# Supplementary material for: Crystal structure of trans-di­chlorido­(1,4,8,11-tetra­aza­undecane-κ4 N)chromium(III) perchlorate determined from synchrotron data
Source: Acta Crystallogr E Crystallogr Commun. 2016 Feb 24;72(Pt 3):424–7. doi: 10.1107/S2056989016002978 (PMC4778838; doi:10.1107/S2056989016002978)
Supplement: Supplementary file 1 [file e-72-00424-sup1.cif]

##############################################################################
#                                                                            #
# This CIF contains the data in a paper accepted for publication in          #
# Acta Crystallographica Section E. It conforms to the requirements of       #
# Notes for Authors for Acta Crystallographica Section E, and has been       #
# peer reviewed under the auspices of the IUCr Commission on Journals.       #
#                                                                            #
# Full details of the Crystallographic Information File format               #
# are given in the paper "The Crystallographic Information File (CIF):       #
# a New Standard Archive File for Crystallography" by S. R. Hall, F. H.      #
# Allen and I. D. Brown [Acta Cryst. (1991), A47, 655-685].                  #
#                                                                            #
# The current version of the core CIF dictionary is obtainable from          #
# ftp://ftp.iucr.org/pub/cif_core.dic.                                       #
#                                                                            #
# Software is freely available for graphical display of the structure(s)     #
# in this CIF. For information consult the CIF software page                 #
# http://www.iucr.org/resources/cif/software.                                #
#                                                                            #
# This file may be used for bona fide research purposes within the           #
# scientific community so long as proper attribution is given to the journal # 
# article from which it was obtained.                                        #
#                                                                            #
##############################################################################
data_I
_audit_creation_method     'SHELXL-2014/7'
_journal_date_recd_electronic     2016-01-26
_journal_date_accepted     2016-02-18
_journal_name_full     'Acta Crystallographica, Section E'
_journal_year     2016
_journal_volume     72
_journal_issue      3
_journal_page_first     424
_journal_page_last     427
_journal_paper_category     GM
_journal_paper_doi     10.1107/S2056989016002978
_journal_coeditor_code     WM5269
_publ_contact_author_name     'Jong-Ha Choi'
_publ_contact_author_address
;
Department of Chemistry, Andong National University,
Andong 36729, Republic of Korea
;
_publ_contact_author_email     jhchoi@anu.ac.kr
_publ_contact_author_fax     '82 54 820 5452'
_publ_contact_author_phone     '+82-54-820-5458'
_publ_section_title
;
Crystal structure of
<i>trans</i>-dichlorido(1,4,8,11-tetraazaundecane-\k^4^<i>N</i>)chromium(III)
perchlorate determined from synchrotron data
;
loop_
    _publ_author_name
    _publ_author_footnote
    _publ_author_address
    'Moon, Dohyun' .
;
Pohang Accelerator Laboratory, POSTECH, Pohang 37673, Republic of Korea
;
    'Choi, Jong-Ha' .
;
Department of Chemistry, Andong National University, Andong 36729,
Republic of Korea
;
_publ_section_synopsis
;
In the title compound, [CrCl~2~(C~7~H~20~N~4~)]ClO~4~, the Cr^III^ ion is
coordinated by four N atoms from the 1,4,8,11-tetraazaundecane ligand and two
chloride ions in a <i>trans</i> geometry, displaying a distorted octahedral
arrangement. The crystal packing is stabilized by N---HCl and N---H...O
hydrogen bonds.
;
_chemical_name_systematic
;
<i>trans</i>-Dichlorido(1,4,8,11-tetraazaundecane-\k^4^<i>N</i>)chromium(III)
perchlorate
;
_chemical_name_common     ?
_chemical_formula_moiety     'C7 H20 Cl2 Cr N4 +, Cl O4 -'
_chemical_formula_sum     'C7 H20 Cl3 Cr N4 O4'
_chemical_formula_iupac     '[Cr Cl2 (C7 H20 N4)] Cl O4'
_chemical_formula_weight     382.62
_chemical_melting_point     ?
_shelx_space_group_comment
;
The symmetry employed for this shelxl refinement is uniquely defined
by the following loop, which should always be used as a source of
symmetry information in preference to the above space-group names.
They are only intended as comments.
;
_space_group_crystal_system     monoclinic
_space_group_name_H-M_alt     'P n'
_space_group_name_Hall     'P -2yac'
loop_
    _space_group_symop_operation_xyz
    'x, y, z'
    'x+1/2, -y, z+1/2'
_cell_length_a     6.4730(13)
_cell_length_b     11.449(2)
_cell_length_c     10.385(2)
_cell_angle_alpha     90
_cell_angle_beta     102.42(3)
_cell_angle_gamma     90
_cell_volume     751.6(3)
_cell_formula_units_Z     2
_cell_measurement_reflns_used     22325
_cell_measurement_theta_min     0.355
_cell_measurement_theta_max     33.612
_cell_measurement_temperature     243(2)
_exptl_crystal_description     'block'
_exptl_crystal_colour     'green'
_exptl_crystal_size_max     0.130
_exptl_crystal_size_mid     0.130
_exptl_crystal_size_min     0.049
_exptl_crystal_density_diffrn     1.691
_exptl_crystal_density_meas     ?
_exptl_crystal_density_method     ?
_exptl_crystal_F_000     394
_exptl_absorpt_coefficient_mu     0.892
_exptl_absorpt_correction_type     empirical
_exptl_absorpt_process_details
;
(<i>HKL3000sm SCALEPACK</i>; Otwinowski & Minor, 1997)
;
_shelx_estimated_absorpt_T_min     0.893
_shelx_estimated_absorpt_T_max     0.958
_exptl_absorpt_correction_T_min     0.893
_exptl_absorpt_correction_T_max     0.958
_diffrn_ambient_temperature     243(2)
_diffrn_radiation_type     synchrotron
_diffrn_radiation_wavelength     0.620
_diffrn_measurement_device_type     'ADSC Q210 CCD area-detector'
_diffrn_measurement_method     'omega scan'
_diffrn_detector_area_resol_mean     ?
_diffrn_reflns_number     7831
_diffrn_reflns_av_R_equivalents     0.0227
_diffrn_reflns_theta_min     2.340
_diffrn_reflns_theta_max     25.998
_diffrn_reflns_theta_full     21.839
_diffrn_measured_fraction_theta_max     0.996
_diffrn_measured_fraction_theta_full     0.993
_diffrn_reflns_limit_h_min     -9
_diffrn_reflns_limit_h_max     9
_diffrn_reflns_limit_k_min     -16
_diffrn_reflns_limit_k_max     16
_diffrn_reflns_limit_l_min     -14
_diffrn_reflns_limit_l_max     14
_refine_special_details     ?
_reflns_number_total     4422
_reflns_number_gt     4214
_reflns_threshold_expression     'I > 2\s(I)'
_refine_ls_structure_factor_coef     Fsqd
_refine_ls_matrix_type     full
_refine_ls_R_factor_all     0.0279
_refine_ls_R_factor_gt     0.0252
_refine_ls_wR_factor_gt     0.0650
_refine_ls_wR_factor_ref     0.0658
_refine_ls_goodness_of_fit_ref     1.066
_refine_ls_restrained_S_all     1.066
_refine_ls_number_reflns     4422
_refine_ls_number_parameters     172
_refine_ls_number_restraints     2
_refine_ls_hydrogen_treatment     constr
_refine_ls_weighting_scheme     calc
_refine_ls_weighting_details
                      'w=1/[\s^2^(Fo^2^)+(0.0435P)^2^] where P=(Fo^2^+2Fc^2^)/3'
_atom_sites_solution_hydrogens     geom
_atom_sites_solution_primary     ?
_atom_sites_solution_secondary     ?
_refine_ls_shift/su_max     0.000
_refine_ls_shift/su_mean     0.000
_refine_diff_density_max     0.393
_refine_diff_density_min     -0.623
_refine_ls_extinction_method     none
_refine_ls_extinction_coef     .
_refine_ls_abs_structure_details
;
Flack <i>x</i> determined using 2004 quotients
[(<i>I</i>^+^)-(<i>I</i>^-^)]/[(<i>I</i>^+^)+(<i>I</i>^-^)]
(Parsons <i>et al.</i>, 2013)
;
_refine_ls_abs_structure_Flack     0.038(9)
loop_
    _atom_type_symbol
    _atom_type_description
    _atom_type_scat_dispersion_real
    _atom_type_scat_dispersion_imag
    _atom_type_scat_source
    'C' 'C' 0.0020 0.0010
                         'International Tables Vol C Tables 4.2.6.8 and 6.1.1.4'
    'H' 'H' 0.0000 0.0000
                         'International Tables Vol C Tables 4.2.6.8 and 6.1.1.4'
    'N' 'N' 0.0040 0.0020
                         'International Tables Vol C Tables 4.2.6.8 and 6.1.1.4'
    'O' 'O' 0.0080 0.0040
                         'International Tables Vol C Tables 4.2.6.8 and 6.1.1.4'
    'Cl' 'Cl' 0.1200 0.1220
                         'International Tables Vol C Tables 4.2.6.8 and 6.1.1.4'
    'Cr' 'Cr' 0.2850 0.4760
                         'International Tables Vol C Tables 4.2.6.8 and 6.1.1.4'
_computing_data_collection
;
<i>PAL BL2D-SMDC Program</i> (Shin <i>et al.</i>,  2016)
;
_computing_cell_refinement
;
<i>HKL3000sm</i> (Otwinowski & Minor, 1997)
;
_computing_data_reduction
;
<i>HKL3000sm</i> (Otwinowski & Minor, 1997)
;
_computing_structure_solution
;
<i>SHELXT</i> (Sheldrick, 2015<i>a</i>)
;
_computing_structure_refinement
;
<i>SHELXL2014/7</i> (Sheldrick, 2015<i>b</i>)
;
_computing_molecular_graphics
;
<i>DIAMOND</i> (Putz & Brandenburg, 2014)
;
_computing_publication_material
;
<i>publCIF</i> (Westrip, 2010)
;
loop_
    _atom_site_type_symbol
    _atom_site_label
    _atom_site_fract_x
    _atom_site_fract_y
    _atom_site_fract_z
    _atom_site_U_iso_or_equiv
    _atom_site_adp_type
    _atom_site_calc_flag
    _atom_site_occupancy
    _atom_site_disorder_assembly
    _atom_site_disorder_group
    Cr Cr1A 0.49958(5) 0.29857(3) 0.49729(4) 0.01583(8) Uani d 1 . .
    Cl Cl1A 0.79710(9) 0.18290(6) 0.56558(7) 0.02827(14) Uani d 1 . .
    Cl Cl2A 0.20419(9) 0.41841(5) 0.43425(6) 0.02410(12) Uani d 1 . .
    N N1A 0.5655(3) 0.3816(2) 0.6797(2) 0.0241(4) Uani d 1 . .
    H H1A1 0.6982 0.3651 0.7229 0.029 Uiso calc 1 . .
    H H1A2 0.5535 0.4595 0.6690 0.029 Uiso calc 1 . .
    N N2A 0.3179(3) 0.18908(17) 0.5865(2) 0.0199(4) Uani d 1 . .
    H H2A 0.1708 0.2180 0.5598 0.024 Uiso calc 1 . .
    N N3A 0.4222(3) 0.21127(19) 0.3180(2) 0.0234(4) Uani d 1 . .
    H H3A 0.2837 0.2426 0.2713 0.028 Uiso calc 1 . .
    N N4A 0.6689(3) 0.4076(2) 0.3968(2) 0.0249(4) Uani d 1 . .
    H H4A1 0.6368 0.4828 0.4087 0.030 Uiso calc 1 . .
    H H4A2 0.8087 0.3978 0.4278 0.030 Uiso calc 1 . .
    C C1A 0.4110(5) 0.3385(3) 0.7556(3) 0.0296(6) Uani d 1 . .
    H H1A3 0.2754 0.3789 0.7270 0.036 Uiso calc 1 . .
    H H1A4 0.4636 0.3533 0.8499 0.036 Uiso calc 1 . .
    C C2A 0.3824(5) 0.2085(3) 0.7308(3) 0.0284(5) Uani d 1 . .
    H H2A1 0.5152 0.1675 0.7664 0.034 Uiso calc 1 . .
    H H2A2 0.2736 0.1783 0.7746 0.034 Uiso calc 1 . .
    C C3A 0.3107(4) 0.0636(2) 0.5507(3) 0.0284(5) Uani d 1 . .
    H H3A1 0.2128 0.0230 0.5955 0.034 Uiso calc 1 . .
    H H3A2 0.4515 0.0293 0.5812 0.034 Uiso calc 1 . .
    C C4A 0.2396(5) 0.0455(3) 0.4025(3) 0.0335(6) Uani d 1 . .
    H H4A3 0.2074 -0.0375 0.3859 0.040 Uiso calc 1 . .
    H H4A4 0.1081 0.0892 0.3713 0.040 Uiso calc 1 . .
    C C5A 0.3975(5) 0.0824(2) 0.3219(3) 0.0326(6) Uani d 1 . .
    H H5A1 0.5351 0.0471 0.3597 0.039 Uiso calc 1 . .
    H H5A2 0.3510 0.0531 0.2317 0.039 Uiso calc 1 . .
    C C6A 0.5783(5) 0.2472(3) 0.2397(3) 0.0333(6) Uani d 1 . .
    H H6A1 0.5258 0.2269 0.1467 0.040 Uiso calc 1 . .
    H H6A2 0.7126 0.2064 0.2716 0.040 Uiso calc 1 . .
    C C7A 0.6117(5) 0.3775(3) 0.2536(3) 0.0352(6) Uani d 1 . .
    H H7A1 0.7254 0.4016 0.2104 0.042 Uiso calc 1 . .
    H H7A2 0.4821 0.4187 0.2113 0.042 Uiso calc 1 . .
    Cl Cl1B 0.50722(11) 0.72486(5) 0.49469(7) 0.02745(12) Uani d 1 . .
    O O1B 0.5868(6) 0.6499(3) 0.6047(3) 0.0654(10) Uani d 1 . .
    O O2B 0.5109(4) 0.6627(3) 0.3746(3) 0.0463(6) Uani d 1 . .
    O O3B 0.2904(5) 0.7539(3) 0.4912(3) 0.0582(7) Uani d 1 . .
    O O4B 0.6361(5) 0.8276(2) 0.5033(3) 0.0490(6) Uani d 1 . .
loop_
    _atom_site_aniso_label
    _atom_site_aniso_U_11
    _atom_site_aniso_U_22
    _atom_site_aniso_U_33
    _atom_site_aniso_U_12
    _atom_site_aniso_U_13
    _atom_site_aniso_U_23
    Cr1A 0.01154(13) 0.01462(14) 0.01988(14) 0.00061(12) 0.00019(10)
                                                                    -0.00054(13)
    Cl1A 0.0156(2) 0.0267(3) 0.0401(3) 0.0062(2) 0.0006(2) 0.0027(2)
    Cl2A 0.0175(2) 0.0225(3) 0.0308(3) 0.00531(19) 0.00184(18) 0.0056(2)
    N1A 0.0234(9) 0.0212(10) 0.0244(9) 0.0001(8) -0.0019(7) -0.0040(8)
    N2A 0.0163(8) 0.0153(9) 0.0270(10) -0.0001(7) 0.0018(7) 0.0032(7)
    N3A 0.0242(10) 0.0211(10) 0.0237(10) -0.0005(8) 0.0024(8) -0.0044(8)
    N4A 0.0186(9) 0.0227(11) 0.0337(11) -0.0008(7) 0.0063(8) 0.0026(8)
    C1A 0.0364(14) 0.0305(15) 0.0222(11) 0.0035(11) 0.0071(10) -0.0034(10)
    C2A 0.0369(15) 0.0236(13) 0.0248(12) 0.0033(10) 0.0072(10) 0.0056(9)
    C3A 0.0293(12) 0.0156(11) 0.0388(13) -0.0013(9) 0.0037(10) 0.0025(10)
    C4A 0.0333(14) 0.0204(12) 0.0422(15) -0.0079(10) -0.0023(11) -0.0055(11)
    C5A 0.0386(15) 0.0210(13) 0.0358(13) -0.0006(10) 0.0025(11) -0.0097(10)
    C6A 0.0362(15) 0.0376(18) 0.0283(13) 0.0012(12) 0.0118(11) -0.0037(12)
    C7A 0.0369(15) 0.0399(18) 0.0316(13) -0.0016(13) 0.0133(11) 0.0052(12)
    Cl1B 0.0312(3) 0.0245(3) 0.0255(2) 0.0024(3) 0.00349(19) 0.0028(3)
    O1B 0.077(2) 0.0510(16) 0.0495(15) -0.0175(15) -0.0279(14) 0.0247(13)
    O2B 0.0544(16) 0.0478(14) 0.0396(12) -0.0064(12) 0.0165(11) -0.0106(10)
    O3B 0.0421(14) 0.063(2) 0.075(2) 0.0116(13) 0.0243(13) 0.0017(16)
    O4B 0.0587(17) 0.0279(12) 0.0574(15) -0.0124(11) 0.0060(12) 0.0005(10)
_geom_special_details
;
 All esds (except the esd in the dihedral angle between two l.s. planes)
 are estimated using the full covariance matrix.  The cell esds are taken
 into account individually in the estimation of esds in distances, angles
 and torsion angles; correlations between esds in cell parameters are only
 used when they are defined by crystal symmetry.  An approximate (isotropic)
 treatment of cell esds is used for estimating esds involving l.s. planes.
;
loop_
    _geom_bond_atom_site_label_1
    _geom_bond_atom_site_label_2
    _geom_bond_site_symmetry_2
    _geom_bond_distance
    _geom_bond_publ_flag
    Cr1A N2A . 2.069(2) ?
    Cr1A N3A . 2.078(2) ?
    Cr1A N1A . 2.080(2) ?
    Cr1A N4A . 2.084(2) ?
    Cr1A Cl1A . 2.3191(8) ?
    Cr1A Cl2A . 2.3300(8) ?
    N1A C1A . 1.484(4) ?
    N1A H1A1 . 0.9000 ?
    N1A H1A2 . 0.9000 ?
    N2A C3A . 1.482(3) ?
    N2A C2A . 1.483(4) ?
    N2A H2A . 0.9900 ?
    N3A C5A . 1.485(3) ?
    N3A C6A . 1.485(4) ?
    N3A H3A . 0.9900 ?
    N4A C7A . 1.493(4) ?
    N4A H4A1 . 0.9000 ?
    N4A H4A2 . 0.9000 ?
    C1A C2A . 1.514(4) ?
    C1A H1A3 . 0.9800 ?
    C1A H1A4 . 0.9800 ?
    C2A H2A1 . 0.9800 ?
    C2A H2A2 . 0.9800 ?
    C3A C4A . 1.523(4) ?
    C3A H3A1 . 0.9800 ?
    C3A H3A2 . 0.9800 ?
    C4A C5A . 1.514(4) ?
    C4A H4A3 . 0.9800 ?
    C4A H4A4 . 0.9800 ?
    C5A H5A1 . 0.9800 ?
    C5A H5A2 . 0.9800 ?
    C6A C7A . 1.510(5) ?
    C6A H6A1 . 0.9800 ?
    C6A H6A2 . 0.9800 ?
    C7A H7A1 . 0.9800 ?
    C7A H7A2 . 0.9800 ?
    Cl1B O1B . 1.433(3) ?
    Cl1B O4B . 1.434(2) ?
    Cl1B O3B . 1.435(3) ?
    Cl1B O2B . 1.441(3) ?
loop_
    _geom_angle_atom_site_label_1
    _geom_angle_atom_site_label_2
    _geom_angle_atom_site_label_3
    _geom_angle_site_symmetry_1
    _geom_angle_site_symmetry_3
    _geom_angle
    _geom_angle_publ_flag
    N2A Cr1A N3A . . 93.40(9) ?
    N2A Cr1A N1A . . 83.91(9) ?
    N3A Cr1A N1A . . 177.24(9) ?
    N2A Cr1A N4A . . 176.52(9) ?
    N3A Cr1A N4A . . 83.72(9) ?
    N1A Cr1A N4A . . 98.95(9) ?
    N2A Cr1A Cl1A . . 91.81(6) ?
    N3A Cr1A Cl1A . . 91.36(7) ?
    N1A Cr1A Cl1A . . 89.33(7) ?
    N4A Cr1A Cl1A . . 90.21(7) ?
    N2A Cr1A Cl2A . . 88.37(6) ?
    N3A Cr1A Cl2A . . 90.36(7) ?
    N1A Cr1A Cl2A . . 88.97(7) ?
    N4A Cr1A Cl2A . . 89.69(7) ?
    Cl1A Cr1A Cl2A . . 178.26(3) ?
    C1A N1A Cr1A . . 107.58(16) ?
    C1A N1A H1A1 . . 110.2 ?
    Cr1A N1A H1A1 . . 110.2 ?
    C1A N1A H1A2 . . 110.2 ?
    Cr1A N1A H1A2 . . 110.2 ?
    H1A1 N1A H1A2 . . 108.5 ?
    C3A N2A C2A . . 112.7(2) ?
    C3A N2A Cr1A . . 117.73(18) ?
    C2A N2A Cr1A . . 107.34(16) ?
    C3A N2A H2A . . 106.1 ?
    C2A N2A H2A . . 106.1 ?
    Cr1A N2A H2A . . 106.1 ?
    C5A N3A C6A . . 112.4(2) ?
    C5A N3A Cr1A . . 117.36(17) ?
    C6A N3A Cr1A . . 107.22(17) ?
    C5A N3A H3A . . 106.4 ?
    C6A N3A H3A . . 106.4 ?
    Cr1A N3A H3A . . 106.4 ?
    C7A N4A Cr1A . . 108.43(17) ?
    C7A N4A H4A1 . . 110.0 ?
    Cr1A N4A H4A1 . . 110.0 ?
    C7A N4A H4A2 . . 110.0 ?
    Cr1A N4A H4A2 . . 110.0 ?
    H4A1 N4A H4A2 . . 108.4 ?
    N1A C1A C2A . . 108.0(2) ?
    N1A C1A H1A3 . . 110.1 ?
    C2A C1A H1A3 . . 110.1 ?
    N1A C1A H1A4 . . 110.1 ?
    C2A C1A H1A4 . . 110.1 ?
    H1A3 C1A H1A4 . . 108.4 ?
    N2A C2A C1A . . 108.5(2) ?
    N2A C2A H2A1 . . 110.0 ?
    C1A C2A H2A1 . . 110.0 ?
    N2A C2A H2A2 . . 110.0 ?
    C1A C2A H2A2 . . 110.0 ?
    H2A1 C2A H2A2 . . 108.4 ?
    N2A C3A C4A . . 111.8(2) ?
    N2A C3A H3A1 . . 109.3 ?
    C4A C3A H3A1 . . 109.3 ?
    N2A C3A H3A2 . . 109.3 ?
    C4A C3A H3A2 . . 109.3 ?
    H3A1 C3A H3A2 . . 107.9 ?
    C5A C4A C3A . . 115.3(2) ?
    C5A C4A H4A3 . . 108.5 ?
    C3A C4A H4A3 . . 108.5 ?
    C5A C4A H4A4 . . 108.5 ?
    C3A C4A H4A4 . . 108.5 ?
    H4A3 C4A H4A4 . . 107.5 ?
    N3A C5A C4A . . 112.5(2) ?
    N3A C5A H5A1 . . 109.1 ?
    C4A C5A H5A1 . . 109.1 ?
    N3A C5A H5A2 . . 109.1 ?
    C4A C5A H5A2 . . 109.1 ?
    H5A1 C5A H5A2 . . 107.8 ?
    N3A C6A C7A . . 108.8(2) ?
    N3A C6A H6A1 . . 109.9 ?
    C7A C6A H6A1 . . 109.9 ?
    N3A C6A H6A2 . . 109.9 ?
    C7A C6A H6A2 . . 109.9 ?
    H6A1 C6A H6A2 . . 108.3 ?
    N4A C7A C6A . . 108.8(2) ?
    N4A C7A H7A1 . . 109.9 ?
    C6A C7A H7A1 . . 109.9 ?
    N4A C7A H7A2 . . 109.9 ?
    C6A C7A H7A2 . . 109.9 ?
    H7A1 C7A H7A2 . . 108.3 ?
    O1B Cl1B O4B . . 109.70(17) ?
    O1B Cl1B O3B . . 109.9(2) ?
    O4B Cl1B O3B . . 111.3(2) ?
    O1B Cl1B O2B . . 108.91(19) ?
    O4B Cl1B O2B . . 109.98(17) ?
    O3B Cl1B O2B . . 106.93(19) ?
loop_
    _geom_torsion_atom_site_label_1
    _geom_torsion_atom_site_label_2
    _geom_torsion_atom_site_label_3
    _geom_torsion_atom_site_label_4
    _geom_torsion_site_symmetry_1
    _geom_torsion_site_symmetry_2
    _geom_torsion_site_symmetry_3
    _geom_torsion_site_symmetry_4
    _geom_torsion
    _geom_torsion_publ_flag
    Cr1A N1A C1A C2A . . . . 40.4(2) ?
    C3A N2A C2A C1A . . . . 173.1(2) ?
    Cr1A N2A C2A C1A . . . . 41.9(3) ?
    N1A C1A C2A N2A . . . . -55.7(3) ?
    C2A N2A C3A C4A . . . . 178.8(2) ?
    Cr1A N2A C3A C4A . . . . -55.5(3) ?
    N2A C3A C4A C5A . . . . 70.5(3) ?
    C6A N3A C5A C4A . . . . 179.6(2) ?
    Cr1A N3A C5A C4A . . . . 54.6(3) ?
    C3A C4A C5A N3A . . . . -70.3(3) ?
    C5A N3A C6A C7A . . . . -173.7(2) ?
    Cr1A N3A C6A C7A . . . . -43.3(3) ?
    Cr1A N4A C7A C6A . . . . -36.0(3) ?
    N3A C6A C7A N4A . . . . 53.5(3) ?
loop_
    _geom_hbond_atom_site_label_D
    _geom_hbond_atom_site_label_H
    _geom_hbond_atom_site_label_A
    _geom_hbond_site_symmetry_A
    _geom_hbond_distance_DH
    _geom_hbond_distance_HA
    _geom_hbond_distance_DA
    _geom_hbond_angle_DHA
    N1A H1A1 O2B 2_565 0.90 2.30 3.187(4) 167.0
    N1A H1A2 O1B . 0.90 2.30 3.180(4) 164.3
    N2A H2A Cl1A 1_455 0.99 2.47 3.332(2) 146.0
    N3A H3A O1B 2_464 0.99 2.28 3.174(4) 150.2
    N4A H4A1 O2B . 0.90 2.21 3.086(4) 162.7
    N4A H4A2 Cl2A 1_655 0.90 2.56 3.405(2) 157.2
_shelx_hkl_file
;
   0  -3   0  418.04    9.34
   0   3   0  427.14    9.81
   0  -4   0    1.51    0.31
   0   4   0    1.18    0.21
   0  -5   0  314.79    7.28
   0   5   0  303.35   10.63
   0  -6   0   19.11    0.79
   0   6   0   19.85    0.82
   0   7   0   35.50    1.19
   0  -8   0  613.77   14.55
   0   8   0  617.97   14.82
   0  -9   0  361.11   12.61
   0   9   0  351.53    8.50
   0 -10   0  214.27    5.52
   0  10   0  215.13    8.86
   0 -11   0   19.35    1.55
   0  11   0   21.08    1.14
   0 -12   0    2.66    0.91
   0  12   0    2.19    0.89
   0  13   0   44.51    2.67
   0 -14   0   11.97    1.57
   0  14   0   11.96    1.76
   0 -15   0    3.42    1.75
   0  15   0    6.56    2.28
   0 -16   0    0.40    1.43
   0  16   0    0.16    1.75
   0  16   1   73.63    3.22
   0 -16  -1   78.87    3.19
   0  15   1   15.29    1.86
   0 -15  -1   13.01    1.57
   0  14   1    7.84    1.43
   0 -14  -1    8.64    1.32
   0  13   1    2.66    1.21
   0 -13  -1    1.57    1.35
   0  12   1   65.50    2.28
   0 -12  -1   65.62    1.95
   0  11   1  102.44    3.10
   0 -11  -1   98.27    3.36
   0  10   1   48.88    1.73
   0 -10  -1   49.48    2.39
   0   9   1  965.38   22.38
   0  -9  -1  988.42   32.22
   0   8   1  174.05    4.76
   0  -8  -1  174.76    4.46
   0   7   1  470.92   16.46
   0  -7  -1  431.36   10.20
   0   6   1   23.82    0.98
   0  -6  -1   25.97    1.05
   0   5   1  386.52    9.50
   0  -5  -1  388.80    9.30
   0   4   1  160.70    4.08
   0  -4  -1  161.97    4.08
   0   3   1  889.19   20.32
   0  -3  -1  921.57   20.63
   0   2   1   21.17    0.68
   0  -2  -1   24.22    0.81
   0   1   1  444.88   10.07
   0  -1  -1  461.89   10.49
   0   0   1    0.12    0.08
   0   0  -1    0.10    0.09
   0  -2   1   18.99    0.73
   0   2  -1   24.16    0.68
   0   5  -1  366.01   11.57
   0  -6   1   22.24    0.98
   0   6  -1   24.54    0.81
   0  -7   1  425.68   14.32
   0   7  -1  420.86    9.99
   0  -8   1  162.56    6.26
   0   8  -1  168.90    4.41
   0   9  -1  942.83   21.27
   0 -10   1   47.73    2.12
   0  10  -1   47.83    2.36
   0 -11   1  101.25    2.86
   0  11  -1   97.33    2.73
   0 -12   1   62.46    2.80
   0  12  -1   64.08    2.19
   0 -13   1    2.34    0.71
   0  13  -1    2.23    0.71
   0  18   2   -0.74    3.19
   0  17   2   71.15    5.58
   0 -17  -2   58.60    4.30
   0  16   2   29.32    2.44
   0 -16  -2   26.63    3.03
   0  15   2   23.72    2.20
   0 -15  -2   21.37    2.10
   0  14   2   29.56    1.91
   0 -14  -2   32.73    2.25
   0  13   2   22.13    1.64
   0 -13  -2   21.09    2.23
   0  12   2   26.55    2.11
   0  11   2  152.29    4.54
   0 -11  -2  156.13    4.12
   0  10   2  123.85    4.88
   0 -10  -2  130.42    3.55
   0   9   2  397.16    9.51
   0  -9  -2  399.72    9.83
   0   8   2  437.74   11.13
   0  -8  -2  441.72   10.25
   0   7   2 1041.47   24.25
   0  -7  -2 1087.98   24.67
   0   6   2  349.00    8.78
   0  -6  -2  354.66    9.31
   0   5   2  263.55    6.55
   0  -5  -2  273.17    6.99
   0   4   2  301.69    7.20
   0  -4  -2  293.64    7.39
   0   3   2  239.66    6.08
   0  -3  -2  231.22    5.72
   0   2   2 1040.26   23.02
   0  -2  -2  936.81   21.36
   0  -1   2  142.80    3.40
   0   1  -2  150.43    3.79
   0  -3   2  214.27    7.01
   0   3  -2  234.33    5.50
   0  -4   2  286.80    9.38
   0   4  -2  279.99    6.55
   0   5  -2  253.03    8.24
   0  -7   2  996.10   31.06
   0   7  -2 1001.09   31.02
   0   8  -2  423.45    9.78
   0   9  -2  358.08   11.42
   0  18   3   28.06    3.59
   0  17   3   30.96    4.13
   0  16   3   77.12    3.12
   0 -16  -3   78.90    4.07
   0  15   3   57.16    2.60
   0 -15  -3   52.63    2.95
   0  14   3   40.36    2.24
   0 -14  -3   29.57    3.00
   0  13   3    4.14    1.40
   0 -13  -3    6.53    1.32
   0  12   3   52.31    2.18
   0 -12  -3   51.97    2.21
   0  11   3   19.86    1.18
   0 -11  -3   16.31    1.66
   0  10   3  264.47    6.81
   0 -10  -3  266.50    6.79
   0   9   3  174.86    4.68
   0  -9  -3  173.94    4.61
   0   8   3   32.19    1.22
   0  -8  -3   38.45    1.41
   0   7   3  410.47   14.56
   0  -7  -3  402.14    9.59
   0   6   3  231.95    5.76
   0  -6  -3  233.10    5.64
   0   5   3  131.03    3.55
   0  -5  -3  134.63    4.73
   0   4   3  300.34    7.57
   0  -4  -3  293.21    7.00
   0   3   3  607.65   20.19
   0  -3  -3  578.53   12.95
   0   2   3 1182.21   26.57
   0  -2  -3 1258.23   28.33
   0   1   3   90.07    2.56
   0  -1  -3   78.48    2.43
   0   0   3    0.12    0.24
   0   0  -3    0.09    0.25
   0  -1   3   93.77    2.50
   0   1  -3   83.99    2.31
   0  -2   3 1349.17   43.27
   0   2  -3 1350.59   42.08
   0  -3   3  631.30   14.46
   0   3  -3  615.74   19.97
   0  -4   3  299.22    6.86
   0   4  -3  295.14   10.12
   0  -5   3  124.70    3.32
   0  -6   3  213.22    5.13
   0 -18  -4    6.00    4.61
   0  17   4    7.07    5.35
   0 -17  -4    6.00    2.74
   0  16   4   10.75    2.47
   0  15   4   29.72    2.25
   0 -15  -4   27.45    2.37
   0  14   4   34.32    3.51
   0 -14  -4   28.88    2.61
   0  13   4   21.72    2.36
   0 -13  -4   20.75    1.50
   0  12   4   62.51    2.49
   0 -12  -4   66.96    2.55
   0  11   4  131.40    3.70
   0 -11  -4  134.76    3.53
   0  10   4   51.13    1.93
   0 -10  -4   54.55    3.20
   0   9   4  109.76    3.50
   0  -9  -4  112.98    3.58
   0   8   4   73.34    2.24
   0  -8  -4   66.69    2.17
   0   7   4  596.87   14.69
   0  -7  -4  629.99   15.57
   0   6   4  343.68    8.30
   0  -6  -4  347.34    9.21
   0   5   4  435.16   10.49
   0  -5  -4  413.42    9.97
   0   4   4  493.38   11.68
   0  -4  -4  476.66   11.30
   0   3   4  347.77    8.60
   0  -3  -4  374.62    9.02
   0   1   4  831.25   18.68
   0  -1  -4  845.76   19.52
   0   0   4 1080.48   23.97
   0   0  -4 1068.74   24.53
   0  -1   4  855.02   19.86
   0   1  -4  897.96   20.52
   0  -2   4 1903.58   43.11
   0   2  -4 1889.76   41.94
   0  -3   4  366.39    9.30
   0   3  -4  395.44    9.06
   0  -4   4  474.63   16.67
   0   4  -4  483.99   15.96
   0  -5   4  424.72   10.47
   0   5  -4  419.68    9.60
   0  -6   4  331.35    8.15
   0   6  -4  333.87   11.66
   0  -7   4  565.50   18.45
   0  18   5    5.18    4.47
   0  17   5    8.75    3.57
   0 -17  -5   11.26    4.63
   0  16   5   11.74    2.61
   0 -16  -5   13.60    2.17
   0  15   5    7.25    2.33
   0 -15  -5    3.28    2.01
   0  14   5  147.63    4.31
   0 -14  -5  155.23    4.83
   0  13   5   72.12    3.99
   0 -13  -5   66.18    2.68
   0  12   5   93.88    3.03
   0 -12  -5   93.22    2.91
   0  11   5   98.87    4.18
   0 -11  -5   96.28    3.30
   0  10   5   87.60    2.82
   0 -10  -5   91.94    2.81
   0   9   5   25.22    1.34
   0  -9  -5   23.04    1.21
   0   8   5  171.32    4.68
   0  -8  -5  188.77    5.58
   0   7   5  191.39    4.90
   0  -7  -5  189.76    5.23
   0   6   5   85.58    2.67
   0  -6  -5   96.46    2.92
   0   5   5  159.90    4.49
   0  -5  -5  161.36    4.28
   0   4   5  601.46   13.75
   0  -4  -5  564.97   13.52
   0   3   5  180.69    4.63
   0  -3  -5  173.20    4.47
   0   2   5  895.80   21.02
   0  -2  -5  903.48   21.12
   0   1   5   58.69    1.83
   0  -1  -5   52.73    1.63
   0   0   5    0.26    0.41
   0   0  -5   -0.01    0.31
   0  -1   5   61.84    1.88
   0   1  -5   55.89    1.72
   0  -2   5  941.88   21.91
   0   2  -5  945.26   21.78
   0  -3   5  186.25    4.85
   0   3  -5  185.39    6.34
   0  -4   5  590.84   14.30
   0   4  -5  582.73   14.17
   0  -5   5  160.25    4.24
   0   5  -5  166.79    4.80
   0  -6   5   90.13    3.78
   0   6  -5   93.83    3.80
   0  -7   5  188.61    4.79
   0  18   6   -1.33    1.41
   0  17   6    0.09    3.47
   0 -17  -6    0.00    1.19
   0  16   6    1.22    3.09
   0 -16  -6    8.64    1.59
   0  15   6   17.89    2.66
   0 -15  -6   17.71    2.46
   0  14   6   42.03    2.86
   0 -14  -6   38.45    2.31
   0  13   6   89.21    3.20
   0 -13  -6   90.51    5.59
   0  12   6  107.83    3.50
   0 -12  -6  109.87    3.66
   0  11   6   17.82    1.51
   0 -11  -6   19.39    1.49
   0  10   6   44.34    1.94
   0 -10  -6   46.42    1.87
   0   9   6   75.76    2.64
   0  -9  -6   76.32    2.60
   0   8   6    4.90    0.76
   0  -8  -6    2.86    0.85
   0   7   6  238.03    6.43
   0  -7  -6  245.97    6.34
   0   6   6   42.46    2.35
   0  -6  -6   41.45    1.57
   0   5   6  941.10   22.77
   0  -5  -6  975.00   22.45
   0   4   6  286.55    7.40
   0  -4  -6  278.70    7.28
   0   2   6  405.55   10.06
   0  -2  -6  413.75   10.74
   0   1   6   45.05    1.77
   0  -1  -6   50.05    1.85
   0   0   6   26.11    1.06
   0   0  -6   20.09    0.99
   0  -1   6   45.79    1.53
   0   1  -6   49.24    1.64
   0  -2   6  431.11   11.01
   0   2  -6  435.00   10.55
   0  -3   6  211.91    5.30
   0   3  -6  215.04    8.03
   0  -4   6  290.33    7.08
   0   4  -6  296.55    8.16
   0  -5   6  976.17   22.09
   0   5  -6  974.71   31.70
   0  -6   6   41.45    1.42
   0   6  -6   36.20    1.88
   0  -7   6  244.01    6.54
   0   7  -6  239.60    5.99
   0   8  -6    3.64    0.74
   0 -17  -7   -0.37    1.33
   0  16   7   11.17    3.12
   0 -16  -7    4.71    2.01
   0  15   7   10.32    2.52
   0 -15  -7    8.55    2.31
   0  14   7  113.65    4.05
   0 -14  -7  110.76    4.34
   0  13   7   28.93    2.17
   0 -13  -7   27.01    1.94
   0  12   7  104.98    3.48
   0 -12  -7  102.52    3.79
   0  11   7   64.88    2.56
   0 -11  -7   60.09    2.31
   0  10   7   41.06    2.75
   0 -10  -7   41.45    1.86
   0   9   7   30.16    1.68
   0  -9  -7   35.53    1.50
   0   8   7   54.03    2.29
   0  -8  -7   51.23    2.08
   0   7   7   29.33    1.50
   0  -7  -7   32.29    1.40
   0   6   7  157.87    4.16
   0  -6  -7  152.32    4.41
   0   5   7   19.98    1.09
   0  -5  -7   18.96    1.10
   0   4   7  486.99   12.23
   0  -4  -7  466.29   10.82
   0   3   7   30.96    1.37
   0  -3  -7   32.81    1.46
   0   2   7   73.56    2.63
   0  -2  -7   66.20    2.19
   0   1   7  224.43    5.70
   0  -1  -7  222.18    5.54
   0   0   7    0.84    0.49
   0   0  -7   -0.43    0.57
   0  -1   7  225.15    5.62
   0   1  -7  229.25    6.15
   0  -2   7   77.28    2.55
   0   2  -7   69.34    2.25
   0  -3   7   30.80    1.14
   0   3  -7   33.45    2.04
   0  -4   7  511.00   12.54
   0   4  -7  500.17   12.52
   0  -5   7   21.05    0.97
   0   5  -7   22.13    1.03
   0  -6   7  152.89    4.26
   0   6  -7  154.60    6.38
   0  -7   7   29.21    1.19
   0   7  -7   33.05    1.95
   0  -8   7   58.81    2.14
   0   8  -7   54.42    2.66
   0  -9   7   28.96    1.52
   0  17   8    0.13    1.60
   0 -17  -8    7.02    1.93
   0  16   8    6.54    2.25
   0 -16  -8    6.42    3.34
   0  15   8    2.64    2.84
   0 -15  -8    2.84    2.49
   0  14   8    8.06    2.52
   0 -14  -8    5.86    2.20
   0  13   8   11.90    2.02
   0 -13  -8   11.40    1.98
   0  12   8   58.24    2.76
   0 -12  -8   57.78    2.45
   0  11   8   21.17    1.86
   0 -11  -8   23.52    2.23
   0  10   8    2.16    1.31
   0 -10  -8    4.04    1.26
   0   9   8   14.41    1.44
   0  -9  -8   13.51    1.31
   0   8   8   13.68    1.23
   0  -8  -8   15.64    1.26
   0   7   8   72.00    2.59
   0  -7  -8   71.21    2.48
   0   6   8   27.65    1.59
   0  -6  -8   28.14    1.33
   0   5   8  512.35   12.30
   0  -5  -8  501.62   12.60
   0   3   8  445.66   11.89
   0  -3  -8  447.50   10.86
   0   2   8  509.17   12.28
   0  -2  -8  528.30   12.59
   0   1   8   27.82    1.16
   0  -1  -8   28.26    1.33
   0   0   8  168.21    4.44
   0   0  -8  172.15    4.79
   0  -1   8   29.83    1.29
   0   1  -8   28.20    1.25
   0  -2   8  513.33   11.94
   0   2  -8  528.18   17.75
   0  -3   8  437.80   10.17
   0   3  -8  444.94   10.70
   0  -4   8  150.30    3.83
   0   4  -8  157.52    4.05
   0  -5   8  538.44   13.27
   0   5  -8  546.19   13.18
   0  -6   8   28.36    1.26
   0   6  -8   29.59    1.32
   0  -7   8   75.04    2.28
   0   7  -8   64.99    3.25
   0  -8   8   13.48    1.02
   0   8  -8   16.10    1.73
   0   9  -8   11.23    0.93
   0 -16  -9    2.85    1.59
   0  15   9   27.92    2.91
   0 -15  -9   22.40    2.54
   0  14   9   49.75    2.98
   0 -14  -9   45.84    4.13
   0  13   9   15.19    2.28
   0 -13  -9   14.16    2.19
   0  12   9   56.11    2.78
   0 -12  -9   52.16    2.67
   0  11   9   97.46    3.40
   0 -11  -9  101.76    3.25
   0  10   9   42.57    2.08
   0 -10  -9   40.63    2.12
   0   9   9    7.54    1.41
   0  -9  -9    6.09    1.12
   0   8   9    1.43    1.16
   0  -8  -9    1.63    1.17
   0   7   9   21.06    1.54
   0  -7  -9   22.13    1.47
   0   6   9   37.98    1.78
   0  -6  -9   35.72    1.73
   0   5   9   18.64    1.28
   0  -5  -9   19.99    1.22
   0   4   9  113.57    3.83
   0  -4  -9  101.66    3.46
   0   3   9   32.94    1.44
   0  -3  -9   32.30    1.47
   0   2   9   31.47    1.47
   0  -2  -9   28.55    1.42
   0   1   9   62.24    2.23
   0  -1  -9   61.26    2.14
   0   0   9   -0.17    0.63
   0   0  -9    0.07    0.85
   0  -1   9   63.31    2.30
   0   1  -9   65.42    2.26
   0  -2   9   32.63    1.44
   0   2  -9   27.88    1.35
   0  -3   9   34.25    1.48
   0   3  -9   34.97    1.50
   0  -4   9  118.38    3.61
   0   4  -9  108.22    3.06
   0  -5   9   20.31    1.13
   0   5  -9   20.86    1.20
   0  -6   9   38.64    1.51
   0   6  -9   35.91    1.62
   0  -7   9   24.07    1.31
   0   7  -9   23.64    1.63
   0  -8   9    0.41    1.07
   0   8  -9    0.65    1.01
   0  -9   9    6.99    1.10
   0   9  -9    8.04    1.63
   0 -10   9   36.75    1.37
   0 -16 -10    0.64    2.83
   0  15  10   -1.01    3.66
   0 -15 -10    2.91    2.52
   0  14  10   11.78    3.01
   0 -14 -10    9.23    2.53
   0  13  10    2.73    2.28
   0 -13 -10    2.12    2.95
   0  12  10   49.93    2.63
   0 -12 -10   52.63    2.94
   0  11  10   24.12    2.20
   0 -11 -10   23.88    1.85
   0  10  10   33.78    2.21
   0 -10 -10   32.18    2.05
   0   9  10   58.12    2.43
   0  -9 -10   58.51    2.40
   0   8  10    0.87    1.37
   0  -8 -10    2.26    1.29
   0   7  10   59.47    2.31
   0  -7 -10   56.19    2.27
   0   6  10   45.13    1.93
   0  -6 -10   47.81    1.96
   0   4  10   48.51    2.03
   0  -4 -10   44.81    1.87
   0   3  10   76.22    2.43
   0  -3 -10   76.34    2.59
   0   2  10  163.83    4.61
   0  -2 -10  165.19    4.59
   0   1  10    2.93    0.98
   0  -1 -10    4.89    1.03
   0   0  10  118.80    3.47
   0   0 -10  121.07    3.71
   0  -1  10    4.38    0.94
   0   1 -10    4.01    1.00
   0  -2  10  159.95    4.29
   0   2 -10  165.44    4.59
   0  -3  10   80.44    2.63
   0   3 -10   80.59    2.58
   0  -4  10   48.29    1.84
   0   4 -10   47.24    1.95
   0  -5  10  122.66    3.62
   0   5 -10  125.27    3.69
   0  -6  10   44.20    2.71
   0   6 -10   53.37    2.10
   0  -7  10   57.73    2.33
   0   7 -10   58.52    2.21
   0  -8  10    2.54    1.23
   0   8 -10    0.63    1.80
   0  -9  10   51.13    2.62
   0   9 -10   54.53    1.94
   0 -10  10   30.69    2.22
   0  10 -10   33.32    2.49
   0  14  11   17.14    3.11
   0 -14 -11   12.75    3.77
   0  13  11    1.97    2.43
   0 -13 -11    1.41    2.13
   0  12  11   22.97    2.78
   0 -12 -11   18.93    2.36
   0  11  11   30.57    2.44
   0 -11 -11   32.88    2.35
   0  10  11   11.05    2.14
   0 -10 -11   11.82    1.89
   0   9  11   33.12    1.88
   0  -9 -11   28.07    2.06
   0   8  11    5.50    1.58
   0  -8 -11    8.37    1.67
   0   7  11   53.38    2.21
   0  -7 -11   51.00    2.15
   0   6  11    7.20    1.37
   0  -6 -11    5.02    0.99
   0   5  11   28.04    1.47
   0   4  11   27.68    1.60
   0  -4 -11   26.82    1.58
   0   3  11    8.01    1.09
   0  -3 -11   10.05    0.99
   0   2  11   43.78    1.79
   0  -2 -11   41.79    1.86
   0   1  11   21.45    1.48
   0  -1 -11   22.69    1.44
   0   0  11    0.06    0.72
   0   0 -11    0.70    1.07
   0  -1  11   25.08    1.52
   0   1 -11   25.09    1.54
   0  -2  11   43.79    2.73
   0   2 -11   46.17    1.98
   0  -3  11    8.65    1.14
   0   3 -11    9.52    1.23
   0  -4  11   27.36    1.56
   0   4 -11   26.62    1.72
   0  -5  11   31.06    1.60
   0   5 -11   29.20    1.66
   0  -6  11    7.11    1.26
   0   6 -11    3.66    1.33
   0  -7  11   49.86    1.90
   0   7 -11   53.39    3.29
   0  -8  11    8.91    1.62
   0   8 -11    4.61    1.83
   0  -9  11   29.46    1.92
   0 -10  11    8.01    2.11
   0  10 -11   13.05    2.79
   0  12  12   13.95    3.56
   0 -12 -12   23.16    3.35
   0  11  12    7.63    2.47
   0 -11 -12    6.06    1.84
   0  10  12   30.71    2.31
   0 -10 -12   29.43    2.06
   0   9  12   33.55    2.03
   0  -9 -12   31.19    1.89
   0   8  12    8.58    1.89
   0  -8 -12   11.61    1.92
   0   7  12   33.72    2.03
   0  -7 -12   30.75    2.01
   0   5  12   14.99    1.44
   0  -5 -12   15.76    1.41
   0   4  12   34.19    1.81
   0  -4 -12   38.23    1.98
   0   3  12   28.35    1.77
   0  -3 -12   26.28    1.67
   0   2  12  139.51    3.66
   0  -2 -12  145.71    3.70
   0   1  12   41.36    2.13
   0  -1 -12   40.47    1.91
   0   0  12  258.08    6.30
   0   0 -12  266.33    6.55
   0  -1  12   39.92    1.77
   0   1 -12   41.19    1.96
   0  -2  12  146.60    4.54
   0   2 -12  137.86    5.81
   0  -3  12   34.22    1.81
   0   3 -12   28.96    1.81
   0  -4  12   34.40    1.79
   0   4 -12   36.53    1.88
   0  -5  12   15.96    1.71
   0   5 -12   14.25    1.58
   0  -6  12    0.83    1.51
   0   6 -12    3.54    1.41
   0  -7  12   34.13    1.93
   0   7 -12   30.56    2.17
   0  -8  12   14.08    2.39
   0   8 -12   16.08    3.09
   0   9 -12   29.53    2.34
   0 -10  12   30.41    2.40
   0  10 -12   33.86    2.26
   0  11  13    9.61    2.83
   0 -11 -13   10.35    3.19
   0  10  13    6.51    2.11
   0 -10 -13    5.78    2.05
   0   9  13   32.27    2.54
   0  -9 -13   33.62    2.11
   0   8  13    4.86    2.19
   0  -8 -13    4.32    1.97
   0   7  13   24.02    1.78
   0  -7 -13   25.09    1.79
   0   6  13    6.31    1.92
   0  -6 -13    3.28    1.81
   0   5  13    9.27    1.59
   0  -5 -13    7.29    1.62
   0   4  13    0.77    1.32
   0  -4 -13    2.31    1.56
   0   3  13    2.46    1.39
   0  -3 -13    1.68    1.53
   0   2  13   19.40    1.43
   0  -2 -13   18.12    1.74
   0   1  13   12.32    1.50
   0  -1 -13    9.70    1.63
   0   0  13   -0.86    1.30
   0   0 -13   -0.70    1.94
   0  -1  13   11.78    1.45
   0   1 -13    9.73    2.60
   0  -2  13   18.22    1.68
   0   2 -13   17.09    1.79
   0  -3  13    0.87    1.35
   0   3 -13    0.54    1.80
   0  -4  13    1.19    1.52
   0   4 -13    2.29    1.53
   0  -5  13    8.85    1.83
   0   5 -13    9.12    2.10
   0  -6  13    6.23    2.30
   0   6 -13    6.21    1.74
   0  -7  13   25.15    2.16
   0   7 -13   32.18    2.52
   0  -8  13    2.62    2.33
   0   8 -13    4.01    2.32
   0  -9  13   38.08    4.07
   0   9 -13   34.75    2.97
   0  -9 -14   20.01    3.30
   0   8  14   17.74    1.98
   0  -8 -14   17.57    2.22
   0   6  14    0.01    1.76
   0  -6 -14    0.84    1.66
   0   5  14   24.49    2.09
   0  -5 -14   24.58    2.19
   0   4  14   12.59    1.34
   0  -4 -14   14.94    1.96
   0   3  14    6.10    1.59
   0  -3 -14    9.09    1.87
   0   2  14   29.89    1.69
   0  -2 -14   31.81    1.98
   0   1  14    2.63    1.54
   0  -1 -14    1.92    1.79
   0   0  14   37.42    2.09
   0   0 -14   43.82    2.24
   0  -1  14    2.00    1.55
   0   1 -14    2.38    1.83
   0  -2  14   34.82    2.04
   0   2 -14   32.23    2.19
   0  -3  14    6.63    1.48
   0   3 -14   10.34    1.85
   0  -4  14   13.70    1.98
   0   4 -14   14.19    2.05
   0  -5  14   24.23    2.30
   0   5 -14   26.01    2.59
   0  -6  14    3.77    2.34
   0   6 -14    0.35    1.93
   0  -7  14   65.44    3.12
   0   7 -14   62.74    2.78
   0   8 -14   18.23    4.82
   0  -9  14   20.97    4.68
   0   9 -14   21.22    3.60
   0   6  15    5.45    1.08
   0  -6 -15    5.18    1.56
   0   5  15    1.07    0.93
   0  -5 -15    0.32    1.34
   0   4  15    2.80    1.63
   0  -4 -15    5.65    1.62
   0   3  15    0.69    1.66
   0  -3 -15    0.30    1.58
   0   2  15    7.48    1.52
   0  -2 -15    6.04    1.96
   0   1  15    6.42    1.78
   0  -1 -15    6.17    2.03
   0   0  15    1.62    1.71
   0   0 -15    1.45    2.00
   0  -1  15    8.24    1.76
   0   1 -15    5.73    2.02
   0  -2  15    8.08    1.99
   0   2 -15    6.30    2.13
   0  -3  15    1.34    2.22
   0   3 -15    3.93    2.11
   0  -4  15    5.36    2.40
   0   4 -15    3.82    2.10
   0  -5  15    3.88    2.53
   0   5 -15    5.28    3.68
   0  -6  15    7.58    2.90
   0   6 -15    7.03    2.44
   0  -7  15    2.31    4.59
   0  -8  15   -1.84    2.82
   0   8 -15    6.72    2.82
   0   3  16   12.26    2.39
   0  -3 -16   12.08    2.86
   0   2  16   23.09    2.09
   0  -2 -16   25.19    2.52
   0   1  16    7.47    1.97
   0  -1 -16    8.27    1.75
   0   0  16   79.03    2.78
   0   0 -16   72.88    2.86
   0  -1  16   15.01    3.30
   0   1 -16    8.12    2.46
   0  -2  16   17.63    2.45
   0   2 -16   19.08    3.19
   0  -3  16   11.05    3.36
   0   3 -16    8.64    2.15
   0  -4  16    0.34    1.47
   0   5 -16    0.47    3.06
   0  -6  16   -0.62    4.18
   0  -7  16   12.80    3.14
   0  -2  17    0.92    2.65
   0   3 -17   -0.59    2.05
  -1  -5  17   11.01    2.55
   1   2 -17   15.13    3.78
  -1  -2  17   17.80    3.61
   1   1 -17    1.84    2.47
  -1  -1  17    3.60    3.50
   1   0 -17   33.67    2.21
  -1   0  17   32.43    3.01
  -1  -7  16    8.19    3.87
   1   6 -16   -0.81    1.78
  -1  -6  16    1.13    3.45
   1   5 -16   -0.49    1.77
  -1  -5  16    1.14    2.29
   1   4 -16    3.54    3.16
  -1  -4  16    3.38    3.26
   1   3 -16    6.25    2.47
  -1  -3  16    0.28    2.53
   1   2 -16    7.90    2.92
  -1  -2  16    7.60    2.23
   1   1 -16    2.63    2.33
  -1  -1  16    1.64    2.77
   1   0 -16    1.01    1.82
  -1   0  16    1.25    3.02
   1  -1 -16    1.07    1.73
  -1   1  16    2.57    3.69
   1  -2 -16    7.39    1.93
  -1   2  16    5.50    1.79
   1  -3 -16    0.96    1.29
  -1   3  16    1.23    0.96
   1  -4 -16    4.74    1.65
  -1   4  16    8.69    1.66
   1   8 -15   -0.50    4.49
  -1  -8  15   -1.62    4.53
   1   7 -15   16.61    4.13
  -1  -7  15   20.64    2.85
   1   6 -15    6.47    3.15
  -1  -6  15    5.70    3.24
   1   5 -15   54.25    3.19
  -1  -5  15   50.01    2.56
   1   4 -15   16.32    2.34
  -1  -4  15   10.79    2.76
   1   3 -15   35.05    2.62
  -1  -3  15   34.40    2.53
   1   2 -15   31.46    2.44
  -1  -2  15   31.14    2.35
   1   1 -15    5.64    1.86
  -1  -1  15    4.20    1.87
   1   0 -15   19.70    2.20
  -1   0  15   20.20    2.03
   1  -1 -15    3.49    2.07
  -1   1  15    6.03    1.79
   1  -2 -15   36.95    2.90
  -1   2  15   33.14    1.80
   1  -3 -15   33.03    2.35
  -1   3  15   36.75    2.46
   1  -4 -15   16.07    2.52
  -1   4  15   15.23    2.18
   1  -5 -15   49.78    2.90
  -1   5  15   55.26    2.75
   1  -6 -15    4.05    2.47
  -1   6  15    2.97    2.26
   1  -7 -15   15.24    1.95
  -1   7  15   11.75    1.87
   1   9 -14    0.10    4.85
  -1  -8  14    5.66    4.34
   1   7 -14   25.46    3.21
  -1  -7  14   23.56    3.29
   1   6 -14   16.65    2.57
  -1  -6  14   15.99    2.06
   1   5 -14   13.07    3.36
  -1  -5  14    8.13    2.66
   1   4 -14   62.89    2.91
  -1  -4  14   55.03    2.79
   1   3 -14    2.22    1.75
  -1  -3  14    0.34    1.94
   1   2 -14    1.60    1.72
  -1  -2  14    1.73    1.59
   1   1 -14   10.39    1.83
  -1  -1  14   11.47    1.67
   1   0 -14   -1.45    1.69
  -1   0  14   -1.35    1.49
   1  -1 -14   11.30    1.83
  -1   1  14   10.43    1.48
   1  -2 -14    4.51    1.86
  -1   2  14    5.01    1.71
   1  -3 -14    2.18    1.77
  -1   3  14    1.56    1.75
   1  -4 -14   63.87    2.65
  -1   4  14   60.66    2.47
   1  -5 -14    8.61    1.92
  -1   5  14    9.06    1.67
   1  -6 -14   14.99    2.36
  -1   6  14   15.03    2.13
   1  -7 -14   16.56    2.14
  -1   7  14   16.74    1.67
   1  -8 -14    4.09    2.08
  -1   8  14    5.25    2.12
   1  -9 -14    1.35    2.06
  -1   9  14    1.92    1.66
  -1 -10  13    5.69    4.03
   1   9 -13   16.77    2.31
   1   8 -13   -0.44    3.44
  -1  -8  13    0.77    2.40
   1   7 -13   20.50    3.30
  -1  -7  13   14.53    3.72
   1   6 -13   -1.13    1.77
  -1  -6  13    0.33    1.90
   1   5 -13  113.92    3.51
  -1  -5  13  109.89    3.38
   1   4 -13   45.27    2.60
  -1  -4  13   46.90    2.25
   1   3 -13   30.68    1.97
  -1  -3  13   32.45    2.13
   1   2 -13   40.40    2.05
  -1  -2  13   35.97    1.95
   1   1 -13    8.22    1.27
  -1  -1  13    7.58    1.39
   1   0 -13    7.25    1.50
  -1   0  13    5.84    1.40
   1  -1 -13    7.41    1.56
  -1   1  13    8.80    1.43
   1  -2 -13   40.17    2.00
  -1   2  13   37.99    2.01
   1  -3 -13   29.36    1.79
  -1   3  13   30.99    1.92
   1  -4 -13   52.38    2.52
  -1   4  13   48.25    2.40
   1  -5 -13  108.08    3.39
  -1   5  13  101.88    3.14
   1  -6 -13    0.63    1.78
  -1   6  13    0.93    1.67
   1  -7 -13   17.43    1.64
  -1   7  13   13.44    1.67
   1  -8 -13    2.20    1.94
  -1   8  13   -0.45    1.89
   1  -9 -13   20.51    2.00
  -1   9  13   20.99    2.14
   1 -10 -13    6.29    2.06
  -1  10  13    7.21    2.21
   1 -11 -13    1.16    1.74
  -1  11  13    0.83    1.25
  -1 -10  12    8.32    2.53
   1   9 -12    1.57    2.76
  -1  -9  12    0.52    2.59
   1   8 -12   20.98    1.91
  -1  -8  12   23.25    1.87
   1   7 -12   14.98    2.22
  -1  -7  12   17.00    2.42
   1   6 -12   -0.26    1.23
  -1  -6  12   -0.19    1.67
   1   5 -12   13.51    2.27
  -1  -5  12   11.51    2.46
   1   4 -12   98.52    4.68
  -1  -4  12   93.33    3.34
   1   3 -12    3.31    1.25
  -1  -3  12    4.99    1.23
   1   2 -12    2.69    1.23
  -1  -2  12    2.72    1.10
   1   1 -12    2.50    1.29
  -1  -1  12    3.63    1.16
   1   0 -12    0.07    1.03
  -1   0  12   -1.23    1.13
   1  -1 -12    5.50    1.78
  -1   1  12    4.38    1.22
   1  -2 -12    2.84    1.06
  -1   2  12    3.66    1.24
   1  -3 -12    5.30    1.21
  -1   3  12    6.16    1.11
   1  -4 -12   98.99    3.10
  -1   4  12   93.57    2.96
   1  -5 -12   11.02    1.53
  -1   5  12   11.32    1.55
   1  -6 -12    1.52    1.54
  -1   6  12   -0.04    1.59
   1  -7 -12   12.38    1.53
  -1   7  12   15.63    1.50
   1  -8 -12   22.24    2.02
  -1   8  12   26.15    2.13
   1  -9 -12    3.16    2.06
  -1   9  12    1.60    1.40
   1 -10 -12    5.49    1.79
  -1  10  12    5.26    2.23
   1 -11 -12   26.05    2.10
  -1  11  12   30.73    2.58
   1 -12 -12   28.57    2.93
  -1  12  12   24.46    2.68
   1 -13 -12   12.51    2.47
  -1  13  12   16.34    2.11
  -1 -10  11    3.96    1.23
   1   9 -11   16.23    1.75
  -1  -9  11   11.00    2.45
   1   8 -11    1.76    1.45
  -1  -8  11    1.69    1.63
   1   7 -11   27.77    2.56
  -1  -7  11   26.65    1.70
   1   6 -11    7.56    1.28
  -1  -6  11    7.68    1.25
   1   5 -11  155.75    4.43
  -1  -5  11  155.81    4.41
   1   4 -11   44.24    1.83
  -1  -4  11   48.13    2.04
   1   3 -11  109.16    3.42
  -1  -3  11  107.66    3.23
   1   2 -11  151.62    4.16
  -1  -2  11  150.07    4.39
   1   1 -11   25.74    1.47
  -1  -1  11   23.76    1.37
   1   0 -11  136.68    3.94
  -1   0  11  135.68    3.97
   1  -1 -11   22.32    1.44
  -1   1  11   21.72    1.30
   1  -2 -11  150.67    4.14
  -1   2  11  156.24    4.33
   1  -3 -11  111.48    3.51
  -1   3  11  114.24    3.44
   1  -4 -11   45.54    1.97
  -1   4  11   48.43    1.98
   1  -5 -11  149.72    4.35
  -1   5  11  147.71    4.38
   1  -6 -11    7.19    1.02
  -1   6  11    4.83    1.01
   1  -7 -11   26.94    2.04
  -1   7  11   23.28    1.76
   1  -8 -11    2.21    1.06
  -1   8  11    1.73    1.19
   1  -9 -11   17.30    1.85
  -1   9  11   14.69    1.93
   1 -10 -11    3.55    1.93
  -1  10  11    3.80    2.00
   1 -11 -11   12.78    2.07
  -1  11  11   11.23    2.29
   1 -12 -11   39.14    2.79
  -1  12  11   40.88    2.93
   1 -13 -11   13.24    2.85
  -1  13  11   13.30    2.93
   1 -14 -11   11.66    2.18
  -1  14  11    8.69    2.60
   1   9 -10   20.53    2.01
  -1  -9  10   15.68    2.21
   1   8 -10   11.35    1.39
  -1  -8  10    7.85    1.60
   1   7 -10   41.08    1.80
  -1  -7  10   44.45    1.91
   1   6 -10   61.73    2.40
  -1  -6  10   57.65    3.37
   1   5 -10   11.50    1.81
   1   4 -10   62.10    2.22
  -1  -4  10   61.58    2.27
   1   3 -10   72.22    2.31
  -1  -3  10   80.52    2.96
   1   2 -10   88.03    2.80
  -1  -2  10   81.44    2.75
   1   1 -10   41.14    1.69
  -1  -1  10   45.62    1.74
   1   0 -10   -0.29    0.87
  -1   0  10   -0.09    0.86
   1  -1 -10   40.61    1.86
  -1   1  10   44.16    1.67
   1  -2 -10   89.55    2.86
  -1   2  10   81.57    2.70
   1  -3 -10   75.79    2.64
  -1   3  10   79.01    2.58
   1  -4 -10   61.79    2.26
  -1   4  10   63.18    2.17
   1  -5 -10    9.21    1.31
  -1   5  10    9.11    1.28
   1  -6 -10   65.92    2.42
  -1   6  10   60.22    2.48
   1  -7 -10   38.69    1.75
  -1   7  10   44.88    1.97
   1  -8 -10   12.14    1.51
  -1   8  10   10.88    1.47
   1  -9 -10   19.38    1.72
  -1   9  10   18.31    1.66
   1 -10 -10   28.08    2.01
  -1  10  10   27.19    1.92
   1 -11 -10   39.25    2.24
  -1  11  10   39.09    2.33
   1 -12 -10   43.46    2.76
  -1  12  10   36.61    3.96
   1 -13 -10    7.56    2.17
  -1  13  10   10.79    2.52
   1 -14 -10   32.64    2.41
  -1  14  10   33.46    3.28
   1 -15 -10    1.46    1.70
  -1  15  10   -2.30    3.77
   1 -16 -10    8.37    3.21
  -1  16  10    9.19    1.94
   1   9  -9   27.63    1.96
  -1  -9   9   27.42    1.70
   1   8  -9   21.14    1.82
  -1  -8   9   21.13    1.57
   1   7  -9  200.48    5.46
  -1  -7   9  205.95    5.73
   1   6  -9   65.49    3.10
  -1  -6   9   68.86    3.34
   1   5  -9  175.23    4.45
  -1  -5   9  177.92    4.91
   1   4  -9   83.12    2.57
  -1  -4   9   85.57    2.72
   1   3  -9  146.00    4.29
  -1  -3   9  132.79    3.64
   1   2  -9  248.29    6.84
  -1  -2   9  250.92    7.40
   1   1  -9  115.80    3.21
  -1  -1   9  116.29    3.27
   1   0  -9  193.65    5.34
  -1   0   9  170.61    4.95
   1  -1  -9  116.50    3.56
  -1   1   9  109.24    3.20
   1  -2  -9  241.18    6.70
  -1   2   9  252.60    6.81
   1  -3  -9  141.47    4.23
  -1   3   9  132.54    4.08
   1  -4  -9   81.66    2.65
  -1   4   9   81.73    3.06
   1  -5  -9  166.31    4.78
   1  -6  -9   64.43    2.41
  -1   6   9   69.02    2.41
   1  -7  -9  207.54    5.30
  -1   7   9  199.45    5.21
   1  -8  -9   19.65    1.29
  -1   8   9   20.76    1.45
   1  -9  -9   29.79    1.76
  -1   9   9   27.44    1.92
   1 -10  -9   32.04    1.91
  -1  10   9   27.70    1.87
   1 -11  -9   15.27    1.68
  -1  11   9   15.82    1.86
   1 -12  -9   23.11    2.20
  -1  12   9   24.38    3.23
   1 -13  -9   -1.00    2.03
  -1  13   9    1.58    2.45
   1 -14  -9   15.62    2.65
  -1  14   9   15.85    2.75
   1 -15  -9    8.12    2.76
  -1  15   9    9.40    2.61
   1 -16  -9   -0.76    3.30
  -1  16   9    0.36    2.77
  -1  17   9   10.28    3.88
   1   8  -8    3.03    1.07
  -1  -8   8    3.92    0.62
   1   7  -8   80.95    2.50
  -1  -7   8   84.19    2.96
   1   6  -8   19.76    1.04
  -1  -6   8   19.25    1.09
   1   5  -8  130.55    5.51
  -1  -5   8  122.68    3.61
   1   4  -8    2.91    0.93
  -1  -4   8    2.43    0.81
   1   3  -8   35.72    1.47
  -1  -3   8   38.47    1.48
   1   2  -8   71.30    2.22
  -1  -2   8   69.71    2.10
   1   1  -8   22.29    1.12
  -1  -1   8   22.59    1.23
   1   0  -8    0.44    0.62
  -1   0   8    0.11    0.65
   1  -1  -8   22.17    1.08
  -1   1   8   21.74    1.09
   1  -2  -8   66.88    2.22
  -1   2   8   66.61    2.15
   1  -3  -8   33.26    1.49
  -1   3   8   37.85    1.59
   1  -4  -8    1.10    0.80
  -1   4   8    3.71    0.91
   1  -5  -8  119.01    3.71
  -1   5   8  119.67    3.92
   1  -6  -8   18.94    1.29
  -1   6   8   19.31    1.30
   1  -7  -8   82.26    2.72
  -1   7   8   84.05    2.78
   1  -8  -8    4.29    0.89
  -1   8   8    3.36    1.13
   1  -9  -8  111.04    3.60
  -1   9   8  109.08    3.72
   1 -10  -8   57.66    2.50
  -1  10   8   53.91    3.61
   1 -11  -8   44.99    2.04
  -1  11   8   46.90    2.33
   1 -12  -8   26.22    2.02
  -1  12   8   23.09    2.08
   1 -13  -8    1.18    1.81
  -1  13   8    3.81    2.02
   1 -14  -8   29.42    2.37
  -1  14   8   30.08    2.73
   1 -15  -8    5.09    2.13
  -1  15   8   10.50    2.89
   1 -16  -8   21.71    4.96
  -1  16   8   24.09    3.02
   1 -17  -8   21.37    4.96
  -1  17   8   28.02    2.70
   1 -18  -8    2.01    4.50
  -1  -8   7  108.29    4.07
   1   7  -7  260.02    8.99
  -1  -7   7  264.82    9.22
   1   6  -7   25.47    1.07
  -1  -6   7   24.95    1.41
   1   5  -7   65.25    2.13
  -1  -5   7   66.77    3.31
   1   4  -7   41.63    1.47
  -1  -4   7   40.02    1.59
   1   3  -7   81.12    2.37
  -1  -3   7   84.27    2.57
   1   2  -7  653.75   15.29
  -1  -2   7  634.75   14.44
   1   1  -7  151.52    4.22
  -1  -1   7  146.07    4.21
   1   0  -7 1636.18   37.78
  -1   0   7 1602.00   36.07
   1  -1  -7  142.38    3.90
  -1   1   7  142.82    3.79
   1  -2  -7  624.43   14.59
  -1   2   7  621.46   14.86
   1  -3  -7   76.38    2.24
  -1   3   7   76.53    2.43
   1  -4  -7   41.18    1.79
   1  -5  -7   64.80    2.33
  -1   5   7   59.64    2.15
   1  -6  -7   24.53    1.29
  -1   6   7   26.25    1.28
   1  -7  -7  274.14    6.72
  -1   7   7  273.22    7.48
   1  -8  -7  111.27    3.31
  -1   8   7  111.20    3.59
   1  -9  -7   66.79    2.29
  -1   9   7   69.58    2.29
   1 -10  -7  113.23    3.45
  -1  10   7  114.89    3.58
   1 -11  -7   22.05    1.63
  -1  11   7   20.09    1.61
   1 -12  -7    0.79    1.43
  -1  12   7    1.37    1.57
   1 -13  -7    8.49    1.78
  -1  13   7    8.80    2.78
   1 -14  -7   36.85    3.54
  -1  14   7   34.69    2.64
   1 -15  -7    6.15    2.66
  -1  15   7   11.87    3.57
   1 -16  -7    4.36    3.42
  -1  16   7    6.08    6.05
   1 -17  -7   15.04    5.43
  -1  17   7    9.43    4.23
   1 -18  -7   11.95    3.42
  -1  18   7    4.66    1.91
   1   7  -6   58.70    2.24
  -1  -7   6   56.96    2.30
   1   6  -6   14.79    1.00
  -1  -6   6   14.09    1.13
   1   5  -6   50.40    1.50
  -1  -5   6   50.98    2.39
   1   4  -6   33.27    1.27
  -1  -4   6   28.43    1.02
   1   3  -6   75.47    2.13
  -1  -3   6   78.65    2.45
   1   2  -6  196.75    5.45
  -1  -2   6  189.81    4.67
   1   1  -6  134.96    3.88
  -1  -1   6  131.22    3.92
   1   0  -6    0.37    0.49
  -1   0   6   -0.04    0.46
   1  -1  -6  123.14    3.58
  -1   1   6  129.03    3.64
   1  -2  -6  188.34    5.05
  -1   2   6  185.22    4.80
  -1   3   6   79.71    2.35
   1  -4  -6   32.49    1.13
  -1   4   6   28.92    1.28
   1  -5  -6   51.06    1.73
  -1   5   6   47.77    1.66
   1  -6  -6   16.23    1.45
  -1   6   6   15.72    1.01
   1  -7  -6   57.74    1.93
  -1   7   6   58.99    2.06
   1  -8  -6   20.21    1.08
  -1   8   6   22.54    1.17
   1  -9  -6  301.26    7.97
  -1   9   6  303.14    7.90
   1 -10  -6   79.32    2.89
  -1  10   6   78.85    2.67
   1 -11  -6   48.88    2.17
  -1  11   6   47.56    2.08
   1 -12  -6   13.48    1.51
  -1  12   6   11.53    1.52
   1 -13  -6    1.46    1.55
  -1  13   6    0.94    1.72
   1 -14  -6   40.37    3.04
  -1  14   6   38.87    2.33
   1 -15  -6    1.93    2.07
  -1  15   6    5.98    2.52
   1 -16  -6   49.89    4.23
  -1  16   6   47.53    3.07
   1 -17  -6   20.66    5.09
  -1  17   6   31.44    3.80
  -1  18   6   19.26    3.32
  -1  -6   5   32.05    0.95
   1   5  -5   28.47    0.95
  -1  -5   5   31.54    1.07
   1   4  -5  139.16    3.78
  -1  -4   5  139.95    3.63
   1   3  -5    4.80    0.42
  -1  -3   5    2.78    0.39
   1   2  -5  576.78   20.72
  -1  -2   5  574.65   14.27
   1   1  -5   45.69    1.40
  -1  -1   5   46.48    1.46
   1   0  -5 1255.81   28.54
  -1   0   5 1293.16   29.76
   1  -1  -5   43.89    1.51
  -1   1   5   43.90    1.52
   1  -2  -5  568.01   13.77
  -1   2   5  545.91   12.98
   1  -3  -5    4.50    0.59
  -1   3   5    0.84    0.41
   1  -4  -5  129.39    3.49
  -1   4   5  136.30    4.01
   1  -5  -5   29.33    1.21
  -1   5   5   28.57    1.28
   1  -6  -5   31.61    1.22
  -1   6   5   32.07    1.26
   1  -7  -5  740.14   17.24
  -1   7   5  733.07   17.41
   1  -8  -5  193.96    5.29
  -1   8   5  196.97    5.38
   1  -9  -5  248.14    6.62
  -1   9   5  240.45    6.59
   1 -10  -5  241.50    6.38
  -1  10   5  238.92    6.37
   1 -11  -5   14.28    1.19
  -1  11   5   11.30    2.01
   1 -12  -5   21.43    1.59
  -1  12   5   19.94    1.69
   1 -13  -5    5.49    1.90
  -1  13   5    2.15    2.36
   1 -14  -5   18.03    1.99
  -1  14   5   20.00    2.09
   1 -15  -5   43.43    2.60
  -1  15   5   47.05    2.74
   1 -16  -5    5.34    3.44
  -1  16   5    2.72    3.19
   1 -17  -5   11.34    3.49
  -1  17   5   14.04    4.06
   1 -18  -5    2.63    4.43
  -1  18   5   10.62    2.67
   1   5  -4  128.44    4.64
  -1  -5   4  131.71    4.88
   1   4  -4   30.49    1.07
  -1  -4   4   30.58    1.44
   1   3  -4   14.88    0.65
  -1  -3   4   15.27    0.90
   1   2  -4  559.84   12.89
  -1  -2   4  558.53   12.69
   1   1  -4  452.87   11.25
  -1  -1   4  448.64   10.88
   1   0  -4    0.16    0.32
  -1   0   4    0.09    0.24
   1  -1  -4  449.26   10.90
  -1   1   4  412.81   10.07
   1  -2  -4    0.10    0.42
  -1   2   4  536.84   12.79
   1  -3  -4   15.27    0.76
  -1   3   4   13.90    0.77
   1  -4  -4   31.40    1.27
  -1   4   4   29.45    1.29
   1  -5  -4  131.30    3.65
  -1   5   4  132.91    4.01
   1  -6  -4   39.37    1.59
  -1   6   4   43.49    1.61
   1  -7  -4  269.16    6.57
  -1   7   4  280.63    7.57
   1  -8  -4   10.82    0.90
  -1   8   4   11.63    0.94
   1  -9  -4  276.04    6.74
  -1   9   4  293.50    7.60
   1 -10  -4  118.20    3.51
  -1  10   4  117.74    3.65
   1 -11  -4   17.99    1.28
  -1  11   4   16.36    1.36
   1 -12  -4    5.89    1.48
  -1  12   4    4.82    1.34
   1 -13  -4    1.01    1.69
  -1  13   4   -1.91    1.46
   1 -14  -4   19.39    1.74
  -1  14   4   17.69    2.33
   1 -15  -4   19.78    3.26
  -1  15   4   18.14    2.33
   1 -16  -4   85.65    3.62
  -1  16   4   99.73    4.34
   1 -17  -4   22.66    4.92
  -1  17   4   22.22    4.36
   1 -18  -4    3.12    4.96
  -1  18   4    1.53    2.53
   1   4  -3  241.66    5.81
   1   3  -3  262.56    8.74
  -1  -3   3  266.70    6.31
   1   2  -3 1334.25   41.46
  -1  -2   3 1303.86   29.54
   1   1  -3  235.82    6.08
  -1  -1   3  254.73    8.62
   1  -1  -3  226.26    5.65
  -1   1   3  230.74    5.82
   1  -3  -3  237.23    5.88
  -1   3   3  271.49    7.06
   1  -4  -3  265.87    6.91
  -1   4   3  267.49    7.23
   1  -5  -3  208.69    5.55
  -1   5   3  202.64    5.37
   1  -6  -3  332.71    8.23
  -1   6   3  310.92    7.92
   1  -7  -3  815.67   19.79
  -1   7   3  828.67   19.02
   1  -8  -3  243.25    9.05
  -1   8   3  222.03    8.68
   1  -9  -3  213.30    7.58
  -1   9   3  211.12    5.87
   1 -10  -3   82.66    3.84
  -1  10   3   71.36    2.33
   1 -11  -3   43.24    1.92
  -1  11   3   47.88    2.52
   1 -12  -3   15.84    1.20
  -1  12   3   12.13    1.28
   1 -14  -3    9.56    1.74
  -1  14   3   12.77    1.75
   1 -15  -3   48.20    2.44
  -1  15   3   52.23    2.73
   1 -16  -3    0.50    2.42
  -1  16   3    5.63    3.84
   1 -17  -3   38.31    4.30
  -1  17   3   36.40    3.23
  -1  -4   2  134.19    4.44
   1   3  -2  567.51   17.96
  -1  -3   2  556.35   18.37
   1   2  -2  435.46   15.21
  -1  -2   2  431.85   13.48
   1   1  -2  355.54   12.42
  -1  -1   2  342.65    7.92
   1   0  -2    0.00    0.16
  -1   0   2    0.38    0.23
   1  -1  -2   18.67    2.18
  -1   1   2  358.06    8.73
   1  -2  -2  419.56   13.76
  -1   2   2  444.76   10.94
   1  -3  -2  596.92   13.88
  -1   3   2  557.99   13.96
   1  -4  -2  145.20    3.64
  -1   4   2  144.21    5.47
   1  -5  -2    7.77    0.56
  -1   5   2    6.73    0.52
   1  -6  -2  274.71   10.21
  -1   6   2  284.52   10.30
   1  -7  -2  274.15    6.86
  -1   7   2  265.32    6.84
  -1   8   2  178.98    5.02
   1  -9  -2  295.95    7.42
  -1   9   2  299.07   10.62
   1 -10  -2   65.78    2.21
  -1  10   2   59.73    2.09
  -1  11   2   57.65    3.04
   1 -12  -2   57.15    2.17
  -1  12   2   52.93    3.13
   1 -13  -2    7.07    1.84
  -1  13   2    6.63    1.81
   1 -14  -2   52.19    2.40
  -1  14   2   54.64    2.47
   1 -15  -2    2.90    1.84
  -1  15   2    3.31    2.14
   1 -16  -2   90.03    5.08
  -1  16   2   92.90    3.86
   1 -17  -2   18.14    3.81
  -1  17   2   19.43    2.87
   1  11  -1  116.27    3.38
   1   9  -1  190.97    7.39
  -1  -9   1  186.29    7.33
   1   8  -1  123.68    3.41
  -1  -8   1  129.56    5.08
   1   7  -1  234.02    8.33
  -1  -7   1  231.96    6.16
   1   6  -1  271.93    9.09
  -1  -6   1  268.36    9.36
   1   5  -1  591.54   13.70
   1   4  -1  107.78    3.88
  -1  -4   1  114.24    4.27
   1   3  -1  937.33   29.48
   1   1  -1   46.13    2.22
  -1  -1   1   47.18    1.36
   1  -1  -1   47.94    1.29
  -1   1   1   44.48    1.35
   1  -3  -1 1001.84   22.79
  -1   3   1  961.75   21.73
   1  -4  -1  120.60    4.49
  -1   4   1  122.44    3.29
   1  -5  -1  630.91   14.95
  -1   5   1  619.73   14.36
   1  -6  -1  282.66    7.34
  -1   6   1  275.39    6.75
   1  -7  -1  252.35    8.90
  -1   7   1  240.54    6.64
   1  -8  -1  126.35    5.33
  -1   8   1  136.36    5.23
   1  -9  -1  200.00    5.40
  -1   9   1  189.76    5.18
   1 -10  -1   92.54    2.79
  -1  10   1   90.00    2.67
   1 -11  -1  121.70    3.46
  -1  11   1  124.32    5.71
   1 -12  -1   59.56    3.54
  -1  12   1   62.11    3.29
   1 -13  -1   13.80    1.28
  -1  13   1   12.30    1.49
   1 -14  -1   56.58    2.49
  -1  14   1   63.68    2.52
   1 -15  -1   24.98    2.17
  -1  15   1   23.00    1.92
   1 -16  -1    2.33    2.99
  -1  16   1    6.45    3.31
  -1  17   1    2.12    3.69
   1 -18  -1    4.27    2.55
   1  14   0  131.01    5.65
  -1 -14   0  123.87    3.47
   1  13   0   45.11    1.97
   1  12   0  157.22    4.69
  -1 -12   0  161.45    4.16
   1  11   0  213.53    5.76
  -1 -11   0  207.03    5.63
   1  10   0   84.02    3.85
  -1 -10   0   84.90    2.31
   1   9   0  190.46    7.27
  -1  -9   0  192.30    5.09
   1   8   0    4.66    0.48
  -1  -8   0    5.73    0.45
   1   7   0   33.21    1.17
  -1  -7   0   41.92    1.81
   1   6   0   10.67    0.51
  -1  -6   0    7.35    0.53
   1   5   0   82.09    2.25
  -1  -5   0   78.49    2.15
   1   4   0  128.85    3.33
  -1  -4   0  135.05    3.43
   1   3   0  432.04   10.06
  -1  -3   0  420.61    9.60
   1   2   0   38.62    1.13
  -1  -2   0   34.58    1.01
   1   1   0  318.66    7.81
  -1  -1   0  328.77    7.87
   1   0   0    0.21    0.17
  -1   0   0    0.38    0.19
   1  -1   0  313.68    7.35
  -1   1   0  335.62    7.93
   1  -2   0   39.38    1.09
  -1   2   0   34.03    1.08
   1  -3   0  428.55   10.08
  -1   3   0  421.60   10.24
   1  -4   0  119.12    4.75
   1  -5   0   82.73    2.53
  -1   5   0   77.44    2.26
   1  -6   0   10.82    0.51
  -1   6   0    8.12    0.49
   1  -7   0   33.92    1.16
  -1   7   0   39.35    1.36
   1  -8   0    4.65    0.56
  -1   8   0    6.01    0.52
   1  -9   0  177.43    4.88
  -1   9   0  188.29    7.05
   1 -10   0   84.98    2.41
   1 -11   0  207.20    5.50
  -1  11   0  205.04    7.91
   1 -12   0  158.08    4.25
   1 -13   0   47.17    1.97
  -1  13   0   53.60    3.05
   1 -14   0  134.91    4.20
  -1  14   0  129.52    4.14
   1 -15   0   40.24    2.01
  -1  15   0   43.06    2.28
   1 -16   0    8.57    2.39
  -1  16   0   11.25    3.03
  -1  17   0   11.85    2.72
   1  17   1    2.39    2.74
   1  16   1    1.27    1.77
  -1 -15  -1    2.69    2.25
   1  14   1   47.56    3.07
  -1 -14  -1   53.12    2.90
   1  13   1   23.91    1.56
  -1 -13  -1   23.79    1.86
   1  12   1  119.59    3.61
  -1 -12  -1  118.10    5.37
   1  11   1  110.47    3.51
  -1 -11  -1  111.26    4.18
   1  10   1   68.51    2.28
   1   9   1  127.69    3.40
  -1  -9  -1  124.23    5.16
   1   8   1    8.86    0.63
  -1  -8  -1    9.86    0.67
   1   7   1  142.10    3.78
  -1  -7  -1  146.04    4.00
   1   6   1  811.72   18.86
  -1  -6  -1  812.77   19.30
   1   5   1  698.23   16.36
  -1  -5  -1  713.82   17.15
   1   4   1  498.74   12.46
  -1  -4  -1  503.40   11.79
   1   3   1 1034.60   23.95
  -1  -3  -1 1010.07   22.33
   1   1   1  253.50    6.39
  -1  -1  -1  238.95    5.60
   1  -1   1  252.12    6.40
  -1   1  -1  235.68    5.75
   1  -3   1  992.38   22.38
  -1   3  -1  998.83   22.66
   1  -4   1  489.84   11.64
  -1   4  -1  514.60   12.53
   1  -5   1  676.24   21.44
  -1   5  -1  701.16   22.51
   1  -6   1  840.46   27.43
  -1   6  -1  799.49   18.32
   1  -7   1  137.84    5.31
  -1   7  -1  146.52    4.13
   1  -8   1    9.19    0.92
  -1   8  -1    9.71    1.01
   1  -9   1  127.33    5.51
  -1   9  -1  123.75    3.83
   1 -10   1   70.18    2.44
  -1  10  -1   64.70    2.21
   1 -11   1  108.72    4.51
  -1  11  -1  107.92    4.06
   1 -12   1  130.49    5.38
  -1  12  -1  117.15    3.68
   1 -13   1   24.57    1.92
  -1  13  -1   25.62    1.40
  -1  14  -1   54.85    1.80
   1 -15   1    0.11    1.55
  -1  15  -1    2.22    1.93
  -1 -17  -2   12.47    3.10
  -1 -16  -2   16.31    2.15
   1  15   2   13.54    1.78
  -1 -15  -2    5.74    3.02
   1  14   2   93.14    3.45
  -1 -14  -2   90.07    2.81
   1  13   2   34.26    1.79
  -1 -13  -2   42.38    2.57
   1  12   2  147.11    4.19
  -1 -12  -2  150.70    4.29
   1  11   2  115.47    3.59
  -1 -11  -2  116.45    3.27
   1  10   2   27.94    1.38
  -1 -10  -2   28.31    1.79
   1   9   2   26.84    1.28
  -1  -9  -2   30.86    1.18
   1   8   2   22.21    1.05
  -1  -8  -2   23.96    1.03
   1   7   2  107.39    3.97
  -1  -7  -2  113.11    3.05
   1   6   2  382.47    9.38
  -1  -6  -2  363.54    8.63
   1   5   2   49.52    1.58
  -1  -5  -2   45.65    1.52
   1   4   2  869.51   19.64
  -1  -4  -2  839.70   18.64
   1   3   2  304.77    7.55
  -1  -3  -2  286.37    6.81
   1   2   2   65.86    2.21
  -1  -2  -2   67.12    2.23
   1   1   2    7.11    1.45
  -1  -1  -2 1097.56   39.24
   1   0   2    0.39    0.27
  -1   0  -2   -0.12    0.27
   1  -1   2 1101.01   24.43
  -1   1  -2 1083.73   24.43
   1  -2   2   65.72    1.81
  -1   2  -2   68.11    1.99
   1  -3   2  309.66    7.77
  -1   3  -2  297.14    7.26
   1  -4   2  868.98   19.79
  -1   4  -2  880.16   20.40
   1  -5   2   45.61    1.45
  -1   5  -2   47.92    1.46
   1  -6   2  370.23    8.72
  -1   6  -2  363.38    8.75
   1  -7   2  107.96    2.99
  -1   7  -2  111.11    4.79
   1  -8   2   21.09    1.32
  -1   8  -2   24.66    1.47
  -1   9  -2   27.67    1.52
   1 -10   2   28.25    1.24
  -1  10  -2   27.37    1.14
   1 -11   2  112.26    2.94
  -1  11  -2  108.30    4.40
   1 -12   2  142.90    5.70
  -1  12  -2  133.43    6.17
   1 -13   2   32.33    1.92
  -1  13  -2   32.69    1.96
   1  17   3    8.89    3.16
  -1 -17  -3    6.44    3.79
   1  16   3    1.42    3.20
  -1 -16  -3    0.45    3.29
   1  15   3    7.72    2.16
  -1 -15  -3    4.82    1.92
   1  14   3   22.12    2.04
  -1 -14  -3   23.04    1.67
   1  13   3   64.91    2.50
  -1 -13  -3   62.12    2.37
   1  12   3  124.48    3.69
  -1 -12  -3  123.35    3.51
   1  11   3   22.79    1.43
  -1 -11  -3   22.73    1.38
   1  10   3   40.54    1.58
  -1 -10  -3   35.55    1.98
   1   9   3  151.32    4.19
  -1  -9  -3  143.63    3.85
   1   8   3    1.89    0.64
  -1  -8  -3    1.24    0.76
   1   7   3  487.53   11.77
  -1  -7  -3  488.10   11.95
   1   6   3    4.13    0.58
  -1  -6  -3    3.46    0.54
   1   5   3 1616.35   36.50
  -1  -5  -3 1624.34   52.21
   1   4   3  597.05   13.88
  -1  -4  -3  604.53   14.35
   1   3   3  367.93    9.19
  -1  -3  -3  389.24    9.61
   1   2   3  432.21   10.21
  -1  -2  -3  416.26    9.95
   1   0   3   64.44    1.88
  -1   0  -3   60.32    1.71
   1  -1   3  211.08    5.01
  -1   1  -3  210.42    5.41
   1  -2   3  457.35   11.18
  -1   2  -3  463.97   10.97
   1  -3   3  376.77    9.00
  -1   3  -3  404.57    9.80
   1  -4   3  608.32   13.84
  -1   4  -3  617.57   14.60
   1  -5   3 1553.02   35.62
  -1   5  -3 1559.65   35.85
   1  -6   3    3.56    0.57
  -1   6  -3    3.11    0.43
   1  -7   3  461.10   15.29
  -1   7  -3  460.33   15.76
   1  -8   3    1.41    0.37
  -1   8  -3    0.60    0.69
   1  -9   3  143.00    5.11
  -1   9  -3  141.87    3.79
   1 -10   3   39.73    1.74
  -1  10  -3   36.29    1.85
   1 -11   3   17.73    1.27
  -1  11  -3   21.71    1.26
   1 -12   3  111.49    3.78
  -1  12  -3  108.08    3.91
   1  18   4    7.77    2.51
  -1 -18  -4    9.43    2.78
   1  16   4   -1.10    2.89
  -1 -16  -4   -1.96    3.36
   1  15   4    5.13    2.32
  -1 -15  -4    7.05    1.61
   1  14   4   99.50    3.15
  -1 -14  -4  100.86    3.54
   1  13   4   50.94    2.36
  -1 -13  -4   48.36    2.21
   1  12   4  141.81    4.36
  -1 -12  -4  143.56    5.81
   1  11   4   64.82    2.51
  -1 -11  -4   70.44    2.36
   1  10   4   21.88    1.25
  -1 -10  -4   22.38    1.20
   1   9   4    0.04    0.77
  -1  -9  -4    0.54    0.78
   1   8   4  195.26    5.32
  -1  -8  -4  189.76    4.98
   1   7   4   49.54    1.64
  -1  -7  -4   49.00    1.63
   1   6   4   12.71    0.77
  -1  -6  -4   15.40    0.87
   1   5   4  208.76    5.46
  -1  -5  -4  216.88    5.61
   1   4   4 1097.63   24.83
  -1  -4  -4 1090.84   25.23
   1   3   4   38.82    1.34
  -1  -3  -4   36.32    1.41
  -1  -2  -4  305.27    7.17
   1   1   4  161.15    4.46
  -1  -1  -4  160.04    4.50
   1   0   4   -0.02    0.40
  -1   0  -4    0.34    0.41
   1  -1   4  168.30    4.36
  -1   1  -4  160.56    4.17
   1  -2   4  305.07    7.63
  -1   2  -4  300.28    7.48
   1  -3   4   39.35    1.38
  -1   3  -4   36.84    1.38
   1  -4   4 1135.70   26.63
  -1   4  -4 1123.49   25.16
   1  -5   4  210.80    5.50
  -1   5  -4  210.10    5.60
   1  -6   4   13.93    0.64
  -1   6  -4   14.19    0.63
   1  -7   4   46.69    1.60
  -1   7  -4   47.32    1.55
   1  -8   4  184.41    4.93
  -1   8  -4  178.99    6.54
   1  -9   4    0.12    0.42
  -1   9  -4    0.96    0.62
   1 -10   4   22.74    0.92
  -1  10  -4   22.60    1.11
   1  17   5    0.50    1.66
  -1 -17  -5    2.94    3.82
   1  16   5    4.63    1.81
  -1 -16  -5    1.52    2.49
   1  15   5    1.47    2.03
  -1 -15  -5    1.76    2.13
   1  14   5   34.40    2.62
  -1 -14  -5   37.08    2.39
   1  13   5   90.02    5.01
  -1 -13  -5   93.92    3.11
   1  12   5  200.11    5.41
  -1 -12  -5  197.97    5.16
   1  11   5   35.78    1.68
  -1 -11  -5   36.32    1.68
   1  10   5   82.92    2.95
  -1 -10  -5   85.94    2.64
   1   9   5  100.41    2.90
  -1  -9  -5   96.84    4.19
   1   8   5   47.17    1.81
  -1  -8  -5   40.03    1.54
   1   7   5   34.41    1.43
  -1  -7  -5   34.36    1.50
   1   6   5   17.37    1.02
  -1  -6  -5   19.51    1.02
   1   5   5  552.72   13.39
  -1  -5  -5  574.56   13.43
   1   4   5  266.51    6.72
  -1  -4  -5  273.74    6.79
   1   3   5  231.33    6.06
  -1  -3  -5  230.28    5.72
   1   2   5  679.80   16.28
   1   1   5   35.73    1.34
  -1  -1  -5   34.55    1.30
   1   0   5  619.60   15.18
  -1   0  -5  633.15   14.80
   1  -1   5   35.73    1.44
  -1   1  -5   36.11    1.30
   1  -2   5  725.29   17.32
  -1   2  -5  717.24   16.73
   1  -3   5  241.19    6.41
  -1   3  -5  247.38    6.53
   1  -4   5  283.17    7.27
  -1   4  -5  283.00    6.73
   1  -5   5  561.57   13.31
  -1   5  -5  559.47   12.82
   1  -6   5   16.52    0.83
  -1   6  -5   17.63    0.79
   1  -7   5   33.53    1.24
  -1   7  -5   33.96    1.96
   1  -8   5   48.14    2.28
  -1   8  -5   40.60    1.45
   1  -9   5   98.93    4.14
  -1   9  -5   94.77    4.06
   1 -10   5   82.12    2.46
   1  17   6    0.58    1.73
  -1 -17  -6    4.72    4.16
   1  16   6   11.10    2.51
  -1 -16  -6   14.72    2.79
   1  15   6    8.67    2.32
  -1 -15  -6    7.60    1.65
   1  14   6   79.86    3.22
  -1 -14  -6   84.20    3.27
   1  13   6   47.99    2.40
  -1 -13  -6   51.61    2.59
   1  12   6  100.45    3.33
  -1 -12  -6  102.30    3.24
   1  11   6   87.23    2.94
  -1 -11  -6   85.21    2.86
   1  10   6   41.59    1.86
  -1 -10  -6   42.27    1.76
   1   9   6   34.73    1.81
  -1  -9  -6   36.54    1.58
   1   8   6   25.43    1.46
  -1  -8  -6   22.29    1.29
   1   7   6   92.12    3.02
  -1  -7  -6   97.45    2.79
   1   6   6   17.67    1.11
  -1  -6  -6   19.12    1.05
   1   5   6   90.58    2.59
  -1  -5  -6   90.58    2.57
   1   4   6  302.61    7.67
  -1  -4  -6  299.10    7.69
  -1  -3  -6   81.55    2.44
   1   2   6  162.09    4.30
  -1  -2  -6  160.09    4.58
   1   1   6    9.37    0.74
  -1  -1  -6   10.82    0.79
   1   0   6    0.66    0.54
  -1   0  -6    0.88    0.55
   1  -1   6   11.16    0.82
  -1   1  -6   12.11    0.83
   1  -2   6  177.26    4.83
  -1   2  -6  165.90    4.60
   1  -3   6   79.94    2.46
  -1   3  -6   88.56    2.53
   1  -4   6  317.09    7.94
  -1   4  -6  309.94   11.16
   1  -5   6   93.70    2.71
  -1   5  -6   95.92    2.77
   1  -6   6   17.71    1.28
  -1   6  -6   18.53    0.95
   1  -7   6   96.98    3.94
  -1   7  -6   97.17    2.77
   1  -8   6   26.98    1.57
  -1   8  -6   22.08    1.50
   1  -9   6   35.35    1.39
  -1   9  -6   36.33    1.45
   1 -10   6   39.49    2.01
  -1  10  -6   39.39    1.92
   1  17   7   12.57    2.48
   1  16   7    4.33    3.01
  -1 -16  -7   -0.03    3.46
   1  15   7   14.11    4.25
  -1 -15  -7    6.69    2.23
   1  14   7    9.32    2.34
  -1 -14  -7    5.82    2.24
   1  13   7    2.02    1.90
  -1 -13  -7    2.57    1.75
   1  12   7   31.94    2.00
  -1 -12  -7   34.95    2.11
   1  11   7   42.56    2.09
  -1 -11  -7   42.14    1.89
   1  10   7   10.81    1.32
  -1 -10  -7   11.20    1.29
   1   9   7   82.46    2.71
  -1  -9  -7   81.35    2.72
   1   8   7   43.35    1.81
  -1  -8  -7   47.92    1.83
   1   7   7  257.62    7.18
  -1  -7  -7  238.23    6.19
   1   6   7  115.14    3.74
  -1  -6  -7  115.51    3.47
   1   5   7  455.62   11.55
  -1  -5  -7  467.21   11.03
   1   4   7  128.90    3.56
  -1  -4  -7  133.09    3.67
   1   3   7  278.63    6.96
   1   2   7  325.86    8.37
  -1  -2  -7  328.57    8.90
   1   1   7   90.16    2.86
  -1  -1  -7   82.64    2.49
   1   0   7  232.49    5.91
  -1   0  -7  230.28    8.45
   1  -1   7   90.59    2.93
  -1   1  -7   82.59    2.82
   1  -2   7  329.09    8.77
  -1   2  -7  354.66    8.72
   1  -3   7  296.55    7.26
  -1   3  -7  302.86    7.71
   1  -4   7  135.49    3.83
  -1   4  -7  140.41    3.75
   1  -5   7  472.38   11.10
  -1   5  -7  483.15   11.02
   1  -6   7  116.33    3.62
  -1   6  -7  114.70    3.54
   1  -7   7  247.75    5.96
  -1   7  -7  239.29    6.27
   1  -8   7   45.50    1.80
  -1   8  -7   48.30    1.81
   1  -9   7   84.46    3.49
  -1   9  -7   81.02    3.95
   1 -10   7    7.79    1.12
  -1  10  -7    9.66    1.56
   1 -11   7   35.21    1.73
  -1  11  -7   33.30    1.97
  -1 -17  -8    1.36    1.92
   1  16   8   50.24    2.75
  -1 -16  -8   38.25    3.71
   1  15   8   18.07    3.31
  -1 -15  -8   14.83    2.30
   1  14   8   19.11    2.90
  -1 -14  -8   17.19    2.39
   1  13   8   -0.45    2.03
  -1 -13  -8    1.36    1.39
   1  12   8   35.83    2.12
  -1 -12  -8   37.07    2.11
   1  11   8   18.67    1.73
  -1 -11  -8   21.57    1.64
   1  10   8   44.26    2.11
  -1 -10  -8   47.88    2.06
   1   9   8   40.54    1.80
  -1  -9  -8   37.90    1.85
   1   8   8   34.40    1.79
  -1  -8  -8   34.07    1.64
   1   7   8  128.46    3.75
  -1  -7  -8  131.47    3.88
   1   6   8   36.79    1.69
  -1  -6  -8   33.50    1.63
   1   5   8   54.01    1.87
  -1  -5  -8   55.58    1.91
  -1  -4  -8   27.13    1.38
   1   3   8   84.28    2.67
  -1  -3  -8   92.11    3.23
   1   2   8  143.56    4.00
  -1  -2  -8  133.48    3.61
   1   1   8    4.58    0.82
  -1  -1  -8    5.89    0.88
   1   0   8   -0.08    0.69
  -1   0  -8    0.40    0.74
   1  -1   8    6.22    0.82
  -1   1  -8    5.67    0.81
   1  -2   8  143.87    4.04
  -1   2  -8  137.55    3.79
   1  -3   8   89.70    2.62
  -1   3  -8   89.90    3.79
   1  -4   8   28.60    1.20
  -1   4  -8   27.72    2.26
   1  -5   8   55.25    1.82
  -1   5  -8   58.07    1.94
   1  -6   8   34.05    1.52
  -1   6  -8   32.80    1.46
   1  -7   8  123.57    4.64
  -1   7  -8  134.51    5.55
   1  -8   8   32.21    2.05
  -1   8  -8   32.65    1.56
   1  -9   8   39.20    1.57
  -1   9  -8   37.21    2.69
  -1  10  -8   44.58    2.64
   1 -11   8   19.62    1.72
  -1  11  -8   17.98    1.84
   1  16   9    6.55    4.99
  -1 -16  -9    3.34    2.92
   1  15   9   13.19    3.66
  -1 -15  -9   10.86    2.77
   1  14   9   20.77    2.70
  -1 -14  -9   21.04    2.20
   1  13   9    2.07    2.21
  -1 -13  -9    7.32    2.41
   1  12   9   27.28    2.20
  -1 -12  -9   30.13    2.12
   1  11   9   21.04    2.81
  -1 -11  -9   16.48    1.77
   1  10   9   43.07    2.27
  -1 -10  -9   41.91    1.94
   1   9   9   56.18    2.46
  -1  -9  -9   62.10    2.21
   1   8   9   55.78    2.33
  -1  -8  -9   48.10    2.00
   1   7   9  105.58    3.15
  -1  -7  -9  100.35    2.96
   1   6   9   21.73    1.23
  -1  -6  -9   22.13    1.29
   1   5   9   25.65    1.36
  -1  -5  -9   26.85    1.48
   1   4   9   21.48    1.44
   1   3   9   80.64    2.57
  -1  -3  -9   87.12    2.77
   1   2   9  253.76    6.40
  -1  -2  -9  262.50    6.54
   1   1   9   58.41    2.19
  -1  -1  -9   60.10    2.23
   1   0   9  676.70   16.10
  -1   0  -9  682.37   15.98
   1  -1   9   62.16    2.07
  -1   1  -9   58.91    1.98
   1  -2   9  249.26    6.28
  -1   2  -9  261.96    6.74
   1  -3   9   90.76    2.91
  -1   3  -9   90.19    3.04
   1  -4   9   22.05    1.28
  -1   4  -9   26.39    2.10
   1  -5   9   27.78    1.41
  -1   5  -9   28.52    1.43
   1  -6   9   23.63    1.48
  -1   6  -9   22.26    1.28
   1  -7   9  103.73    3.14
  -1   7  -9   99.11    2.88
   1  -8   9   52.93    1.96
  -1   8  -9   50.55    1.97
   1  -9   9   58.56    3.36
  -1   9  -9   56.81    2.03
   1 -10   9   40.22    2.58
  -1  10  -9   40.38    3.43
   1 -11   9   16.43    1.48
   1  15  10   11.80    2.24
  -1 -15 -10    8.74    3.61
   1  14  10   13.70    4.95
  -1 -14 -10   10.91    2.52
   1  13  10    0.48    3.08
  -1 -13 -10    0.67    1.92
   1  12  10   11.71    2.15
  -1 -12 -10   12.06    1.90
   1  11  10   32.80    2.28
  -1 -11 -10   35.88    1.99
   1  10  10   18.37    1.88
  -1 -10 -10   21.38    1.76
   1   9  10  161.59    4.26
  -1  -9 -10  158.88    4.35
   1   8  10   21.15    1.71
  -1  -8 -10   22.08    2.12
   1   7  10   27.98    1.74
  -1  -7 -10   31.62    1.75
   1   6  10    4.37    1.28
  -1  -6 -10    3.78    1.30
   1   5  10   23.05    1.43
  -1  -5 -10   25.48    1.41
   1   4  10   15.71    1.24
  -1  -4 -10   17.51    1.40
   1   3  10   10.34    1.05
  -1  -3 -10   11.76    1.07
   1   2  10   10.33    1.16
  -1  -2 -10   10.35    1.14
   1   1  10   51.99    2.38
  -1  -1 -10   50.61    1.90
   1   0  10   -0.21    0.93
  -1   0 -10   -0.27    1.01
   1  -1  10   54.81    2.00
  -1   1 -10   51.30    2.15
   1  -2  10   10.27    1.05
  -1   2 -10    9.03    1.18
   1  -3  10   11.21    1.19
  -1   3 -10   11.84    1.24
   1  -4  10   17.99    1.31
  -1   4 -10   17.22    1.31
   1  -5  10   25.48    1.54
  -1   5 -10   27.13    1.72
   1  -6  10    4.76    1.08
  -1   6 -10    3.16    1.17
   1  -7  10   27.80    1.62
  -1   7 -10   31.32    1.72
   1  -8  10   19.99    1.60
  -1   8 -10   21.52    2.06
   1  -9  10  163.14    6.46
  -1   9 -10  160.76    4.01
   1 -10  10   20.32    1.79
  -1  10 -10   19.08    2.85
   1 -11  10   33.14    1.80
  -1  11 -10   34.25    2.93
  -1 -14 -11    1.80    2.37
   1  13  11    0.52    4.19
  -1 -13 -11   -0.47    3.29
   1  12  11    0.79    2.15
  -1 -12 -11    2.82    2.09
   1  11  11    5.64    2.19
  -1 -11 -11    4.10    1.61
   1  10  11   63.48    2.69
  -1 -10 -11   67.42    2.69
   1   9  11   38.56    2.33
  -1  -9 -11   42.79    2.40
   1   8  11   37.58    1.89
  -1  -8 -11   37.26    2.08
   1   7  11  114.13    3.51
  -1  -7 -11  110.48    3.27
   1   6  11    9.36    1.40
  -1  -6 -11    9.10    1.45
   1   5  11    6.82    1.13
  -1  -5 -11    6.78    1.13
   1   4  11    5.50    1.21
  -1  -4 -11    5.64    1.28
   1   3  11   10.34    1.29
  -1  -3 -11    9.12    1.39
   1   2  11   85.71    2.73
  -1  -2 -11   83.85    2.77
   1   1  11   30.01    1.62
  -1  -1 -11   26.07    1.58
   1   0  11  364.28    8.70
  -1   0 -11  380.66    9.03
   1  -1  11   31.27    1.52
  -1   1 -11   34.16    1.69
   1  -2  11   82.13    2.78
  -1   2 -11   85.20    2.94
   1  -3  11   10.97    1.27
  -1   3 -11   11.84    1.33
   1  -4  11    4.76    1.16
  -1   4 -11    7.14    1.69
   1  -5  11    5.82    1.27
  -1   5 -11    8.24    1.46
   1  -6  11    9.04    1.27
  -1   6 -11   11.02    2.59
   1  -7  11  111.11    3.30
  -1   7 -11  112.41    3.40
   1  -8  11   41.12    1.98
  -1   8 -11   38.07    2.37
   1  -9  11   40.31    2.15
  -1   9 -11   39.56    2.49
   1 -10  11   62.25    2.98
  -1  10 -11   60.41    2.86
  -1  11 -11    4.07    2.85
   1  12  12    0.01    4.32
  -1 -12 -12    1.74    3.45
   1  11  12    0.24    2.26
  -1 -11 -12    1.45    2.09
   1  10  12   16.25    2.34
  -1 -10 -12   17.91    2.22
   1   9  12   52.63    2.60
  -1  -9 -12   58.17    2.43
   1   8  12    4.08    1.89
  -1  -8 -12    2.50    1.74
   1   7  12   18.10    1.67
  -1  -7 -12   18.00    1.66
   1   6  12    4.64    1.65
  -1  -6 -12    4.02    1.73
   1   5  12   11.25    1.31
  -1  -5 -12   10.05    1.40
   1   4  12    1.60    1.36
  -1  -4 -12    2.48    1.45
   1   3  12    3.50    1.36
  -1  -3 -12    2.44    1.51
   1   2  12   42.07    1.87
  -1  -2 -12   42.85    1.97
   1   1  12   68.09    2.47
  -1  -1 -12   67.13    2.62
   1   0  12    0.37    1.21
  -1   0 -12   -0.51    1.08
   1  -1  12   64.05    2.48
  -1   1 -12   68.12    2.62
   1  -2  12   38.89    1.93
  -1   2 -12   40.41    1.98
   1  -3  12    3.67    1.34
  -1   3 -12    2.30    1.54
   1  -4  12    2.94    1.34
  -1   4 -12    1.60    1.50
   1  -5  12   10.60    1.59
  -1   5 -12   11.59    2.36
   1  -6  12    5.07    1.58
  -1   6 -12    4.95    1.83
   1  -7  12   15.95    1.83
  -1   7 -12   21.16    2.17
   1  -8  12    2.36    2.25
  -1   8 -12    1.59    2.22
   1  -9  12   55.13    2.55
  -1   9 -12   57.49    3.89
   1 -10  12   15.56    3.97
  -1  10 -12   15.72    4.09
   1  10  13   29.73    2.31
  -1 -10 -13   27.06    1.93
   1   9  13   10.20    2.07
  -1  -9 -13   12.26    2.30
   1   8  13   18.99    2.44
  -1  -8 -13   17.94    2.17
   1   7  13   70.75    2.77
  -1  -7 -13   69.14    2.85
   1   6  13   20.38    2.00
  -1  -6 -13   21.16    2.31
   1   5  13    9.26    1.50
  -1  -5 -13   10.31    1.52
   1   4  13   14.51    1.40
  -1  -4 -13   12.73    1.47
   1   3  13    4.34    1.46
  -1  -3 -13    4.57    1.61
   1   2  13   47.32    2.14
  -1  -2 -13   46.79    2.20
   1   1  13   14.81    1.59
  -1  -1 -13   17.92    1.84
   1   0  13   80.24    2.67
  -1   0 -13   85.54    2.91
   1  -1  13   16.68    1.61
  -1   1 -13   16.39    1.84
   1  -2  13   49.10    2.28
  -1   2 -13   48.24    2.29
   1  -3  13    5.10    1.65
  -1   3 -13    4.44    1.83
   1  -4  13   11.22    1.83
  -1   4 -13   13.65    1.99
   1  -5  13    9.85    1.62
  -1   5 -13   11.34    2.08
   1  -6  13   24.03    2.18
  -1   6 -13   26.28    2.38
   1  -7  13   79.96    2.87
  -1   7 -13   78.04    3.19
   1  -8  13   21.28    2.91
  -1   8 -13   21.56    2.49
  -1   9 -13    9.06    2.60
   1 -10  13   20.59    2.67
  -1  10 -13   29.46    3.92
   1   8  14    1.63    1.98
   1   7  14   13.73    2.22
  -1  -7 -14   15.25    2.21
   1   6  14    7.88    1.68
  -1  -6 -14    9.31    2.35
   1   5  14    4.35    1.65
  -1  -5 -14    3.18    1.90
   1   4  14    2.58    1.59
  -1  -4 -14    0.66    2.00
   1   3  14   17.34    1.73
  -1  -3 -14   16.32    1.70
   1   2  14   20.06    1.90
  -1  -2 -14   24.46    2.02
   1   1  14    0.93    1.64
  -1  -1 -14    1.16    1.79
   1   0  14   -0.01    1.74
  -1   0 -14    0.43    1.73
   1  -1  14    2.65    1.69
  -1   1 -14    1.49    1.82
   1  -2  14   23.85    1.76
  -1   2 -14   24.22    1.78
   1  -3  14   25.50    2.02
  -1   3 -14   21.66    2.10
   1  -4  14   -1.43    1.94
  -1   4 -14   -0.34    2.53
   1  -5  14    1.25    1.99
  -1   5 -14    4.08    2.41
   1  -6  14    8.08    2.42
  -1   6 -14   10.39    2.29
   1  -7  14   16.66    2.65
  -1   7 -14   18.35    3.20
   1  -8  14    5.60    4.69
  -1   8 -14    2.45    3.00
   1  -9  14   24.79    5.85
  -1   9 -14   18.19    2.71
   1   5  15   31.09    1.91
  -1  -5 -15   29.78    2.28
   1   4  15   10.96    2.16
  -1  -4 -15   10.18    2.08
   1   3  15   16.56    1.99
  -1  -3 -15   23.83    2.65
   1   2  15   27.52    2.18
  -1  -2 -15   30.56    2.58
   1   1  15   15.56    1.79
  -1  -1 -15   14.34    2.51
   1   0  15   23.16    1.86
  -1   0 -15   28.88    2.33
   1  -1  15   15.04    2.06
  -1   1 -15   17.51    2.23
   1  -2  15   30.70    2.41
  -1   2 -15   27.82    2.41
   1  -3  15   27.09    2.81
  -1   3 -15   18.50    2.03
   1  -4  15   13.42    2.10
  -1   4 -15   14.15    2.51
   1  -5  15   29.58    2.61
  -1   5 -15   30.12    2.53
   1  -6  15    3.55    2.26
  -1   6 -15    2.05    1.69
   1  -7  15   33.65    4.14
  -1   7 -15   35.09    4.96
   1  -8  15    0.49    2.82
  -1   8 -15    0.60    3.00
   1   1  16    0.03    2.87
  -1  -1 -16    6.37    1.66
   1   0  16    0.37    2.16
  -1   0 -16    0.25    1.05
   1  -1  16   -1.20    2.41
  -1   1 -16    0.55    1.18
   1  -2  16    1.35    2.77
  -1   2 -16    0.62    1.25
   1  -3  16   -0.76    2.40
  -1   3 -16    1.42    1.85
   1  -4  16    8.22    1.57
  -1   4 -16    8.26    2.63
   1  -5  16   -0.17    2.01
  -1   5 -16    5.91    1.88
   1  -6  16    6.15    5.44
  -1   6 -16   -1.57    3.34
   1  -5  17    9.04    2.09
   2   4 -17    2.33    2.05
  -2  -4  17   -1.49    3.67
   2   3 -17    1.10    1.18
   2   2 -17    0.36    1.96
   2   1 -17    0.49    2.26
  -2  -1  17   -0.07    2.08
  -2   0  17    1.36    1.65
   2  -1 -17   -0.31    3.44
  -2   1  17   -0.04    2.58
   2   6 -16   -0.51    1.84
   2   5 -16   21.93    2.70
  -2  -5  16   20.45    3.21
   2   4 -16    6.98    1.73
   2   3 -16   18.32    2.45
  -2  -3  16   14.66    2.51
   2   2 -16   21.16    2.34
  -2  -2  16   18.45    2.33
   2   1 -16    0.26    3.91
  -2  -1  16    0.82    1.52
   2   0 -16   23.17    2.77
  -2   0  16   16.32    1.95
   2  -1 -16    3.23    2.71
  -2   1  16    1.02    2.16
   2  -2 -16   22.00    2.56
  -2   2  16   22.32    2.18
   2  -3 -16   20.89    2.46
  -2   3  16   17.48    2.05
   2  -4 -16    6.76    2.31
  -2   4  16    4.27    2.06
   2   8 -15    0.74    4.68
  -2  -8  15   -5.64    4.42
   2   7 -15    9.83    3.75
  -2  -7  15    7.88    2.31
   2   6 -15    2.17    4.30
  -2  -6  15    4.91    3.60
   2   5 -15    1.46    3.09
  -2  -5  15   -0.62    2.13
   2   4 -15   30.67    3.92
  -2  -4  15   25.83    3.20
   2   3 -15    1.77    2.13
  -2  -3  15    0.53    1.94
   2   2 -15    4.47    2.23
  -2  -2  15    7.95    2.02
   2   1 -15   -1.63    2.17
  -2  -1  15    0.07    2.04
   2   0 -15   -0.03    2.08
  -2   0  15    2.33    1.87
   2  -1 -15   -1.39    2.04
  -2   1  15    0.37    1.65
   2  -2 -15   10.85    2.30
  -2   2  15    6.62    1.95
   2  -3 -15    0.66    2.25
  -2   3  15    2.31    1.54
   2  -4 -15   22.63    2.49
  -2   4  15   27.13    2.42
   2  -5 -15    2.98    2.19
  -2   5  15    2.10    2.03
   2  -6 -15    3.08    2.24
  -2   6  15    5.89    2.18
   2  -7 -15    0.16    4.17
  -2   7  15    0.47    1.53
   2   9 -14    9.20    4.31
  -2  -9  14    8.56    3.87
   2   8 -14    5.33    4.29
   2   7 -14   41.82    3.93
  -2  -7  14   32.42    2.86
   2   6 -14    5.19    3.59
  -2  -6  14    3.00    2.38
   2   5 -14   82.58    5.15
  -2  -5  14   87.53    3.27
   2   4 -14   21.96    2.08
  -2  -4  14   18.35    2.40
   2   3 -14   40.12    2.32
  -2  -3  14   38.97    2.19
   2   2 -14   16.32    1.83
  -2  -2  14   14.95    1.79
   2   1 -14    2.42    1.75
  -2  -1  14    1.00    1.50
   2   0 -14    9.24    1.79
  -2   0  14    9.72    1.83
   2  -1 -14    1.55    1.47
  -2   1  14    1.67    1.58
   2  -2 -14   14.58    1.62
  -2   2  14   16.78    1.89
   2  -3 -14   33.72    2.36
  -2   3  14   37.64    2.14
   2  -4 -14   19.87    2.13
  -2   4  14   16.41    2.02
   2  -5 -14   88.07    2.81
  -2   5  14   82.95    2.67
   2  -6 -14    2.72    1.77
  -2   6  14    2.27    1.69
  -2   7  14   35.33    2.36
   2  -8 -14    3.03    1.44
  -2   8  14    3.68    2.16
   2  -9 -14    8.22    1.75
  -2   9  14    6.97    2.67
  -2 -10  13   17.24    2.54
   2   9 -13   15.53    3.60
  -2  -9  13   14.94    3.77
   2   8 -13    0.88    3.02
  -2  -8  13    1.91    2.18
   2   7 -13   12.28    2.34
  -2  -7  13   17.48    2.12
   2   6 -13   11.41    1.85
  -2  -6  13   11.19    1.89
   2   5 -13    1.52    2.01
  -2  -5  13   -0.29    1.76
   2   4 -13   17.51    2.04
  -2  -4  13   18.58    1.78
   2   3 -13    7.19    1.53
  -2  -3  13    8.32    1.48
   2   2 -13   12.75    2.24
  -2  -2  13   13.84    1.54
   2   1 -13    0.58    1.18
  -2  -1  13    1.10    1.34
   2   0 -13   -0.16    1.38
  -2   0  13   -0.57    1.30
   2  -1 -13    0.96    1.38
  -2   1  13    1.64    1.28
   2  -2 -13   15.26    1.65
  -2   2  13   14.69    1.61
   2  -3 -13    6.36    1.63
  -2   3  13    8.92    1.54
   2  -4 -13   22.45    2.00
  -2   4  13   18.31    1.66
   2  -5 -13    0.03    1.77
  -2   5  13    0.71    1.51
   2  -6 -13   16.96    2.07
  -2   6  13   14.27    1.78
  -2   7  13   16.00    3.39
   2  -8 -13    1.81    2.15
  -2   8  13   -1.26    2.15
   2  -9 -13   17.76    2.39
  -2   9  13   21.09    2.53
   2 -10 -13   19.32    2.16
  -2  10  13   19.92    2.08
   2 -11 -13    7.99    1.42
  -2  11  13    4.39    1.63
   2   9 -12   14.03    1.94
  -2  -9  12   13.47    2.79
  -2  -8  12   13.82    2.07
   2   7 -12   47.91    3.35
  -2  -7  12   49.95    2.55
   2   6 -12   37.13    1.99
  -2  -6  12   37.53    1.98
   2   5 -12   28.02    2.03
  -2  -5  12   25.65    1.76
   2   4 -12   14.56    1.46
  -2  -4  12   13.81    1.39
   2   3 -12   24.28    1.62
  -2  -3  12   27.50    1.75
   2   2 -12   62.24    2.41
  -2  -2  12   62.94    2.55
   2   1 -12   23.66    1.66
  -2  -1  12   21.03    1.48
   2   0 -12  184.99    5.35
  -2   0  12  183.61    5.32
   2  -1 -12   22.43    1.57
  -2   1  12   22.67    1.41
   2  -2 -12   66.67    2.74
  -2   2  12   70.34    2.50
   2  -3 -12   26.97    1.73
  -2   3  12   25.19    1.66
   2  -4 -12   13.37    1.55
  -2   4  12   13.97    1.52
   2  -5 -12   27.07    1.64
  -2   5  12   28.12    1.69
  -2   6  12   37.30    2.04
   2  -7 -12   46.85    2.15
  -2   7  12   43.12    2.16
   2  -8 -12   13.69    2.05
  -2   8  12   15.00    1.73
   2  -9 -12   18.26    2.19
  -2   9  12   12.95    2.23
   2 -10 -12   24.90    1.96
  -2  10  12   25.63    2.03
   2 -11 -12    2.24    1.65
  -2  11  12    6.94    2.60
   2 -12 -12   17.14    2.55
  -2  12  12   20.41    2.83
   2 -13 -12    5.37    3.79
  -2  13  12    7.18    3.26
   2   9 -11   33.89    1.88
  -2  -9  11   41.37    1.89
   2   8 -11    2.29    1.93
  -2  -8  11    2.19    1.46
   2   7 -11   26.86    2.42
  -2  -7  11   33.57    1.74
   2   6 -11    1.85    1.83
  -2  -6  11    2.48    1.14
   2   5 -11    9.47    1.43
  -2  -5  11   10.91    1.28
   2   4 -11    1.03    1.10
  -2  -4  11    2.50    1.09
   2   3 -11   14.35    1.31
  -2  -3  11   17.87    1.39
   2   2 -11   70.97    2.44
  -2  -2  11   64.30    2.31
   2   1 -11  101.19    3.13
  -2  -1  11  110.55    3.18
   2   0 -11   -0.96    1.04
  -2   0  11   -0.43    1.01
   2  -1 -11  105.21    3.26
  -2   1  11  107.92    3.86
   2  -2 -11   67.51    2.42
  -2   2  11   61.67    2.24
   2  -3 -11   15.44    1.37
  -2   3  11   17.35    1.43
   2  -4 -11    1.18    0.80
  -2   4  11    1.79    0.80
   2  -5 -11   10.49    1.38
  -2   5  11    9.47    1.40
  -2   6  11    4.44    1.88
   2  -7 -11   29.65    1.97
  -2   7  11   32.26    1.75
   2  -8 -11    2.81    1.33
  -2   8  11    1.51    1.18
   2  -9 -11   43.04    2.26
  -2   9  11   44.44    2.52
   2 -10 -11   26.59    1.87
  -2  10  11   26.35    2.15
   2 -11 -11    3.54    1.52
  -2  11  11    0.23    2.13
   2 -12 -11   22.13    2.50
  -2  12  11   21.69    2.82
   2 -13 -11    3.59    4.00
  -2  13  11   -0.38    1.46
   2 -14 -11   20.94    1.92
  -2  14  11   17.42    1.60
   2   9 -10   38.86    2.24
  -2  -9  10   34.56    1.46
   2   8 -10   59.37    3.30
  -2  -8  10   61.06    3.36
   2   7 -10  244.11   10.32
  -2  -7  10  184.79    5.18
   2   6 -10   -0.31    1.13
  -2  -6  10    1.48    0.96
   2   5 -10   61.60    3.09
  -2  -5  10   66.50    3.34
   2   4 -10   26.20    1.88
  -2  -4  10   32.74    2.09
   2   3 -10  100.85    4.79
  -2  -3  10   91.31    3.20
   2   2 -10  112.01    3.48
  -2  -2  10  120.17    3.93
   2   1 -10   69.28    2.35
  -2  -1  10   64.63    2.27
   2   0 -10  296.00    7.77
  -2   0  10  288.06    7.50
   2  -1 -10   64.60    2.20
  -2   1  10   64.97    2.20
   2  -2 -10  113.27    3.40
  -2   2  10  117.70    3.54
   2  -3 -10   97.69    2.93
  -2   3  10   88.09    3.09
   2  -4 -10   29.27    1.65
  -2   4  10   27.39    1.56
  -2   5  10   60.40    2.56
   2  -6 -10    0.61    1.17
  -2   6  10    0.13    1.19
   2  -7 -10  181.23    4.85
  -2   7  10  181.54    5.16
   2  -8 -10   58.02    2.66
  -2   8  10   54.68    2.47
   2  -9 -10   35.09    2.07
  -2   9  10   38.52    2.22
   2 -10 -10   21.72    1.88
  -2  10  10   23.48    1.93
   2 -11 -10   10.90    2.04
  -2  11  10   10.05    2.16
   2 -12 -10   -1.06    1.97
  -2  12  10    0.94    2.06
   2 -13 -10    5.45    2.49
  -2  13  10    3.15    2.02
   2 -14 -10   16.69    4.24
  -2  14  10    8.60    2.49
   2 -15 -10   11.06    3.15
  -2  15  10    7.16    5.84
  -2  -9   9  190.86    6.33
   2   8  -9   58.50    1.97
  -2  -8   9   60.11    3.15
   2   7  -9   91.96    3.65
  -2  -7   9   97.68    3.15
   2   6  -9   32.68    1.56
  -2  -6   9   33.48    1.47
   2   5  -9   14.50    1.13
  -2  -5   9   14.67    1.13
   2   4  -9   32.03    1.50
  -2  -4   9   31.19    1.40
   2   3  -9   31.38    1.44
  -2  -3   9   33.66    1.53
   2   2  -9    0.94    0.80
  -2  -2   9   -0.07    0.72
   2   1  -9   21.45    1.22
  -2  -1   9   28.89    1.32
   2   0  -9    0.27    0.79
  -2   0   9    0.65    0.76
   2  -1  -9   22.01    1.32
  -2   1   9   29.30    1.46
   2  -2  -9    0.93    0.75
  -2   2   9    0.53    0.63
   2  -3  -9   31.97    1.49
  -2   3   9   32.39    1.58
   2  -4  -9   34.74    1.74
  -2   4   9   29.88    1.50
   2  -6  -9   35.48    1.68
  -2   6   9   36.48    1.78
   2  -7  -9   95.87    3.38
  -2   7   9   94.28    2.91
   2  -8  -9   65.87    2.42
  -2   8   9   62.90    2.49
   2  -9  -9  197.30    5.41
  -2   9   9  200.22    6.15
   2 -10  -9    7.66    1.41
  -2  10   9    5.68    1.48
   2 -11  -9    6.39    1.57
  -2  11   9    5.77    1.41
   2 -12  -9   23.00    2.24
  -2  12   9   22.91    2.24
   2 -13  -9   -0.21    1.65
  -2  13   9    0.72    2.30
   2 -14  -9   11.20    3.44
  -2  14   9    9.19    2.38
   2 -15  -9    0.52    2.40
  -2  15   9    0.24    1.59
   2 -16  -9   48.34    3.39
  -2  16   9   45.20    3.09
   2 -17  -9   19.39    3.42
  -2  17   9   29.79    3.08
   2   8  -8  182.12    6.49
  -2  -8   8  187.02    6.95
   2   7  -8  172.42    4.83
  -2  -7   8  184.17    6.75
   2   6  -8   -0.01    0.98
  -2  -6   8   -0.09    0.72
   2   5  -8   17.52    0.98
  -2  -5   8   14.77    1.37
   2   4  -8   20.52    1.05
  -2  -4   8   17.02    0.96
   2   3  -8   34.52    1.43
  -2  -3   8   37.75    1.35
   2   2  -8  323.47    8.05
  -2  -2   8  317.62    7.96
   2   1  -8  102.80    3.07
  -2  -1   8  101.86    3.03
   2   0  -8 1393.20   31.51
  -2   0   8 1370.78   30.30
   2  -1  -8   98.13    3.04
  -2   1   8  102.10    3.07
   2  -2  -8  322.82    8.03
  -2   2   8  325.41    8.05
   2  -3  -8   34.75    1.50
  -2   3   8   35.21    1.76
   2  -4  -8   13.48    1.11
  -2   4   8   17.55    1.14
   2  -5  -8   16.38    1.08
  -2   5   8   16.46    1.06
   2  -6  -8    0.71    0.91
  -2   6   8    0.49    0.77
   2  -7  -8  184.08    5.23
  -2   7   8  177.88    5.50
   2  -8  -8  192.42    5.50
  -2   8   8  185.99    5.88
   2  -9  -8   93.25    3.12
  -2   9   8   94.08    3.55
   2 -10  -8  110.80    3.55
  -2  10   8  109.88    3.94
   2 -11  -8    6.38    1.49
  -2  11   8    7.77    1.53
   2 -12  -8    2.97    1.64
  -2  12   8    1.75    1.72
   2 -13  -8   15.27    2.95
  -2  13   8   13.15    2.20
   2 -14  -8    7.98    1.62
  -2  14   8    6.55    2.28
   2 -15  -8    1.25    2.12
  -2  15   8   -0.78    2.53
   2 -16  -8   -2.14    4.12
  -2  16   8   -3.84    5.04
   2 -17  -8   15.05    4.18
  -2  17   8   10.07    2.10
  -2  -8   7   44.05    1.80
   2   7  -7   86.94    2.62
  -2  -7   7   81.11    2.41
   2   6  -7   59.58    2.04
  -2  -6   7   70.45    2.46
   2   5  -7    5.16    0.87
  -2  -5   7    5.71    0.61
   2   4  -7   35.00    2.03
  -2  -4   7   32.22    1.25
   2   3  -7   55.51    2.86
  -2  -3   7   53.94    2.75
   2   2  -7  186.19    5.16
  -2  -2   7  192.88    5.28
   2   1  -7  752.46   17.38
  -2  -1   7  748.87   18.38
   2   0  -7    0.63    0.59
  -2   0   7    1.50    0.62
   2  -1  -7  716.45   17.29
  -2   1   7  719.05   16.59
   2  -2  -7  185.07    4.85
  -2   2   7  185.63    4.69
   2  -3  -7   58.85    1.91
  -2   3   7   49.76    1.80
   2  -5  -7    5.68    0.84
  -2   5   7    7.25    0.91
   2  -6  -7   59.04    2.12
  -2   6   7   66.26    2.55
   2  -7  -7   90.57    2.71
  -2   7   7   85.08    2.88
   2  -8  -7   42.32    1.85
  -2   8   7   48.20    3.31
   2  -9  -7  225.76    6.22
  -2   9   7  215.69    6.22
   2 -10  -7    9.93    1.30
  -2  10   7    8.40    1.33
   2 -11  -7   35.15    2.00
  -2  11   7   35.55    2.06
   2 -12  -7   12.37    2.14
  -2  12   7   11.26    2.51
   2 -13  -7   -0.47    1.74
  -2  13   7   -0.33    1.93
   2 -14  -7   15.13    2.24
  -2  14   7   13.55    2.58
   2 -15  -7    7.15    2.36
  -2  15   7    7.41    3.23
   2 -16  -7   23.18    2.38
  -2  16   7   32.36    4.11
   2 -17  -7   13.56    2.41
  -2  17   7   28.58    6.90
   2 -18  -7   13.21    5.31
  -2  18   7   10.14    5.58
  -2  -6   6  237.79    6.04
   2   5  -6   72.55    3.13
  -2  -5   6   73.23    2.98
   2   4  -6   52.59    2.35
  -2  -4   6   52.55    1.70
   2   3  -6  201.10    5.32
  -2  -3   6  212.35    5.85
   2   2  -6  408.27   10.00
  -2  -2   6  377.32    8.87
   2   1  -6  281.81    7.44
  -2  -1   6  283.49    7.47
   2   0  -6 1348.31   30.54
  -2   0   6 1346.14   30.52
   2  -1  -6  278.33    7.08
  -2   1   6  283.05    6.89
   2  -2  -6  370.52    8.86
  -2   2   6  353.65    8.65
   2  -3  -6  186.19    4.98
  -2   3   6  196.95    4.92
   2  -4  -6   52.37    1.88
  -2   4   6   52.56    1.85
   2  -5  -6   71.46    2.45
  -2   5   6   69.44    2.40
   2  -6  -6  250.66    6.61
  -2   6   6  238.16    6.10
   2  -7  -6  252.47    6.84
  -2   7   6  249.11    6.46
   2  -8  -6  160.85    4.47
  -2   8   6  146.76    4.47
   2  -9  -6  186.10    5.22
  -2   9   6  185.64    5.53
   2 -10  -6  177.70    4.82
  -2  10   6  177.38    5.38
   2 -11  -6   53.24    3.44
  -2  11   6   58.51    2.49
   2 -12  -6   53.29    2.54
  -2  12   6   48.34    2.52
   2 -13  -6    0.04    1.54
  -2  13   6    2.45    1.69
   2 -14  -6   19.97    2.15
  -2  14   6   20.43    2.39
   2 -15  -6    9.17    2.45
  -2  15   6   17.85    3.75
   2 -16  -6    6.26    1.80
  -2  16   6    5.01    5.75
   2 -17  -6    7.87    2.79
  -2  17   6    3.33    2.73
   2 -18  -6    8.04    3.66
  -2  18   6    0.92    4.26
  -2  -7   5  183.85    6.00
   2   6  -5   89.05    3.81
  -2  -6   5   91.72    3.55
  -2  -5   5  215.74    5.40
   2   4  -5  134.94    3.90
  -2  -4   5  125.42    3.54
  -2  -3   5   89.96    3.97
   2   2  -5   88.62    4.12
  -2  -2   5   83.54    2.33
   2   1  -5   51.43    1.78
  -2  -1   5   45.65    1.52
   2   0  -5    0.05    0.45
  -2   0   5    0.28    0.49
   2  -1  -5   50.61    1.78
  -2   1   5   44.47    1.51
   2  -2  -5   88.17    2.78
  -2   2   5   83.02    2.44
   2  -4  -5  128.54    3.28
  -2   4   5  119.67    3.21
   2  -5  -5  224.36    7.65
  -2   5   5  212.54    5.29
   2  -6  -5   91.03    2.53
  -2   6   5   92.29    2.73
   2  -7  -5  206.40    5.48
  -2   7   5  200.58    5.44
   2  -8  -5   39.99    2.21
  -2   8   5   39.31    1.64
   2  -9  -5  101.59    3.26
  -2   9   5  103.30    3.28
  -2  10   5  122.37    3.72
   2 -11  -5   60.83    3.27
  -2  11   5   56.39    3.81
   2 -12  -5   48.62    2.15
  -2  12   5   46.63    2.37
   2 -13  -5    1.14    1.89
  -2  13   5    3.29    1.72
   2 -14  -5   46.67    2.43
  -2  14   5   54.94    4.09
   2 -15  -5   74.63    3.02
  -2  15   5   80.81    3.40
   2 -16  -5   46.84    3.30
  -2  16   5   52.06    3.34
   2 -17  -5    9.99    2.30
  -2  17   5   13.61    2.08
   2 -18  -5   18.29    4.16
  -2  18   5   12.16    2.35
  -2  -6   4  191.81    6.57
   2   5  -4  748.30   16.88
  -2  -5   4  722.91   23.12
   2   4  -4  320.32    7.81
  -2  -4   4  329.62    7.66
   2   3  -4  691.07   23.65
  -2  -3   4  719.83   23.97
   2   2  -4  630.51   21.93
  -2  -2   4  594.82   19.79
   2   1  -4  290.04    7.60
  -2  -1   4  304.26   11.24
   2   0  -4    3.26    0.61
  -2   0   4    4.76    0.51
   2  -1  -4  284.68    7.41
  -2   1   4  288.04    7.22
   2  -2  -4  575.11   13.95
  -2   2   4  565.49   12.91
   2  -3  -4  654.09   15.36
  -2   3   4  675.03   15.58
   2  -4  -4  335.91    8.29
  -2   4   4  328.98    8.01
   2  -5  -4  760.91   17.29
  -2   5   4  777.34   17.58
   2  -6  -4  212.24    6.01
  -2   6   4  208.28    5.97
   2  -7  -4  456.00   16.77
  -2   7   4  442.26   10.61
   2  -8  -4    8.91    0.91
  -2   8   4    4.82    1.20
   2  -9  -4  221.97    8.33
  -2   9   4  205.79    5.72
   2 -10  -4   44.36    1.95
  -2  10   4   43.33    1.79
   2 -11  -4  177.78    5.17
   2 -12  -4  158.81    4.64
  -2  12   4  149.95    4.57
   2 -13  -4   19.30    1.71
  -2  13   4   14.12    1.90
   2 -14  -4   41.65    2.33
  -2  14   4   44.06    2.64
   2 -15  -4   22.03    2.34
  -2  15   4   18.12    2.74
   2 -16  -4   36.60    2.96
  -2  16   4   41.20    3.23
   2 -17  -4    2.79    3.47
  -2  17   4    0.08    5.35
   2 -18  -4    0.56    2.66
   2   6  -3  213.96    7.35
   2   5  -3   72.58    1.94
  -2  -5   3   75.52    2.82
   2   4  -3  840.87   26.52
  -2  -4   3  824.45   27.39
   2   3  -3  926.09   29.52
  -2  -3   3  889.98   29.98
   2   2  -3  686.97   16.29
  -2  -2   3  676.09   16.00
   2   1  -3   22.14    0.85
  -2  -1   3   19.39    1.11
   2   0  -3   -0.18    0.33
  -2   0   3    0.18    0.33
   2  -1  -3   22.13    0.96
  -2   1   3   19.14    0.80
   2  -3  -3  915.45   21.03
  -2   3   3  905.67   21.70
   2  -4  -3  856.19   19.89
  -2   4   3  826.59   20.13
   2  -5  -3   73.25    2.28
  -2   5   3   78.21    2.39
   2  -6  -3  214.10    7.35
  -2   6   3  229.50    5.83
   2  -7  -3  110.65    4.74
  -2   7   3  104.37    3.03
   2  -8  -3  210.90    5.62
  -2   8   3  216.95    6.05
   2  -9  -3   16.20    1.07
  -2   9   3   13.51    1.06
   2 -10  -3   87.27    2.81
  -2  10   3   79.80    2.72
   2 -11  -3   63.45    2.43
  -2  11   3   62.29    2.48
   2 -12  -3  116.20    3.62
  -2  12   3  115.34    3.52
   2 -13  -3   17.31    1.50
  -2  13   3   17.79    1.82
   2 -14  -3  127.40    3.92
  -2  14   3  128.39    4.54
   2 -15  -3    7.27    2.29
  -2  15   3    6.46    2.10
   2 -16  -3   16.34    2.64
  -2  16   3   22.06    4.62
   2 -17  -3    1.42    2.45
  -2  17   3   10.04    3.98
   2 -18  -3    2.12    2.53
   2   9  -2   32.92    1.60
   2   8  -2  150.67    3.84
  -2  -8   2  149.20    5.65
   2   7  -2  200.27    6.88
  -2  -7   2  205.59    7.15
   2   6  -2  267.56    6.43
  -2  -6   2  266.06    9.73
   2   5  -2 2102.50   46.49
   2   4  -2  217.30    8.15
  -2  -4   2  214.90    7.48
   2   3  -2 1457.78   45.42
  -2  -3   2 1473.74   47.13
   2   2  -2  846.93   19.52
  -2  -2   2  828.23   19.21
   2   1  -2  185.94    4.87
  -2  -1   2  193.15    4.84
   2   0  -2  217.24    5.60
  -2   0   2  208.56    5.32
   2  -1  -2  176.80    4.59
  -2   1   2  185.89    4.88
   2  -2  -2  792.71   17.99
  -2   2   2  785.62   18.42
   2  -3  -2 1387.96   31.40
  -2   3   2 1475.23   33.25
   2  -4  -2  216.77    5.67
  -2   4   2  228.20    6.02
   2  -5  -2 2170.38   48.36
  -2   5   2 2246.66   72.52
   2  -6  -2  292.51   11.13
  -2   6   2  265.06    6.83
   2  -7  -2  206.14    5.38
  -2   7   2  214.20    5.65
   2  -8  -2  162.14    4.37
  -2   8   2  159.32    4.84
   2  -9  -2   34.67    1.38
  -2   9   2   37.98    1.70
   2 -10  -2   32.34    2.01
  -2  10   2   28.05    1.71
   2 -11  -2   48.14    1.96
  -2  11   2   42.92    2.04
   2 -12  -2  239.26    6.15
  -2  12   2  243.44    6.31
   2 -13  -2  110.25    5.92
  -2  13   2  101.24    5.25
   2 -14  -2   48.01    2.45
  -2  14   2   51.02    2.57
   2 -15  -2   29.61    2.57
  -2  15   2   24.34    2.05
   2 -16  -2   15.50    2.76
  -2  16   2   14.69    2.91
   2 -17  -2    5.87    3.50
  -2  18   2    4.00    4.25
   2  12  -1  202.55    7.56
   2  11  -1  187.22    4.86
  -2 -11   1  184.65    6.99
  -2 -10   1   33.05    1.73
   2   9  -1    0.89    0.72
  -2  -9   1    1.08    0.42
   2   8  -1   47.85    1.60
  -2  -8   1   46.37    1.66
   2   7  -1  112.13    2.85
  -2  -7   1  123.01    4.38
   2   6  -1  395.66    9.48
  -2  -6   1  392.41    9.26
   2   5  -1  137.17    3.67
  -2  -5   1  138.13    3.67
   2   4  -1  835.65   19.42
  -2  -4   1  833.24   19.16
   2   3  -1  299.07    7.13
  -2  -3   1  289.45    7.01
   2   2  -1   43.71    1.40
  -2  -2   1   38.42    1.21
   2   1  -1 1016.03   23.46
  -2  -1   1 1021.24   23.19
   2   0  -1    0.34    0.27
  -2   0   1    0.19    0.28
   2  -2  -1   41.21    1.35
  -2   2   1   37.66    1.34
   2  -3  -1  285.45    7.40
  -2   3   1  285.78    7.51
   2  -4  -1  826.85   19.68
  -2   4   1  828.41   26.50
   2  -5  -1  135.04    3.65
  -2   5   1  138.31    3.85
   2  -6  -1  402.14   14.68
  -2   6   1  399.78    9.63
   2  -7  -1  119.99    3.39
  -2   7   1  125.44    3.60
   2  -8  -1   50.26    1.82
  -2   8   1   48.58    1.87
   2  -9  -1    0.41    0.67
  -2   9   1    1.69    0.62
   2 -10  -1   35.04    1.54
  -2  10   1   32.37    1.42
   2 -11  -1  188.56    5.21
  -2  11   1  187.36    5.14
   2 -12  -1  217.32    5.52
  -2  12   1  202.06    6.17
   2 -13  -1   55.82    2.38
  -2  13   1   56.28    2.61
   2 -14  -1  309.55    7.93
  -2  14   1  312.60   10.75
   2 -15  -1    3.14    2.92
  -2  15   1    2.25    2.03
   2 -16  -1    3.24    2.47
  -2  16   1    5.68    2.58
  -2 -15   0   13.57    1.38
   2  14   0   40.89    2.13
  -2 -14   0   39.49    2.28
   2  13   0   81.33    3.80
  -2 -13   0   77.30    3.76
   2  12   0  186.22    7.29
  -2 -12   0  207.69    7.20
   2  11   0   35.63    1.56
  -2 -11   0   35.98    1.52
   2  10   0   40.40    1.61
  -2 -10   0   46.95    2.31
   2   9   0   27.25    1.28
  -2  -9   0   23.85    1.41
   2   8   0  136.42    3.76
  -2  -8   0  142.94    6.00
   2   7   0  267.72    7.15
  -2  -7   0  249.68    6.50
   2   6   0   91.92    2.74
  -2  -6   0   91.82    2.84
   2   5   0 1830.27   41.82
  -2  -5   0 1859.73   41.32
   2   4   0  406.91   14.59
  -2  -4   0  422.21    9.87
   2   3   0 1891.31   41.81
  -2  -3   0 1810.14   40.54
   2   2   0 1348.17   30.30
  -2  -2   0 1339.18   30.17
   2   1   0 1040.91   23.23
  -2  -1   0 1016.34   23.49
   2   0   0  139.42    3.70
  -2   0   0  129.70    3.47
   2  -1   0 1030.98   23.48
  -2   1   0 1048.48   24.58
   2  -2   0 1317.09   30.88
  -2   2   0 1333.07   30.67
   2  -3   0 1845.81   41.43
  -2   3   0 1861.39   41.68
   2  -4   0  399.26    9.97
  -2   4   0  429.37   10.13
   2  -5   0 1809.51   40.13
  -2   5   0 1892.10   42.49
   2  -6   0   95.13    4.01
  -2   6   0   92.18    3.80
   2  -7   0  261.34    6.62
  -2   7   0  252.61    6.84
   2  -8   0  136.00    5.21
  -2   8   0  149.80    6.47
   2  -9   0   28.21    1.24
  -2   9   0   22.89    1.15
   2 -10   0   44.07    1.72
  -2  10   0   49.14    1.84
   2 -11   0   31.77    1.54
  -2  11   0   32.52    1.59
   2 -12   0  193.11    7.82
  -2  12   0  195.11    5.46
   2 -13   0   76.07    4.06
  -2  13   0   73.28    2.89
   2 -14   0   37.03    2.00
  -2  14   0   43.47    2.28
   2 -15   0   15.73    2.08
  -2  15   0   15.82    2.51
   2 -16   0   14.93    2.06
  -2  16   0   15.99    3.36
   2 -17   0    0.57    3.46
   2  16   1   13.90    2.82
  -2 -16  -1   12.70    2.85
   2  15   1   27.61    3.31
  -2 -15  -1   25.27    2.43
   2  14   1  115.17    5.05
  -2 -14  -1  108.72    3.35
   2  13   1   17.46    1.48
  -2 -13  -1   18.99    2.12
   2  12   1  142.79    4.22
  -2 -12  -1  140.28    4.22
   2  11   1  111.64    3.45
  -2 -11  -1  114.05    3.40
   2  10   1  209.03    5.60
  -2 -10  -1  202.22    5.40
   2   9   1    9.93    1.15
  -2  -9  -1   12.86    0.87
   2   8   1   74.08    2.27
  -2  -8  -1   70.24    2.20
   2   7   1  296.65    7.47
  -2  -7  -1  307.47    7.53
   2   6   1  179.22    4.74
  -2  -6  -1  167.58    4.50
   2   5   1  140.14    3.99
   2   4   1  292.55    7.00
  -2  -4  -1  291.38    7.95
   2   3   1  797.51   18.69
  -2  -3  -1  795.59   18.72
   2   2   1 1559.50   34.43
  -2  -2  -1 1512.14   34.09
   2   1   1  247.73    6.15
  -2  -1  -1  264.36    6.54
   2  -1   1  251.19    6.48
  -2   1  -1  266.85    6.85
   2  -2   1 1546.70   35.54
  -2   2  -1 1540.08   34.35
   2  -3   1  783.25   18.35
  -2   3  -1  797.57   18.78
   2  -4   1  288.71    7.51
  -2   4  -1  287.42    7.14
   2  -5   1  147.00    4.06
  -2   5  -1  146.38    5.98
   2  -6   1  171.53    4.92
  -2   6  -1  165.82    4.48
   2  -7   1  296.97    7.48
  -2   7  -1  301.37    7.86
   2  -8   1   73.23    2.15
  -2   8  -1   66.50    2.92
   2  -9   1    8.31    1.11
  -2   9  -1   12.49    0.91
   2 -10   1  204.32    5.33
  -2  10  -1  204.03    5.28
   2 -11   1  116.20    3.41
  -2  11  -1  112.44    3.39
   2 -12   1  146.89    4.37
  -2  12  -1  141.84    4.00
   2 -13   1   17.30    2.05
  -2  13  -1   16.17    1.73
   2 -14   1  113.39    5.65
  -2  14  -1  114.44    3.61
   2 -16   1   15.64    2.95
  -2  16  -1   14.98    2.35
  -2  17  -1    9.77    2.46
   2  17   2   14.02    3.06
   2  16   2   40.49    2.82
   2  15   2    6.56    1.96
   2  14   2   39.68    3.16
  -2 -14  -2   40.40    1.96
   2  13   2    7.34    1.22
  -2 -13  -2    9.67    2.02
   2  12   2  100.31    3.15
  -2 -12  -2  104.27    3.20
   2  11   2  118.09    3.71
  -2 -11  -2  116.23    3.31
   2  10   2  155.18    7.16
  -2 -10  -2  153.55    5.62
   2   9   2  148.17    4.32
  -2  -9  -2  155.90    4.07
   2   8   2   70.05    2.10
  -2  -8  -2   70.70    2.25
   2   7   2  681.56   16.46
  -2  -7  -2  687.56   16.22
   2   6   2  195.17    5.27
  -2  -6  -2  192.77    4.92
   2   5   2  707.07   16.69
  -2  -5  -2  703.16   16.03
   2   4   2  259.22    7.30
  -2  -4  -2  240.33    6.01
   2   3   2  339.15    8.83
  -2  -3  -2  334.40    8.20
   2   2   2  583.07   14.30
  -2  -2  -2  607.01   14.47
   2   1   2  254.16    6.78
  -2  -1  -2  234.64    6.50
   2   0   2   57.29    1.61
  -2   0  -2   47.21    1.90
   2  -1   2  248.28    6.64
  -2   1  -2  237.45    6.46
   2  -2   2  588.84   14.62
  -2   2  -2  607.80   14.80
   2  -3   2  328.84    7.90
  -2   3  -2  330.53    8.33
   2  -4   2  232.38    5.92
  -2   4  -2  249.00    6.96
   2  -5   2  675.23   16.25
  -2   5  -2  699.75   17.04
   2  -6   2  194.33    5.11
  -2   6  -2  198.17    5.31
   2  -7   2  673.61   15.65
  -2   7  -2  682.90   15.52
   2  -8   2   70.19    2.06
  -2   8  -2   67.25    2.79
   2  -9   2  148.18    4.37
  -2   9  -2  150.28    5.57
   2 -10   2  149.68    4.12
  -2  10  -2  150.69    4.18
   2 -11   2  118.49    3.60
  -2  11  -2  110.02    4.93
   2 -12   2   98.02    4.26
  -2  12  -2  102.45    3.37
   2 -13   2    5.70    1.15
  -2  13  -2    7.66    1.39
   2 -14   2   39.79    2.16
   2 -15   2    7.36    2.41
  -2  15  -2    2.10    2.26
   2 -16   2   24.63    1.85
   2  16   3   70.19    3.16
  -2 -16  -3   59.23    2.81
   2  15   3   60.33    2.98
  -2 -15  -3   62.96    2.66
   2  14   3   20.24    1.91
  -2 -14  -3   22.13    2.54
   2  13   3    2.43    1.34
  -2 -13  -3    2.16    1.22
   2  12   3   42.78    2.08
  -2 -12  -3   44.39    1.87
   2  11   3   34.99    1.63
  -2 -11  -3   38.70    1.63
   2  10   3  241.12    6.39
  -2 -10  -3  252.47    6.89
   2   9   3  230.33    6.37
  -2  -9  -3  235.09    6.41
   2   8   3   20.23    1.09
  -2  -8  -3   21.47    1.17
   2   7   3  349.03    8.69
  -2  -7  -3  356.99    8.60
   2   6   3   55.83    1.86
  -2  -6  -3   49.79    1.73
   2   5   3  308.27    7.31
  -2  -5  -3  300.88    7.91
   2   4   3   65.05    2.31
  -2  -4  -3   57.37    2.00
   2   3   3   83.44    2.52
  -2  -3  -3   89.12    2.71
   2   2   3  390.63    9.27
  -2  -2  -3  378.61    9.36
   2   0   3    0.16    0.35
  -2   0  -3   -0.11    0.37
   2  -1   3  274.20    7.22
  -2   1  -3  287.06    7.38
   2  -2   3  397.01    9.57
  -2   2  -3  393.97    9.92
   2  -3   3   88.63    2.47
  -2   3  -3   90.57    2.90
   2  -4   3   62.36    2.05
  -2   4  -3   56.40    1.78
   2  -5   3  304.18    8.26
  -2   5  -3  303.54    7.89
   2  -6   3   53.25    1.74
  -2   6  -3   50.00    1.86
   2  -7   3  325.90    8.07
  -2   7  -3  346.14    9.55
   2  -8   3   19.40    0.89
  -2   8  -3   21.86    1.10
   2  -9   3  213.68    5.41
  -2   9  -3  214.37    8.76
   2 -10   3  235.06    8.56
  -2  10  -3  232.95    6.05
   2 -11   3   34.69    2.00
  -2  11  -3   33.43    2.46
   2 -12   3   39.79    1.68
  -2  12  -3   39.74    2.25
   2 -13   3    1.08    1.28
  -2  13  -3    1.74    1.54
   2 -14   3   17.95    1.41
   2  17   4   18.58    3.48
  -2 -17  -4   24.84    4.60
   2  16   4   -2.03    4.51
  -2 -16  -4    2.07    2.49
   2  15   4   10.50    2.25
  -2 -15  -4    9.58    3.62
   2  14   4   14.34    1.79
  -2 -14  -4   15.34    1.95
   2  13   4    2.60    1.32
  -2 -13  -4    5.19    1.82
   2  12   4   27.64    1.67
  -2 -12  -4   36.10    1.85
   2  11   4   28.86    1.59
  -2 -11  -4   28.66    1.56
   2  10   4  240.39    6.16
  -2 -10  -4  243.95    6.38
   2   9   4  232.26    6.22
  -2  -9  -4  227.98    6.05
   2   8   4  234.65    5.93
  -2  -8  -4  237.87    6.00
   2   7   4  383.61    9.22
  -2  -7  -4  364.94    8.93
   2   6   4  176.96    4.62
  -2  -6  -4  177.96    4.93
   2   5   4   43.33    1.50
  -2  -5  -4   43.52    1.40
   2   4   4   79.52    2.44
  -2  -4  -4   75.78    2.14
   2   3   4   40.78    1.49
  -2  -3  -4   43.90    1.69
   2   2   4  365.28    9.56
  -2  -2  -4  383.48    9.68
   2   1   4   37.65    1.50
  -2  -1  -4   35.72    1.37
   2   0   4 2079.35   45.98
  -2   0  -4 2052.70   46.61
   2  -1   4   38.03    1.44
  -2   1  -4   37.75    1.37
   2  -2   4  399.54    9.57
  -2   2  -4  414.68   10.16
   2  -3   4   42.52    1.47
  -2   3  -4   44.18    1.48
   2  -4   4   76.30    2.45
  -2   4  -4   77.87    2.37
   2  -5   4   41.50    1.47
  -2   5  -4   44.71    1.53
   2  -6   4  171.12    4.66
  -2   6  -4  175.29    4.62
   2  -7   4  355.91   12.22
  -2   7  -4  354.62    8.44
   2  -8   4  227.28    8.07
  -2   8  -4  230.08    8.81
   2  -9   4  221.10    8.46
  -2   9  -4  221.45    5.65
   2 -10   4  235.25    5.86
  -2  10  -4  228.55    6.08
   2 -11   4   29.54    1.37
  -2  11  -4   28.46    1.50
   2 -12   4   32.29    1.99
  -2  12  -4   33.01    2.29
   2 -13   4    2.71    1.58
  -2  13  -4    4.65    1.81
   2  17   5   38.32    4.66
  -2 -17  -5   32.33    4.03
   2  16   5   46.54    3.03
  -2 -16  -5   46.78    3.20
   2  15   5    7.60    2.29
  -2 -15  -5    5.50    3.91
   2  14   5    8.58    1.70
  -2 -14  -5    6.71    2.74
   2  13   5    4.04    1.49
   2  12   5   17.58    1.63
  -2 -12  -5   23.56    1.60
   2  11   5   29.99    1.66
  -2 -11  -5   29.99    1.54
   2  10   5   32.76    1.70
  -2 -10  -5   37.20    1.72
   2   9   5  345.87    8.81
  -2  -9  -5  354.83    9.10
   2   8   5    7.88    1.00
  -2  -8  -5    9.05    1.29
   2   7   5  140.21    5.69
  -2  -7  -5  149.10    4.98
   2   6   5   91.75    2.73
  -2  -6  -5   91.58    2.72
   2   5   5   18.15    1.11
  -2  -5  -5   15.51    1.01
   2   4   5   39.60    1.62
  -2  -4  -5   37.45    1.49
   2   3   5   47.98    1.91
  -2  -3  -5   52.44    1.85
   2   1   5 1370.56   31.54
  -2  -1  -5 1336.62   30.32
   2   0   5    0.20    0.56
  -2   0  -5    1.01    0.62
   2  -1   5 1400.67   32.12
  -2   1  -5 1416.92   32.14
   2  -2   5  201.26    5.48
  -2   2  -5  194.99    5.35
   2  -3   5   49.73    1.66
  -2   3  -5   51.28    1.69
   2  -4   5   40.02    1.37
  -2   4  -5   39.23    1.44
   2  -5   5   17.18    0.91
  -2   5  -5   16.39    0.98
   2  -6   5   90.54    2.73
  -2   6  -5   90.24    2.52
   2  -7   5  143.12    3.74
  -2   7  -5  145.99    3.95
   2  -8   5    6.75    0.70
  -2   8  -5    7.55    0.90
   2  -9   5  338.93    8.07
  -2   9  -5  348.57   11.90
   2 -10   5   33.08    1.60
  -2  10  -5   33.99    2.11
   2 -11   5   32.06    1.69
  -2  11  -5   31.67    1.70
   2 -12   5   17.39    1.87
  -2  12  -5   20.75    1.99
  -2  13  -5    4.09    1.48
   2  17   6   22.89    6.66
  -2 -17  -6   33.14    6.01
   2  16   6   -0.33    3.28
  -2 -16  -6    0.53    3.10
   2  15   6   10.81    2.75
  -2 -15  -6   11.12    3.57
   2  14   6   13.96    1.93
  -2 -14  -6   14.12    1.95
   2  13   6   16.72    1.83
  -2 -13  -6   15.66    1.66
   2  12   6   18.63    1.70
  -2 -12  -6   21.19    1.58
   2  11   6    6.75    1.41
  -2 -11  -6    5.09    1.61
   2  10   6  149.06    4.49
  -2 -10  -6  150.31    4.23
   2   9   6  159.50    4.46
  -2  -9  -6  156.58    4.60
   2   8   6  293.80    7.51
  -2  -8  -6  291.84    7.63
   2   7   6  250.38    6.55
  -2  -7  -6  245.61    6.28
   2   6   6   37.91    1.55
  -2  -6  -6   36.43    2.22
   2   5   6   16.05    1.10
  -2  -5  -6   18.01    1.12
   2   4   6   24.56    1.37
  -2  -4  -6   26.54    1.35
   2   3   6   51.69    1.82
  -2  -3  -6   58.12    1.99
   2   2   6  235.06    6.57
  -2  -2  -6  220.21    6.28
   2   1   6   33.65    1.34
  -2  -1  -6   33.19    1.37
   2   0   6 1436.67   32.66
  -2   0  -6 1437.44   33.17
   2  -1   6   34.42    1.38
  -2   1  -6   35.34    1.47
   2  -2   6  240.86    6.22
  -2   2  -6  230.25    6.45
   2  -3   6   58.31    1.95
  -2   3  -6   61.90    2.02
   2  -4   6   23.58    1.10
  -2   4  -6   25.67    1.21
   2  -5   6   15.13    0.88
  -2   5  -6   18.14    1.03
   2  -6   6   37.32    1.45
  -2   6  -6   37.02    1.49
   2  -7   6  243.80    6.39
  -2   7  -6  242.49    6.10
   2  -8   6  292.57    7.27
  -2   8  -6  297.42   10.44
   2  -9   6  162.61    4.20
  -2   9  -6  155.15    5.24
   2 -10   6  149.65    4.00
  -2  10  -6  138.15    5.16
   2 -11   6    6.01    1.06
  -2  11  -6    7.59    1.17
   2 -12   6   18.03    1.29
  -2  12  -6   19.98    1.91
   2  17   7   33.47    3.62
  -2 -17  -7   16.83    5.02
   2  16   7   91.74    4.35
  -2 -16  -7   79.45    6.20
   2  15   7    8.24    2.73
  -2 -15  -7    8.35    2.64
   2  14   7   19.82    3.45
  -2 -14  -7   14.63    2.22
   2  13   7    1.14    1.77
  -2 -13  -7   -0.54    1.58
   2  12   7   16.09    2.52
  -2 -12  -7   18.59    2.22
   2  11   7   10.52    1.47
  -2 -11  -7   10.36    1.41
   2  10   7   22.26    1.57
  -2 -10  -7   23.37    1.53
   2   9   7  187.14    5.17
  -2  -9  -7  190.14    5.12
   2   8   7   99.34    3.06
  -2  -8  -7  103.50    3.10
   2   7   7  127.51    4.03
  -2  -7  -7  131.64    3.97
   2   6   7   43.76    1.86
  -2  -6  -7   43.73    1.78
   2   5   7    3.00    0.88
  -2  -5  -7    1.87    0.88
   2   4   7   26.36    1.37
  -2  -4  -7   32.13    1.93
   2   2   7    8.30    0.84
  -2  -2  -7   13.83    0.97
   2   1   7   24.21    1.10
  -2  -1  -7   21.00    1.07
   2   0   7    1.01    0.73
  -2   0  -7    1.10    0.78
   2  -1   7   24.67    1.22
  -2   1  -7   23.04    1.21
   2  -2   7    9.56    0.87
  -2   2  -7   11.58    0.94
   2  -3   7   34.21    1.50
  -2   3  -7   30.38    1.37
   2  -4   7   28.92    1.31
  -2   4  -7   32.05    1.37
   2  -5   7    3.34    0.80
  -2   5  -7    2.00    0.88
   2  -6   7   44.29    1.71
  -2   6  -7   47.24    1.75
   2  -7   7  130.10    3.67
  -2   7  -7  127.74    4.59
   2  -8   7   98.87    2.99
  -2   8  -7   98.10    2.86
   2  -9   7  187.06    7.58
  -2   9  -7  190.62    4.90
   2 -10   7   21.09    1.33
  -2  10  -7   22.68    2.09
   2 -11   7   11.32    1.15
   2 -12   7   13.58    1.75
  -2  12  -7   18.09    2.05
   2  17   8    4.01    2.78
  -2 -17  -8   15.35    3.09
   2  16   8    4.77    3.72
  -2 -16  -8    3.29    3.20
   2  15   8   13.99    2.27
  -2 -15  -8   14.14    2.41
   2  14   8   18.96    4.13
  -2 -14  -8   18.70    2.46
   2  13   8    8.93    2.15
  -2 -13  -8    7.15    1.92
   2  12   8   -0.41    1.95
  -2 -12  -8    0.71    1.68
   2  11   8   37.62    2.18
  -2 -11  -8   40.81    2.09
   2  10   8    6.93    1.44
  -2 -10  -8    6.62    1.36
   2   9   8   25.64    1.66
  -2  -9  -8   27.03    1.58
   2   8   8   68.37    2.59
  -2  -8  -8   71.25    2.51
   2   7   8  206.16    5.91
  -2  -7  -8  214.43    5.82
   2   6   8   32.53    1.67
  -2  -6  -8   32.99    1.62
   2   5   8  153.86    4.71
  -2  -5  -8  153.56    4.51
   2   4   8   20.60    1.36
  -2  -4  -8   19.55    1.24
   2   3   8  199.97    5.37
  -2  -3  -8  204.00    5.40
   2   2   8  205.57    5.47
  -2  -2  -8  205.32    5.47
   2   1   8   92.06    2.92
  -2  -1  -8   94.37    3.04
   2   0   8  492.49   12.21
  -2   0  -8  482.43   11.47
   2  -1   8   99.35    2.78
  -2   1  -8   97.74    2.79
   2  -2   8  217.37    5.93
  -2   2  -8  211.82    5.71
   2  -3   8  202.67    5.14
  -2   3  -8  213.76    5.74
   2  -4   8   21.68    1.19
  -2   4  -8   21.03    1.31
   2  -5   8  162.23    4.74
  -2   5  -8  160.24    4.28
   2  -6   8   32.19    1.51
  -2   6  -8   34.36    1.55
   2  -7   8  214.04    5.50
  -2   7  -8  221.43    5.76
   2  -8   8   68.00    2.34
  -2   8  -8   70.85    2.37
   2  -9   8   26.86    1.55
  -2   9  -8   25.27    1.66
   2 -10   8    7.51    1.28
  -2  10  -8    6.15    1.35
   2 -11   8   35.65    1.96
  -2  11  -8   38.04    3.20
   2 -12   8    0.32    1.89
   2  16   9   21.09    3.14
  -2 -16  -9   19.58    3.19
   2  15   9   -1.43    3.02
  -2 -15  -9   -1.37    3.92
   2  14   9   42.94    2.95
  -2 -14  -9   41.14    2.89
   2  13   9    5.96    2.30
  -2 -13  -9    1.77    2.19
   2  12   9   22.64    2.35
  -2 -12  -9   23.88    2.18
   2  11   9    8.98    1.85
  -2 -11  -9    8.63    1.67
   2  10   9   26.48    1.90
  -2 -10  -9   30.41    1.87
   2   9   9   57.20    2.26
  -2  -9  -9   56.12    2.24
   2   8   9   14.36    1.41
  -2  -8  -9   17.18    1.45
   2   7   9   53.90    2.20
  -2  -7  -9   49.78    2.11
   2   6   9   14.70    1.36
  -2  -6  -9   16.92    1.36
   2   5   9    7.91    1.15
  -2  -5  -9   10.09    1.22
   2   3   9   22.19    1.24
  -2  -3  -9   21.13    1.33
   2   2   9   74.02    2.23
  -2  -2  -9   78.99    2.49
   2   1   9   46.05    1.73
  -2  -1  -9   42.69    1.68
   2   0   9    0.46    0.86
  -2   0  -9   -0.67    0.94
   2  -1   9   44.76    1.81
  -2   1  -9   40.23    1.70
   2  -2   9   71.46    2.55
  -2   2  -9   77.99    2.66
   2  -3   9   24.99    1.40
  -2   3  -9   21.89    1.36
   2  -4   9    4.45    0.97
  -2   4  -9    3.67    1.03
   2  -5   9    9.70    1.11
  -2   5  -9   10.13    1.21
   2  -6   9   16.26    1.32
  -2   6  -9   15.31    1.33
   2  -7   9   51.16    2.27
  -2   7  -9   44.11    2.10
   2  -8   9   13.51    1.26
  -2   8  -9   17.48    1.61
   2  -9   9   59.58    2.43
  -2   9  -9   58.35    2.54
   2 -10   9   28.31    1.84
  -2  10  -9   24.64    1.99
   2 -11   9    7.85    1.67
  -2  11  -9    6.25    2.27
   2 -12   9   19.41    2.59
  -2  12  -9   25.78    3.30
   2  14  10   24.18    3.01
  -2 -14 -10   26.38    3.24
   2  13  10    6.27    2.49
  -2 -13 -10    9.73    2.17
   2  12  10   33.57    2.23
  -2 -12 -10   34.91    2.43
   2  11  10   12.90    1.87
  -2 -11 -10   16.23    2.00
   2  10  10   32.59    2.30
  -2 -10 -10   37.79    2.03
   2   9  10   19.21    1.76
  -2  -9 -10   17.42    1.65
   2   8  10   11.96    1.64
  -2  -8 -10   10.45    1.59
   2   7  10   69.90    2.48
  -2  -7 -10   77.62    3.06
   2   6  10   43.01    1.96
  -2  -6 -10   43.51    1.85
  -2  -5 -10   82.98    2.71
   2   4  10   14.47    1.34
  -2  -4 -10   17.71    1.44
   2   3  10   67.70    2.51
  -2  -3 -10   74.77    2.81
   2   2  10   90.91    2.77
  -2  -2 -10   85.77    2.91
   2   1  10   49.06    2.24
  -2  -1 -10   56.15    2.10
   2   0  10  147.12    4.08
  -2   0 -10  139.99    4.05
   2  -1  10   51.78    1.97
  -2   1 -10   51.72    2.09
   2  -2  10   87.97    2.90
  -2   2 -10   86.90    2.75
   2  -3  10   71.36    2.52
  -2   3 -10   76.84    2.65
   2  -4  10   16.09    1.28
  -2   4 -10   17.71    1.50
   2  -5  10   86.03    2.75
  -2   5 -10   87.60    4.21
   2  -6  10   48.34    2.08
  -2   6 -10   43.05    2.09
   2  -7  10   76.74    2.95
  -2   7 -10   78.76    2.74
   2  -8  10   12.92    1.36
  -2   8 -10   12.26    1.71
   2  -9  10   17.58    1.69
  -2   9 -10   18.86    2.04
   2 -10  10   32.15    1.92
  -2  10 -10   37.18    2.27
   2 -11  10   11.69    1.85
  -2  11 -10   13.15    3.34
   2 -12  10   25.48    3.19
   2  13  11    1.22    1.81
  -2 -13 -11    9.59    3.33
   2  12  11   24.03    2.09
  -2 -12 -11   23.46    2.06
   2  11  11    7.94    2.42
  -2 -11 -11    8.48    1.58
   2  10  11   17.36    2.17
  -2 -10 -11   17.08    1.95
   2   9  11   15.47    1.90
  -2  -9 -11   15.29    1.84
   2   8  11    1.82    1.42
  -2  -8 -11    1.39    1.52
   2   7  11    9.66    1.46
  -2  -7 -11   10.75    1.56
   2   6  11   18.94    1.76
  -2  -6 -11   22.46    1.68
   2   4  11   36.96    1.94
  -2  -4 -11   36.94    1.93
   2   3  11    9.09    1.34
  -2  -3 -11    8.38    1.36
   2   2  11   22.17    1.54
  -2  -2 -11   22.66    1.43
   2   1  11    1.49    0.89
  -2  -1 -11    1.03    1.17
   2   0  11   -1.52    1.18
  -2   0 -11   -0.57    1.06
   2  -1  11    1.85    1.13
  -2   1 -11    0.64    1.21
   2  -2  11   19.14    1.55
  -2   2 -11   23.05    1.63
   2  -3  11    8.48    1.30
  -2   3 -11   11.04    1.48
   2  -4  11   38.43    1.76
  -2   4 -11   37.74    2.06
   2  -5  11    5.33    1.32
  -2   5 -11    5.41    1.73
   2  -6  11   22.69    1.79
  -2   6 -11   22.71    1.83
   2  -7  11    9.54    1.56
  -2   7 -11   10.98    2.01
   2  -8  11    0.23    1.87
  -2   8 -11    2.02    1.90
   2  -9  11   16.26    3.06
  -2   9 -11   19.69    2.58
   2 -10  11   15.35    2.21
  -2  10 -11   16.04    2.35
   2  11  12   -0.43    2.43
  -2 -11 -12    2.25    1.61
   2  10  12    9.16    1.83
  -2 -10 -12    4.94    1.89
   2   9  12   21.34    2.33
  -2  -9 -12   17.89    1.50
   2   8  12    4.81    1.33
  -2  -8 -12    6.66    1.52
   2   7  12   45.97    1.98
  -2  -7 -12   50.48    2.10
   2   6  12    2.12    1.67
  -2  -6 -12    2.66    1.71
   2   5  12  112.55    3.48
  -2  -5 -12  106.58    3.46
   2   4  12   31.21    1.86
  -2  -4 -12   30.64    2.17
   2   3  12   58.81    2.14
  -2  -3 -12   52.98    2.13
   2   2  12   37.41    1.82
  -2  -2 -12   39.85    2.08
   2   1  12    7.62    1.31
  -2  -1 -12    6.74    1.61
   2   0  12    9.32    1.25
  -2   0 -12    7.16    1.53
   2  -1  12    7.19    1.38
  -2   1 -12    5.68    1.24
   2  -2  12   40.26    2.03
  -2   2 -12   40.10    2.13
   2  -3  12   61.47    2.41
  -2   3 -12   57.86    2.49
   2  -4  12   38.75    2.04
  -2   4 -12   34.95    2.15
   2  -5  12  128.78    3.69
  -2   5 -12  126.14    4.42
   2  -6  12    4.70    1.70
  -2   6 -12    3.87    2.10
   2  -7  12   47.81    2.42
  -2   7 -12   53.01    2.91
   2  -8  12    0.85    3.44
  -2   8 -12    3.66    3.53
   2  -9  12   20.27    2.02
  -2   9 -12   17.97    2.65
   2 -10  12    5.22    3.84
  -2  10 -12    6.69    2.34
  -2  11 -12   -0.24    2.02
   2   9  13    0.14    1.76
   2   8  13   -0.02    1.88
  -2  -8 -13    1.30    1.22
   2   7  13    6.67    2.04
  -2  -7 -13    8.19    1.95
   2   5  13    6.05    1.81
  -2  -5 -13    6.39    1.90
   2   4  13   46.72    2.14
  -2  -4 -13   44.92    2.15
   2   3  13    6.51    1.62
  -2  -3 -13    5.67    1.79
   2   2  13    9.68    1.27
  -2  -2 -13    7.64    1.49
   2   1  13    1.03    1.52
  -2  -1 -13    2.10    1.83
   2   0  13   -0.38    1.38
  -2   0 -13    0.25    1.00
   2  -1  13    0.03    1.53
  -2   1 -13    2.54    1.79
   2  -2  13    9.45    1.62
  -2   2 -13    9.79    2.03
   2  -3  13    6.75    1.63
  -2   3 -13    4.72    1.86
   2  -4  13   48.67    2.39
  -2   4 -13   46.83    2.61
   2  -5  13   10.73    1.86
  -2   5 -13   12.06    2.12
   2  -6  13   13.51    1.91
  -2   6 -13    4.86    2.07
   2  -7  13   10.17    3.64
  -2   7 -13   11.89    3.82
  -2   8 -13   -1.56    3.37
   2  -9  13    2.39    1.94
  -2   9 -13    0.10    1.90
   2   6  14   -0.50    2.09
  -2  -6 -14    2.33    2.97
   2   5  14   44.34    2.25
  -2  -5 -14   42.48    2.41
   2   4  14   18.10    2.17
  -2  -4 -14   21.28    2.37
   2   3  14   17.75    1.83
  -2  -3 -14   18.68    2.18
   2   2  14   23.14    2.13
  -2  -2 -14   29.09    2.76
   2   1  14    5.00    2.67
  -2  -1 -14    2.74    1.79
   2   0  14    5.62    1.97
  -2   0 -14    7.08    2.17
   2  -1  14    1.91    1.49
  -2   1 -14    3.30    2.06
   2  -2  14   27.64    1.81
  -2   2 -14   26.79    2.09
   2  -3  14   20.63    2.13
  -2   3 -14   20.52    2.27
   2  -4  14   19.23    2.24
  -2   4 -14   18.73    2.67
   2  -5  14   48.69    3.69
  -2   5 -14   52.45    3.43
   2  -6  14   -0.30    3.04
  -2   6 -14   -0.08    2.48
   2  -7  14   14.76    2.79
  -2   7 -14   16.96    2.32
   2  -8  14    6.53    2.57
  -2   8 -14    0.64    1.56
  -2   9 -14    0.67    1.59
   2   3  15    3.74    2.15
  -2  -3 -15    2.59    3.65
  -2  -2 -15    0.57    1.39
  -2  -1 -15   -0.86    2.34
   2   0  15    1.18    1.68
  -2   0 -15    8.28    2.32
   2  -1  15    0.39    2.54
  -2   1 -15   -0.50    1.59
   2  -2  15    1.23    2.67
  -2   2 -15    0.22    1.67
   2  -3  15    2.92    2.94
  -2   3 -15    8.20    2.64
   2  -4  15    6.55    3.61
  -2   4 -15   10.07    2.12
   2  -5  15    6.20    2.21
  -2   5 -15    1.68    2.20
   2  -6  15   -1.17    2.26
   2  -7  15    0.16    1.96
  -2   7 -15    3.88    2.91
   2  -3  16   14.88    2.59
  -2   3 -16   10.37    1.50
   2  -4  16   -0.22    2.74
  -2   4 -16    0.11    1.28
   2  -5  16   21.69    5.84
  -2   5 -16   13.57    2.18
  -3  -3  18   -0.83    1.79
  -3  -3  17    8.77    2.71
   3   2 -17   16.06    3.72
  -3  -2  17   10.67    1.97
   3   1 -17   11.32    2.63
  -3  -1  17    9.75    2.00
   3   0 -17   17.77    1.63
  -3   0  17   14.53    1.98
   3  -1 -17    8.36    1.82
  -3   1  17    5.82    2.32
   3   7 -16    6.29    3.46
  -3  -7  16    3.86    3.04
   3   6 -16    0.46    4.59
  -3  -5  16    0.13    1.01
  -3  -4  16    0.68    1.20
   3   3 -16    6.11    1.95
  -3  -3  16    7.20    2.14
   3   2 -16    4.70    2.46
  -3  -2  16    7.73    2.22
   3   1 -16    6.29    2.49
  -3  -1  16    1.74    1.86
   3   0 -16    1.41    2.39
  -3   0  16   -0.37    2.30
   3  -1 -16    6.98    2.17
  -3   1  16    3.60    3.15
   3  -2 -16    2.43    1.55
  -3   2  16    5.67    1.55
   3  -3 -16    8.08    1.85
  -3   3  16    6.58    1.34
   3  -4 -16    0.71    3.99
  -3   4  16    0.31    1.72
   3   7 -15   25.18    3.77
  -3  -7  15   24.12    2.76
   3   6 -15    3.71    3.43
  -3  -6  15    3.16    3.78
   3   5 -15    1.13    2.62
  -3  -5  15    5.23    2.69
   3   4 -15    4.30    3.26
  -3  -4  15    1.87    2.94
   3   3 -15   10.76    1.78
  -3  -3  15    7.93    1.99
   3   2 -15   29.91    2.15
  -3  -2  15   30.10    2.06
   3   1 -15   13.84    2.14
  -3  -1  15   13.63    2.09
   3   0 -15   75.88    2.69
  -3   0  15   74.79    2.58
   3  -1 -15   11.67    2.28
  -3   1  15   11.51    1.99
   3  -2 -15   29.93    2.09
  -3   2  15   28.04    1.93
   3  -3 -15    8.37    2.09
  -3   3  15    9.25    1.53
   3  -4 -15    4.79    1.85
  -3   4  15    2.62    1.70
   3  -5 -15    5.16    2.68
  -3   5  15    5.17    2.33
   3  -6 -15    4.99    2.46
  -3   6  15    2.50    2.20
   3  -7 -15   25.09    3.19
  -3   7  15   25.12    1.52
  -3  -9  14   29.08    5.71
   3   8 -14   11.40    3.16
  -3  -8  14    8.03    2.78
   3   7 -14   10.89    2.63
  -3  -7  14   11.67    2.32
   3   6 -14    6.75    3.63
  -3  -6  14    7.51    3.04
   3   5 -14    4.23    3.55
  -3  -5  14    1.04    2.53
   3   4 -14   -0.63    2.56
  -3  -4  14   -0.67    3.20
   3   3 -14    0.66    2.04
  -3  -3  14   -0.86    2.43
   3   2 -14    9.51    2.08
  -3  -2  14   11.23    1.86
   3   1 -14   20.04    2.10
  -3  -1  14   17.55    1.81
   3   0 -14   -0.26    1.70
  -3   0  14    0.43    1.60
   3  -1 -14   19.17    1.97
  -3   1  14   18.42    1.90
   3  -2 -14    8.61    1.87
  -3   2  14   10.44    1.43
   3  -3 -14    3.08    1.85
  -3   3  14    1.78    1.63
   3  -4 -14   -0.02    1.96
  -3   4  14    0.27    1.65
   3  -5 -14    3.92    1.71
  -3   5  14    3.22    1.49
   3  -6 -14    6.40    2.40
  -3   6  14    4.85    1.96
   3  -7 -14   15.17    2.78
  -3   7  14    9.51    2.54
   3  -8 -14   10.31    2.63
  -3   8  14    7.49    2.19
   3  -9 -14   25.84    2.69
  -3   9  14   24.31    2.76
   3   9 -13   14.44    3.45
  -3  -9  13   16.53    3.54
   3   8 -13   23.81    2.57
  -3  -8  13   19.49    3.11
   3   7 -13   61.81    2.83
  -3  -7  13   60.74    5.51
   3   6 -13    8.31    1.88
  -3  -6  13    7.05    2.00
   3   5 -13   13.62    2.46
  -3  -5  13   13.73    2.00
   3   4 -13    6.72    2.69
  -3  -4  13    7.73    1.78
   3   3 -13    5.44    1.56
  -3  -3  13    6.32    1.51
   3   2 -13   34.12    3.18
  -3  -2  13   32.27    1.96
   3   1 -13   10.83    1.64
  -3  -1  13   12.52    1.63
   3   0 -13  108.67    3.44
  -3   0  13  109.17    5.20
   3  -1 -13   10.77    1.66
  -3   1  13   10.37    1.56
   3  -2 -13   32.36    1.86
  -3   2  13   30.32    1.96
   3  -3 -13    4.82    1.12
  -3   3  13    6.47    1.12
   3  -4 -13    7.64    1.74
  -3   4  13    6.73    1.63
   3  -5 -13   10.42    1.57
  -3   5  13   12.69    1.51
   3  -6 -13    7.47    2.02
  -3   6  13    7.13    1.77
   3  -7 -13   55.25    2.94
  -3   7  13   50.90    3.22
   3  -8 -13   21.75    2.22
  -3   8  13   21.66    2.09
   3  -9 -13   19.38    2.48
  -3   9  13   18.32    2.24
   3 -10 -13   35.86    2.95
  -3  10  13   30.59    2.80
   3 -11 -13    1.36    2.54
  -3  11  13   -0.19    2.39
   3   9 -12   55.27    2.56
  -3  -9  12   55.53    2.57
   3   8 -12    3.75    1.46
  -3  -8  12    2.33    2.52
   3   7 -12   14.71    1.96
  -3  -7  12   14.93    2.02
   3   6 -12    1.80    2.29
  -3  -6  12    2.18    2.08
   3   5 -12    8.83    2.15
  -3  -5  12   11.16    1.74
   3   4 -12    0.15    2.21
  -3  -4  12    1.94    1.33
   3   3 -12    9.09    2.01
  -3  -3  12    6.61    1.37
   3   2 -12   12.04    1.57
  -3  -2  12   13.23    1.47
   3   1 -12   45.62    2.07
  -3  -1  12   50.33    2.26
   3   0 -12    0.34    1.24
  -3   0  12    1.52    1.63
   3  -1 -12   51.70    2.12
  -3   1  12   51.51    2.24
   3  -2 -12   14.80    2.05
  -3   2  12   10.55    1.29
   3  -3 -12    5.80    1.81
  -3   3  12    8.02    1.20
   3  -4 -12    1.39    1.17
  -3   4  12    2.51    1.30
   3  -5 -12   10.47    1.58
  -3   5  12    9.97    1.53
   3  -6 -12    2.52    1.63
  -3   6  12    0.08    1.41
   3  -7 -12   14.68    1.73
  -3   7  12   11.23    1.66
   3  -8 -12    2.93    1.49
  -3   8  12    3.94    1.60
   3  -9 -12   59.20    2.82
  -3   9  12   60.65    2.64
   3 -10 -12    4.96    2.30
  -3  10  12    3.34    2.09
   3 -11 -12   17.32    2.12
  -3  11  12   15.96    1.93
   3 -12 -12    2.46    3.58
  -3  12  12   11.65    2.75
  -3  -9  11   29.93    2.93
   3   8 -11    7.30    1.60
  -3  -8  11    7.63    1.70
   3   7 -11   44.38    2.69
  -3  -7  11   38.55    2.26
   3   6 -11   27.08    2.56
  -3  -6  11   32.91    2.62
   3   5 -11   37.13    2.81
  -3  -5  11   35.69    2.02
   3   4 -11   22.22    2.22
  -3  -4  11   21.40    1.54
   3   3 -11   58.55    2.38
  -3  -3  11   57.79    3.20
   3   2 -11  146.07    4.14
  -3  -2  11  143.71    4.20
   3   1 -11   29.83    1.64
  -3  -1  11   31.11    1.67
   3   0 -11  249.08    6.23
  -3   0  11  242.12    6.60
   3  -1 -11   31.10    1.72
  -3   1  11   27.17    1.60
   3  -2 -11  148.07    4.22
  -3   2  11  143.78    4.07
   3  -3 -11   58.60    2.28
  -3   3  11   57.76    2.24
   3  -4 -11   21.74    1.63
  -3   4  11   22.00    1.67
   3  -5 -11   32.96    1.88
  -3   5  11   31.67    1.76
   3  -6 -11   25.47    1.89
  -3   6  11   28.23    3.02
   3  -7 -11   40.98    2.21
  -3   7  11   43.15    2.20
   3  -8 -11    7.18    1.70
  -3   8  11   10.73    2.42
   3  -9 -11   28.39    2.31
  -3   9  11   28.18    2.14
   3 -10 -11   12.84    1.84
  -3  10  11   13.87    1.75
   3 -11 -11   19.69    2.63
  -3  11  11   14.07    2.61
   3 -12 -11   18.89    2.63
  -3  12  11   16.65    1.99
   3 -13 -11   -1.13    3.70
  -3  13  11    1.01    2.06
   3 -14 -11    3.77    2.19
  -3  14  11    8.38    1.88
   3   9 -10    6.59    1.55
   3   8 -10    9.81    1.22
  -3  -8  10    9.32    1.37
   3   7 -10   79.15    3.89
  -3  -7  10   73.81    3.70
   3   6 -10   29.67    1.53
  -3  -6  10   32.20    1.73
   3   5 -10   23.89    1.38
  -3  -5  10   22.59    1.53
   3   4 -10   57.02    2.95
  -3  -4  10   61.69    3.67
   3   3 -10   13.49    2.06
  -3  -3  10   13.33    1.15
   3   2 -10   61.90    2.25
  -3  -2  10   63.11    2.22
   3   1 -10   11.04    1.12
  -3  -1  10   14.25    1.27
   3   0 -10    0.42    0.81
  -3   0  10   -0.13    0.93
   3  -1 -10   13.60    1.20
  -3   1  10   16.04    1.20
   3  -2 -10   61.97    2.60
  -3   2  10   64.88    2.15
   3  -3 -10   13.83    1.23
  -3   3  10   13.31    1.29
   3  -4 -10   57.38    2.14
  -3   4  10   57.13    2.02
   3  -5 -10   25.94    1.61
  -3   5  10   24.30    1.64
   3  -6 -10   30.21    1.73
   3  -7 -10   72.16    2.63
  -3   7  10   72.27    2.60
   3  -8 -10   12.44    1.62
  -3   8  10   11.98    1.42
   3  -9 -10    6.76    1.63
  -3   9  10    8.13    1.42
   3 -10 -10   10.48    1.83
  -3  10  10    6.36    1.82
   3 -11 -10    6.78    1.97
  -3  11  10   16.83    3.79
   3 -12 -10   20.07    2.27
  -3  12  10   18.58    2.12
   3 -13 -10    1.46    3.39
  -3  13  10    2.19    2.36
   3 -14 -10   19.82    2.65
  -3  14  10   25.60    1.86
   3 -15 -10    8.22    2.10
  -3  15  10   10.97    1.74
  -3  -9   9   36.14    2.26
   3   8  -9   24.55    2.18
  -3  -8   9   23.72    1.44
   3   7  -9  121.13    4.19
  -3  -7   9  125.90    5.14
   3   6  -9   52.19    1.83
  -3  -6   9   48.62    2.86
   3   5  -9  414.02   10.48
  -3  -5   9  411.85   14.44
   3   4  -9   74.10    4.23
  -3  -4   9   72.87    2.65
  -3  -3   9  152.33    4.46
   3   2  -9  110.18    3.46
  -3  -2   9   95.90    3.01
   3   1  -9   28.17    1.34
  -3  -1   9   33.88    1.52
   3   0  -9   43.59    1.79
  -3   0   9   33.71    1.61
   3  -1  -9   32.77    1.51
  -3   1   9   31.61    1.48
   3  -2  -9  111.11    3.35
  -3   2   9   95.10    3.01
   3  -3  -9  154.14    4.32
  -3   3   9  151.00    4.05
   3  -4  -9   75.52    2.69
  -3   4   9   73.53    2.76
   3  -5  -9  400.44   11.22
  -3   5   9  363.34   14.28
   3  -6  -9   50.23    2.06
  -3   6   9   49.17    2.11
   3  -7  -9  121.33    3.70
  -3   7   9  122.80    3.78
   3  -8  -9   26.01    1.73
  -3   8   9   22.34    1.64
   3  -9  -9   42.16    2.15
  -3   9   9   39.73    2.29
   3 -10  -9    6.37    2.23
  -3  10   9    6.00    1.36
   3 -11  -9   15.12    1.92
  -3  11   9   17.70    2.04
   3 -12  -9   26.43    2.25
  -3  12   9   27.41    2.47
   3 -13  -9    4.49    2.42
  -3  13   9    6.70    2.71
   3 -14  -9    8.18    2.82
  -3  14   9    8.39    2.87
   3 -15  -9    3.04    2.27
  -3  15   9    5.72    5.50
   3 -16  -9    0.07    2.64
  -3  16   9   -1.00    2.18
   3   8  -8    6.39    0.94
   3   7  -8   33.56    1.42
  -3  -7   8   37.77    1.79
   3   6  -8   14.67    1.44
  -3  -6   8   16.91    1.09
   3   5  -8    1.22    0.78
  -3  -5   8    1.12    0.73
   3   4  -8  149.87    4.11
  -3  -4   8  145.09    4.04
   3   3  -8   19.30    1.56
  -3  -3   8   15.31    1.05
  -3  -2   8   65.44    2.29
   3   1  -8    3.04    1.06
  -3  -1   8    6.49    0.84
   3   0  -8   -0.08    0.67
  -3   0   8    0.15    0.70
   3  -1  -8    3.35    0.75
  -3   1   8    4.40    0.83
   3  -2  -8   55.20    2.17
  -3   2   8   61.82    2.33
   3  -3  -8   15.63    1.05
  -3   3   8   13.37    1.00
   3  -4  -8  147.93    4.62
  -3   4   8  140.48    4.33
   3  -5  -8   -0.30    0.94
  -3   5   8    0.12    1.02
   3  -6  -8   15.78    1.84
  -3   6   8   16.09    1.36
   3  -7  -8   35.83    1.72
  -3   7   8   36.40    1.74
   3  -8  -8    4.33    1.02
  -3   8   8    7.09    1.25
   3  -9  -8    7.42    1.36
  -3   9   8   10.57    1.46
   3 -10  -8    6.08    1.52
  -3  10   8    5.47    1.52
   3 -11  -8   39.97    2.29
  -3  11   8   37.47    2.40
   3 -12  -8   63.29    2.84
  -3  12   8   55.19    2.93
   3 -13  -8   21.28    2.13
  -3  13   8   21.07    2.55
   3 -14  -8   53.92    2.62
  -3  14   8   64.57    5.54
   3 -15  -8    6.17    4.09
  -3  15   8    5.80    4.61
   3 -16  -8   13.22    3.02
  -3  16   8    8.96    2.00
   3 -17  -8    0.71    2.12
   3   8  -7   -0.35    0.59
  -3  -8   7    0.19    0.68
   3   7  -7    8.70    0.79
  -3  -7   7    6.31    0.88
   3   6  -7    1.28    0.58
   3   5  -7  418.21   13.94
  -3  -5   7  437.16   11.32
   3   4  -7  118.51    3.25
  -3  -4   7  117.56    3.40
   3   3  -7  434.94   11.09
  -3  -3   7  435.97   10.50
   3   2  -7  352.81   14.18
  -3  -2   7  343.48    8.31
   3   1  -7    8.43    0.90
  -3  -1   7   11.36    0.86
   3   0  -7  498.03   13.13
  -3   0   7  461.72   11.04
   3  -1  -7    9.37    1.20
  -3   1   7    9.98    0.93
   3  -2  -7  364.94    9.47
  -3   2   7  346.13    9.44
   3  -3  -7  423.36   10.57
  -3   3   7  417.71   11.05
   3  -4  -7  109.48    4.00
  -3   4   7  111.67    4.63
   3  -5  -7  407.95    9.98
  -3   5   7  414.93   10.73
   3  -6  -7    2.02    0.82
  -3   6   7    0.88    0.74
   3  -7  -7    9.30    1.26
  -3   7   7    6.20    0.93
   3  -8  -7   -0.12    1.18
  -3   8   7   -0.18    0.86
   3  -9  -7   39.74    2.11
  -3   9   7   35.98    1.95
   3 -10  -7   24.25    2.27
  -3  10   7   25.25    1.85
   3 -11  -7    3.84    1.31
  -3  11   7    2.49    2.37
   3 -12  -7  109.33    3.78
  -3  12   7  113.59    4.53
   3 -13  -7   38.70    2.38
  -3  13   7   33.51    2.87
   3 -14  -7   17.00    2.49
  -3  14   7   12.40    2.67
   3 -15  -7    3.70    4.22
  -3  15   7   -1.23    2.94
   3 -16  -7    1.33    1.84
  -3  16   7    7.99    5.66
  -3  18   7   10.04    2.25
  -3  -8   6   29.50    1.10
   3   7  -6   32.17    1.25
  -3  -7   6   31.90    1.34
   3   6  -6    6.73    0.59
  -3  -6   6    7.26    0.70
   3   5  -6   74.21    2.30
  -3  -5   6   71.49    3.61
   3   4  -6  305.73    8.09
  -3  -4   6  310.20    8.32
   3   3  -6   78.18    2.49
  -3  -3   6   84.92    2.59
   3   2  -6  114.39    3.34
  -3  -2   6  110.89    3.48
   3   1  -6   58.76    2.19
  -3  -1   6   64.10    3.26
   3   0  -6   -0.19    0.50
  -3   0   6    0.02    0.58
   3  -1  -6   61.29    3.36
  -3   1   6   57.78    1.89
   3  -2  -6  105.22    4.19
  -3   2   6  101.45    3.25
  -3   3   6   81.68    2.75
   3  -5  -6   71.08    2.34
  -3   5   6   69.30    2.73
   3  -6  -6    6.40    0.99
  -3   6   6    7.18    0.81
   3  -7  -6   33.97    2.03
  -3   7   6   30.68    1.55
   3  -8  -6   27.94    2.00
  -3   8   6   29.18    1.68
   3  -9  -6    3.25    1.07
  -3   9   6    1.69    1.13
   3 -10  -6   12.49    1.37
  -3  10   6    9.60    1.38
   3 -11  -6   65.13    2.51
  -3  11   6   63.81    2.55
   3 -12  -6   89.28    3.25
  -3  12   6   87.87    3.35
   3 -13  -6   23.80    2.17
  -3  13   6   23.82    2.30
   3 -14  -6   73.00    3.59
  -3  14   6   67.86    3.32
   3 -15  -6    3.80    2.39
  -3  15   6    2.39    3.33
   3 -16  -6   11.08    2.82
  -3  16   6    3.38    5.48
   3 -17  -6    1.63    3.38
   3 -18  -6    9.17    2.52
  -3  18   6    3.36    3.39
   3   7  -5  317.03   11.23
  -3  -7   5  308.26   10.62
   3   6  -5   59.67    1.96
  -3  -6   5   62.82    1.99
   3   5  -5  802.35   26.93
  -3  -5   5  809.41   19.84
   3   4  -5  168.34    4.57
  -3  -4   5  165.71    4.19
   3   3  -5  334.58   12.19
  -3  -3   5  334.70    8.05
   3   2  -5   95.26    2.84
  -3  -2   5   96.54    2.77
   3   1  -5   55.21    2.00
  -3  -1   5   49.84    1.69
   3   0  -5   62.71    2.05
  -3   0   5   57.85    1.79
   3  -1  -5   50.67    1.91
  -3   1   5   48.80    1.68
   3  -2  -5   95.04    3.33
  -3   2   5   99.95    3.11
   3  -4  -5  171.51    4.50
  -3   4   5  164.85    4.58
   3  -5  -5  791.51   18.59
  -3   5   5  822.74   20.29
   3  -6  -5   64.20    1.95
  -3   6   5   65.51    2.10
   3  -7  -5  323.07    7.90
  -3   7   5  316.15    8.70
   3  -8  -5    2.44    0.93
  -3   8   5    2.48    0.98
   3  -9  -5  100.28    4.87
  -3   9   5  100.36    3.39
   3 -10  -5   52.13    2.23
  -3  10   5   51.73    2.23
   3 -11  -5    5.25    1.29
  -3  11   5    4.35    1.35
   3 -12  -5  151.54    4.42
  -3  12   5  143.69    4.54
   3 -13  -5   26.70    2.02
  -3  13   5   25.11    2.36
   3 -14  -5   15.41    2.16
  -3  14   5   18.44    2.22
   3 -15  -5    6.18    2.26
  -3  15   5    0.37    4.63
  -3  16   5    1.68    3.37
   3 -17  -5    1.06    2.98
  -3  17   5    6.27    3.14
  -3  18   5   -1.36    2.27
   3   8  -4    0.77    0.42
  -3  -8   4    1.42    0.68
   3   7  -4  145.58    3.95
  -3  -7   4  148.14    4.19
   3   6  -4  168.78    6.72
  -3  -6   4  170.56    4.39
  -3  -5   4   62.92    2.57
   3   4  -4  238.29    6.01
  -3  -4   4  244.19    9.24
   3   3  -4  301.85    7.75
  -3  -3   4  303.11   10.63
   3   2  -4  161.97    6.79
  -3  -2   4  150.77    4.15
   3   1  -4   13.16    0.67
  -3  -1   4   15.09    0.82
   3   0  -4   -0.47    0.48
  -3   0   4    0.08    0.79
   3  -1  -4   11.77    0.77
  -3   1   4   14.86    0.81
   3  -2  -4  147.44    4.36
  -3   2   4  144.03    4.54
   3  -3  -4  296.21    7.15
   3  -4  -4  234.43    6.18
  -3   4   4  236.82    6.44
   3  -5  -4   67.51    2.15
  -3   5   4   67.15    2.39
   3  -6  -4  177.10    5.07
  -3   6   4  180.24    5.04
   3  -7  -4  144.38    4.08
  -3   7   4  146.92    6.45
   3  -8  -4    2.44    0.82
  -3   8   4    1.09    1.09
   3  -9  -4   28.95    1.49
  -3   9   4   25.32    1.46
   3 -10  -4   33.58    1.67
  -3  10   4   35.89    1.81
   3 -11  -4   45.65    2.16
  -3  11   4   47.46    2.15
   3 -12  -4   84.75    3.01
  -3  12   4   81.80    3.14
   3 -13  -4    5.98    1.53
  -3  13   4    2.10    1.75
   3 -14  -4   55.38    3.98
  -3  14   4   52.33    2.87
   3 -15  -4    5.21    1.84
  -3  15   4    4.53    2.17
   3 -16  -4   16.54    3.94
  -3  16   4   19.50    3.72
   3 -17  -4   12.60    3.07
  -3  17   4   18.82    5.56
   3 -18  -4   21.20    3.97
  -3  18   4   13.59    4.97
   3   9  -3   33.10    1.61
  -3  -9   3   35.61    1.71
   3   8  -3    8.58    0.63
  -3  -8   3    6.31    0.57
   3   7  -3  167.29    4.30
  -3  -7   3  173.03    4.61
   3   6  -3  182.22    6.31
  -3  -6   3  186.08    4.92
   3   5  -3  573.77   13.25
  -3  -5   3  567.78   19.15
   3   4  -3  136.08    3.90
  -3  -4   3  131.23    3.44
   3   3  -3  499.18   12.30
  -3  -3   3  506.32   12.66
   3   2  -3  680.57   16.20
  -3  -2   3  669.40   15.71
   3   1  -3  140.77    3.82
  -3  -1   3  154.91    4.51
   3   0  -3  556.42   13.49
  -3   0   3  542.32   12.38
   3  -1  -3  133.49    3.92
  -3   1   3  138.46    3.66
   3  -3  -3  454.45   11.13
  -3   3   3  489.74   13.23
   3  -4  -3  136.12    4.00
  -3   4   3  130.82    4.02
   3  -5  -3  572.64   13.35
  -3   5   3  582.61   13.87
   3  -6  -3  195.33    6.97
  -3   6   3  195.70    5.44
   3  -7  -3  173.62    4.76
  -3   7   3  173.24    4.54
   3  -8  -3    9.00    1.30
  -3   8   3    6.82    0.93
   3  -9  -3   37.15    1.64
  -3   9   3   38.74    1.88
   3 -10  -3   96.15    2.90
  -3  10   3   99.73    3.23
   3 -11  -3   26.62    2.54
  -3  11   3   30.85    1.76
   3 -12  -3   92.54    3.12
  -3  12   3   96.47    3.77
   3 -13  -3   12.95    2.22
  -3  13   3   11.72    1.76
   3 -14  -3   63.06    3.18
  -3  14   3   57.86    3.19
  -3  15   3    0.93    3.32
   3 -16  -3    7.57    4.01
  -3  16   3    0.41    4.88
   3 -17  -3    0.83    2.30
  -3  17   3    0.29    4.96
   3 -18  -3    1.19    2.57
  -3  18   3    2.13    2.92
   3  11  -2   84.41    2.57
  -3 -11   2   89.22    4.41
   3  10  -2  150.05    6.15
  -3 -10   2  155.07    4.13
   3   9  -2  233.10    8.56
   3   8  -2    7.68    0.67
  -3  -8   2    9.31    0.69
   3   7  -2   41.05    2.04
  -3  -7   2   39.44    1.22
   3   6  -2   16.14    1.15
  -3  -6   2   15.78    0.79
   3   5  -2  167.66    4.45
  -3  -5   2  168.06    4.76
   3   4  -2   11.15    0.65
  -3  -4   2    9.40    0.60
   3   3  -2  183.12    4.83
  -3  -3   2  193.51    5.28
   3   2  -2   12.88    0.65
  -3  -2   2   15.60    0.78
   3   1  -2  548.52   13.55
  -3  -1   2  559.56   13.10
   3   0  -2   -0.28    0.41
  -3   0   2    0.48    0.43
   3  -1  -2  520.96   12.33
  -3   1   2  548.39   13.19
   3  -2  -2   12.48    0.70
   3  -3  -2  175.85    5.00
  -3   3   2  180.54    5.12
   3  -4  -2   11.32    0.73
  -3   4   2    9.99    0.74
   3  -5  -2  166.58    4.56
  -3   5   2  171.90    7.77
   3  -6  -2   17.65    0.97
  -3   6   2   15.66    0.97
   3  -7  -2   44.14    1.57
  -3   7   2   39.88    1.62
   3  -8  -2    7.60    0.85
  -3   8   2   10.30    0.97
   3  -9  -2  248.12    6.15
  -3   9   2  234.85    5.95
   3 -10  -2  159.01    4.14
  -3  10   2  163.10    4.92
   3 -11  -2   88.57    2.89
  -3  11   2   91.89    3.57
   3 -12  -2   65.58    2.24
   3 -13  -2   22.89    1.76
  -3  13   2   20.19    1.87
   3 -14  -2  106.61    3.42
  -3  14   2  102.98    4.02
   3 -15  -2   32.84    2.37
  -3  15   2   39.77    3.90
   3 -16  -2   18.57    3.48
  -3  16   2   22.34    4.96
   3 -17  -2   15.92    4.44
  -3  17   2   25.17    4.89
   3 -18  -2    9.57    2.82
   3  13  -1   13.71    1.52
  -3 -13   1   13.81    1.66
   3  12  -1   63.71    3.27
  -3 -12   1   65.29    2.32
   3  11  -1   64.61    3.36
  -3 -11   1   60.17    2.32
   3  10  -1  230.37    6.06
  -3 -10   1  242.48    8.94
   3   9  -1   75.65    2.32
  -3  -9   1   78.76    2.43
   3   8  -1  100.77    3.09
  -3  -8   1   99.42    3.18
   3   7  -1  358.30    8.96
  -3  -7   1  361.39    9.05
   3   6  -1   63.38    2.14
  -3  -6   1   65.51    1.92
   3   5  -1  342.94    8.10
  -3  -5   1  340.34    8.94
   3   4  -1   28.87    1.17
  -3  -4   1   29.34    1.07
   3   3  -1  516.89   12.48
  -3  -3   1  493.28   11.48
   3   2  -1  361.29    8.97
  -3  -2   1  348.85    8.61
   3   1  -1  248.80    6.94
  -3  -1   1  255.90    6.76
   3   0  -1 1080.70   25.23
  -3   0   1 1076.14   24.47
   3  -2  -1  340.04    8.15
  -3   2   1  349.59    9.07
   3  -3  -1  485.60   11.54
  -3   3   1  477.39   11.44
   3  -4  -1   28.90    1.12
  -3   4   1   30.42    1.26
   3  -5  -1  342.32    8.66
  -3   5   1  347.26    8.98
   3  -6  -1   61.80    2.03
  -3   6   1   66.21    2.92
   3  -7  -1  363.17    8.95
  -3   7   1  363.09    8.93
   3  -8  -1   98.63    2.99
  -3   8   1  101.36    3.53
   3  -9  -1   76.63    2.67
  -3   9   1   72.78    2.56
   3 -10  -1  239.91    6.59
  -3  10   1  238.60    6.14
   3 -11  -1   68.61    2.59
  -3  11   1   61.60    2.46
   3 -12  -1   66.01    2.56
  -3  12   1   65.29    2.49
   3 -13  -1   13.32    1.46
  -3  13   1   16.40    1.73
   3 -14  -1   47.08    2.61
  -3  14   1   45.25    2.47
   3 -15  -1   10.84    2.12
  -3  15   1   15.53    3.18
   3 -16  -1   -0.37    3.96
  -3  16   1    0.57    2.67
   3 -17  -1    7.91    3.51
   3  15   0    6.48    1.52
   3  14   0   50.24    3.08
  -3 -14   0   53.72    2.34
   3  13   0    3.81    1.81
  -3 -13   0    3.21    1.11
   3  12   0   35.61    2.42
  -3 -12   0   31.27    1.48
   3  11   0   30.95    1.51
  -3 -11   0   30.34    1.44
   3  10   0   38.75    1.68
   3   9   0  204.77    5.22
  -3  -9   0  210.14    7.82
   3   8   0  158.46    4.12
  -3  -8   0  147.75    4.19
   3   7   0  202.75    5.22
  -3  -7   0  207.28    5.64
   3   6   0   49.79    1.63
  -3  -6   0   46.04    1.57
   3   5   0  118.78    3.16
  -3  -5   0  115.70    3.30
   3   4   0   47.68    1.74
  -3  -4   0   45.64    1.56
   3   3   0  289.74    7.14
  -3  -3   0  293.04    7.43
   3   2   0  211.88    5.39
  -3  -2   0  202.64    5.13
   3   1   0  401.68   10.42
  -3  -1   0  424.11   10.65
   3   0   0    0.22    0.42
  -3   0   0    0.05    0.47
   3  -1   0  387.93    9.45
   3  -2   0  210.45    5.39
  -3   2   0  198.30    5.45
   3  -3   0  288.85    7.55
  -3   3   0  291.80    7.41
   3  -4   0   46.69    1.60
  -3   4   0   46.73    1.82
   3  -5   0  115.74    3.59
  -3   5   0  119.38    3.53
   3  -6   0   49.26    1.75
  -3   6   0   48.49    2.27
   3  -7   0  201.28    5.45
  -3   7   0  208.23    5.47
   3  -8   0  156.62    4.36
  -3   8   0  152.50    6.39
   3  -9   0  207.06    5.32
  -3   9   0  211.29    5.40
   3 -10   0   39.87    2.44
  -3  10   0   40.07    2.26
   3 -11   0   34.03    1.64
  -3  11   0   31.97    1.64
   3 -12   0   34.50    1.76
  -3  12   0   28.49    1.91
   3 -13   0    2.27    1.57
  -3  13   0    2.63    1.33
   3 -14   0   53.34    2.82
  -3  14   0   49.03    2.74
   3 -15   0    1.19    2.20
  -3  15   0    4.29    4.36
   3 -16   0   97.42    4.39
  -3  16   0   89.36    5.85
   3 -17   0   23.76    3.19
  -3  17   0   20.06    4.73
   3  16   1    0.39    3.53
  -3 -16  -1   -0.55    2.59
   3  15   1   28.03    3.43
  -3 -15  -1   19.13    2.03
   3  14   1    6.15    1.75
  -3 -14  -1    8.38    1.73
   3  13   1   32.07    1.86
   3  12   1   13.53    2.07
  -3 -12  -1   11.43    1.17
   3  11   1    3.81    1.11
  -3 -11  -1    4.70    1.11
   3  10   1  111.29    5.05
  -3 -10  -1  111.52    4.64
   3   9   1   73.56    2.59
  -3  -9  -1   74.85    2.57
   3   8   1  190.02    5.30
  -3  -8  -1  193.98    5.24
   3   7   1  584.62   13.91
  -3  -7  -1  589.80   14.13
   3   6   1   45.02    1.55
  -3  -6  -1   45.63    1.67
   3   5   1  183.10    4.54
  -3  -5  -1  183.67    4.74
   3   4   1  143.81    4.02
  -3  -4  -1  146.24    3.90
   3   3   1  440.10   10.44
  -3  -3  -1  425.84   10.29
   3   2   1  610.84   14.77
  -3  -2  -1  627.00   15.16
   3   1   1  292.49    7.70
  -3  -1  -1  278.12    7.08
   3  -1   1  276.84    7.15
  -3   1  -1  280.76    7.94
   3  -2   1  605.02   14.24
  -3   2  -1  623.15   14.91
   3  -3   1  433.84   10.68
  -3   3  -1  423.09   10.32
   3  -4   1  144.70    3.87
  -3   4  -1  147.67    4.42
   3  -5   1  179.19    4.86
  -3   5  -1  182.52    5.04
   3  -6   1   42.71    1.54
  -3   6  -1   44.39    2.43
   3  -7   1  571.53   13.25
  -3   7  -1  604.10   20.83
   3  -8   1  183.61    4.79
  -3   8  -1  195.14    7.23
   3  -9   1   78.37    2.44
   3 -10   1  106.62    3.23
  -3  10  -1  103.76    3.45
   3 -11   1    3.83    1.15
  -3  11  -1    3.55    1.07
   3 -12   1   11.80    1.33
  -3  12  -1   11.02    1.44
   3 -13   1   33.63    1.82
  -3  13  -1   30.76    2.17
   3 -14   1    7.75    1.63
  -3  14  -1    7.59    2.45
   3 -15   1   19.57    3.20
  -3  15  -1   24.52    4.35
   3 -16   1    2.89    3.81
  -3  16  -1   -0.01    3.22
   3 -17   1   24.38    3.02
   3  17   2   20.05    3.60
  -3 -17  -2   23.38    3.56
   3  16   2  125.77    7.05
  -3 -16  -2  129.33    3.99
   3  15   2   12.13    2.58
  -3 -15  -2    9.81    2.17
   3  14   2   17.01    3.02
  -3 -14  -2   19.59    2.12
   3  13   2    3.75    1.30
  -3 -13  -2    2.04    1.48
   3  12   2    2.82    1.13
  -3 -12  -2    1.81    1.22
   3  11   2   12.41    1.30
  -3 -11  -2   11.93    1.08
   3  10   2   59.99    2.18
  -3 -10  -2   63.96    2.25
   3   9   2  311.09   11.41
  -3  -9  -2  291.16    7.28
   3   8   2  114.63    3.48
  -3  -8  -2  127.67    3.52
   3   7   2  286.54    7.54
  -3  -7  -2  282.21    7.05
   3   6   2   12.29    0.90
  -3  -6  -2   12.90    0.88
   3   5   2   44.31    1.79
  -3  -5  -2   44.41    1.59
   3   4   2   50.14    1.84
  -3  -4  -2   51.33    1.85
   3   3   2   23.51    1.13
  -3  -3  -2   24.82    1.07
   3   2   2   79.90    2.44
  -3  -2  -2   75.87    2.30
   3   1   2  457.81   11.71
  -3  -1  -2  476.54   11.80
   3   0   2   -0.19    0.50
  -3   0  -2    0.30    0.51
   3  -1   2  493.06   11.93
  -3   1  -2  484.10   11.89
   3  -2   2   79.50    2.48
  -3   2  -2   76.53    2.52
   3  -3   2   22.65    0.94
  -3   3  -2   25.64    1.19
   3  -4   2   49.76    1.64
  -3   4  -2   49.39    1.78
   3  -5   2   46.73    1.54
  -3   5  -2   47.51    1.59
   3  -6   2   12.64    0.80
  -3   6  -2   14.43    0.81
   3  -7   2  278.97    6.88
  -3   7  -2  277.75    7.13
   3  -8   2  121.57    3.35
  -3   8  -2  128.10    5.14
   3  -9   2  296.95    7.18
  -3   9  -2  294.48    7.90
   3 -10   2   58.96    2.05
  -3  10  -2   51.43    3.16
   3 -11   2   13.65    1.00
  -3  11  -2   12.39    1.31
   3 -12   2    4.02    1.52
  -3  12  -2    2.87    1.45
   3 -13   2    1.98    1.53
  -3  13  -2   -0.19    1.32
   3 -14   2   16.92    2.63
  -3  14  -2   23.00    2.31
   3 -15   2    7.41    2.42
  -3  15  -2   12.73    2.54
   3 -16   2  109.75    6.00
  -3  16  -2  111.20    4.72
  -3  17  -2   23.06    3.88
  -3 -17  -3   12.69    3.47
   3  16   3    0.41    2.73
  -3 -16  -3    2.80    4.48
   3  15   3   28.80    2.48
  -3 -15  -3   31.32    3.49
   3  14   3   15.58    2.77
  -3 -14  -3   12.16    1.96
   3  13   3   10.35    1.83
  -3 -13  -3   10.10    1.38
   3  12   3   17.64    2.16
  -3 -12  -3   14.98    2.00
   3  11   3   10.52    1.23
  -3 -11  -3   11.13    1.28
   3  10   3  216.13    5.81
  -3 -10  -3  224.89    6.39
   3   9   3  152.48    4.19
  -3  -9  -3  151.43    3.97
   3   8   3  242.16    6.32
  -3  -8  -3  237.66    6.06
   3   7   3  617.54   14.42
  -3  -7  -3  589.10   13.41
   3   6   3   35.81    1.43
  -3  -6  -3   37.10    1.51
   3   5   3   75.98    2.70
  -3  -5  -3   74.96    2.50
   3   4   3  183.66    4.93
  -3  -4  -3  181.29    4.79
   3   3   3  204.25    5.39
  -3  -3  -3  211.94    5.74
   3   2   3  233.01    6.21
  -3  -2  -3  224.07    5.79
  -3  -1  -3  136.73    5.23
   3   0   3  730.60   16.77
  -3   0  -3  730.25   16.75
   3  -1   3  132.56    3.70
  -3   1  -3  136.60    3.76
   3  -2   3  240.42    6.26
  -3   2  -3  220.19    5.79
   3  -3   3  205.53    5.47
  -3   3  -3  220.56    5.77
   3  -4   3  189.92    5.12
  -3   4  -3  181.76    5.05
   3  -5   3   72.08    2.21
  -3   5  -3   75.65    3.32
   3  -6   3   35.32    1.40
  -3   6  -3   36.27    1.51
   3  -7   3  592.54   13.96
  -3   7  -3  605.60   14.83
   3  -8   3  237.51    6.09
  -3   8  -3  232.85    5.99
   3  -9   3  145.97    4.25
  -3   9  -3  145.89    4.35
   3 -10   3  205.32    5.57
  -3  10  -3  202.34    5.73
   3 -11   3    8.79    1.16
  -3  11  -3    8.64    1.63
   3 -12   3   15.97    1.46
  -3  12  -3   17.57    1.64
   3 -13   3   10.14    1.55
  -3  13  -3   10.66    1.90
   3 -14   3   13.48    3.28
  -3  14  -3   13.44    2.20
   3 -15   3   28.43    3.19
  -3  15  -3   29.27    3.57
  -3  16  -3    1.87    3.23
  -3 -17  -4   16.04    3.04
   3  16   4   54.46    3.81
  -3 -16  -4   59.34    2.54
   3  15   4    5.27    2.37
  -3 -15  -4    6.70    2.31
   3  14   4   41.11    2.80
  -3 -14  -4   40.41    2.60
   3  13   4    2.14    1.90
  -3 -13  -4    2.05    1.60
   3  12   4   15.96    2.29
  -3 -12  -4   20.14    1.63
   3  11   4   23.40    1.56
  -3 -11  -4   18.40    1.34
   3  10   4   42.22    1.85
  -3 -10  -4   41.09    2.40
   3   9   4  228.53    5.99
  -3  -9  -4  233.92    6.16
   3   8   4   34.30    1.66
  -3  -8  -4   38.86    1.59
   3   7   4  122.47    3.38
  -3  -7  -4  121.37    5.30
   3   6   4    6.39    0.85
  -3  -6  -4    9.62    0.92
   3   5   4  104.43    2.93
  -3  -5  -4  104.49    3.22
   3   4   4    9.06    0.76
  -3  -4  -4   10.21    0.87
   3   3   4   70.88    2.50
  -3  -3  -4   63.93    2.24
   3   2   4   93.73    2.95
  -3  -2  -4   92.82    2.77
   3   1   4  525.75   13.13
   3   0   4   -0.61    0.60
  -3   0  -4    0.49    0.62
   3  -1   4  548.21   12.82
  -3   1  -4  530.21   12.36
   3  -2   4   93.46    3.03
  -3   2  -4   95.29    2.54
   3  -3   4   70.67    2.29
  -3   3  -4   64.85    2.25
   3  -4   4    7.30    0.75
  -3   4  -4    9.45    0.87
   3  -5   4  106.06    3.00
  -3   5  -4  102.28    2.83
   3  -6   4    6.84    0.79
  -3   6  -4    9.14    1.17
   3  -7   4  128.42    3.78
  -3   7  -4  129.18    3.55
   3  -8   4   39.69    2.10
  -3   8  -4   40.33    2.45
   3  -9   4  230.10    6.04
  -3   9  -4  217.60    5.79
   3 -10   4   42.99    1.75
  -3  10  -4   42.48    1.93
   3 -11   4   21.32    1.50
  -3  11  -4   18.33    2.22
   3 -12   4   18.54    1.56
  -3  12  -4   24.47    2.01
   3 -13   4    1.46    1.79
  -3  13  -4    1.08    1.49
   3 -14   4   40.25    2.50
  -3  14  -4   35.77    2.54
   3 -15   4    3.65    1.74
  -3  15  -4    5.49    3.75
   3  17   5    8.23    1.98
  -3 -17  -5    0.89    2.06
   3  16   5   11.72    2.89
  -3 -16  -5    6.66    2.37
   3  15   5   10.36    2.42
  -3 -15  -5    8.78    3.98
   3  14   5   49.15    2.61
  -3 -14  -5   51.98    2.47
   3  13   5    5.45    2.11
  -3 -13  -5    5.47    1.92
   3  12   5   32.22    2.05
  -3 -12  -5   32.02    1.79
   3  11   5   57.70    2.46
  -3 -11  -5   57.52    2.44
   3  10   5  100.84    3.34
  -3 -10  -5   99.80    3.16
   3   9   5   66.22    2.40
  -3  -9  -5   66.27    2.30
   3   8   5   44.60    1.85
  -3  -8  -5   49.83    2.80
   3   7   5  170.17    4.59
  -3  -7  -5  164.29    4.37
   3   6   5  144.68    3.84
  -3  -6  -5  144.70    4.38
   3   5   5   89.72    2.87
  -3  -5  -5   83.99    2.55
   3   4   5   47.04    1.68
  -3  -4  -5   48.39    1.77
   3   3   5  187.96    5.66
  -3  -3  -5  186.59    4.72
  -3  -2  -5  417.03   15.16
   3   1   5  129.37    3.38
  -3  -1  -5  120.00    3.89
   3   0   5  997.85   23.81
  -3   0  -5  989.96   23.46
   3  -1   5  130.93    3.70
  -3   1  -5  134.85    3.79
   3  -2   5  427.34   10.42
  -3   2  -5  430.04   10.89
   3  -3   5  184.89    4.89
  -3   3  -5  192.12    5.21
   3  -4   5   46.73    1.72
  -3   4  -5   47.49    1.73
   3  -5   5   87.25    2.54
  -3   5  -5   86.01    2.60
   3  -6   5  138.49    4.09
  -3   6  -5  138.48    3.94
   3  -7   5  171.47    4.45
  -3   7  -5  165.21    4.52
   3  -8   5   43.34    1.80
  -3   8  -5   49.02    1.90
   3  -9   5   65.14    2.23
  -3   9  -5   60.52    2.31
   3 -10   5  100.63    2.97
  -3  10  -5   93.84    2.70
   3 -11   5   62.85    3.20
  -3  11  -5   61.44    2.51
   3 -12   5   35.64    1.94
  -3  12  -5   32.74    2.10
   3 -13   5    3.63    1.85
  -3  13  -5    5.50    2.16
   3 -14   5   44.40    3.90
  -3  14  -5   45.44    2.58
   3 -15   5    6.70    1.82
   3  17   6   22.67    5.09
  -3 -17  -6    9.22    2.04
   3  16   6   29.10    2.87
  -3 -16  -6   22.62    2.85
   3  15   6   14.01    2.56
  -3 -15  -6   17.27    2.15
   3  14   6   50.89    3.41
  -3 -14  -6   47.01    2.73
   3  13   6    5.94    2.69
  -3 -13  -6    6.81    1.66
   3  12   6   35.75    2.98
  -3 -12  -6   41.69    2.27
   3  11   6   58.59    2.51
  -3 -11  -6   56.89    2.39
   3  10   6   57.26    2.38
  -3 -10  -6   56.70    2.19
   3   9   6   77.03    3.87
  -3  -9  -6   77.67    2.50
   3   8   6   15.35    1.39
  -3  -8  -6   19.16    1.37
   3   7   6  110.07    3.38
  -3  -7  -6  105.72    3.17
   3   6   6   27.03    1.40
  -3  -6  -6   27.32    1.51
   3   5   6  162.27    4.41
  -3  -5  -6  161.07    4.08
   3   4   6    1.31    0.87
  -3  -4  -6    2.90    0.87
   3   3   6   63.23    2.24
  -3  -3  -6   58.76    2.11
   3   2   6   41.10    1.59
   3   1   6   32.61    1.38
  -3  -1  -6   35.46    1.53
   3   0   6   -0.42    0.71
  -3   0  -6    0.30    0.73
   3  -1   6   31.48    1.32
  -3   1  -6   37.08    1.47
   3  -2   6   41.22    1.68
  -3   2  -6   44.26    1.75
   3  -3   6   62.95    2.19
  -3   3  -6   57.47    2.03
   3  -4   6    3.20    0.78
  -3   4  -6    4.18    0.90
   3  -5   6  162.06    4.47
  -3   5  -6  165.95    4.60
   3  -6   6   26.52    1.31
  -3   6  -6   28.62    1.43
   3  -7   6  105.71    3.16
  -3   7  -6  101.76    3.03
   3  -8   6   14.34    1.15
  -3   8  -6   15.52    1.27
   3  -9   6   77.94    2.66
  -3   9  -6   76.12    2.60
   3 -10   6   63.29    2.96
  -3  10  -6   59.63    2.46
   3 -11   6   57.66    2.30
  -3  11  -6   53.88    2.30
   3 -12   6   40.39    2.12
  -3  12  -6   42.64    2.42
   3 -13   6    3.04    2.91
  -3  13  -6    4.72    1.91
   3 -14   6   46.52    3.56
  -3  14  -6   35.58    4.35
   3  16   7    0.26    2.07
  -3 -16  -7   -1.77    2.29
   3  15   7   10.60    2.44
  -3 -15  -7    8.98    2.30
   3  14   7   30.53    3.02
  -3 -14  -7   29.75    2.63
   3  13   7    3.74    1.96
  -3 -13  -7    4.08    1.88
   3  12   7   37.92    2.31
  -3 -12  -7   36.94    2.12
   3  11   7   33.46    2.05
  -3 -11  -7   37.59    1.98
   3  10   7   14.86    1.53
  -3 -10  -7   15.01    1.52
   3   9   7   16.66    1.50
  -3  -9  -7   19.03    1.54
   3   8   7    4.68    1.67
  -3  -8  -7    6.62    1.06
   3   7   7  196.15    7.61
  -3  -7  -7  199.40    7.51
   3   6   7   82.00    2.88
  -3  -6  -7   83.99    2.70
   3   5   7  390.85    9.47
  -3  -5  -7  404.05    9.71
   3   4   7   90.76    2.80
  -3  -4  -7   87.54    2.65
   3   3   7  214.40    6.50
  -3  -3  -7  196.40    7.71
   3   2   7  236.97    6.35
  -3  -2  -7  229.79    6.08
   3   1   7   68.10    2.62
  -3  -1  -7   72.66    2.40
   3   0   7   16.18    1.08
  -3   0  -7   15.04    0.93
   3  -1   7   70.40    2.54
  -3   1  -7   73.62    2.45
   3  -2   7  252.56    6.38
  -3   2  -7  242.77    6.67
   3  -3   7  216.45    5.55
  -3   3  -7  225.79    6.02
   3  -4   7   90.68    2.83
  -3   4  -7   85.87    2.89
   3  -5   7  401.85    9.83
  -3   5  -7  408.15    9.82
   3  -6   7   81.92    2.46
  -3   6  -7   86.38    2.67
   3  -7   7  188.29    5.02
  -3   7  -7  190.72    5.40
   3  -8   7    5.38    1.05
  -3   8  -7    5.82    1.23
   3  -9   7   16.48    1.39
  -3   9  -7   15.74    1.48
   3 -10   7   15.82    1.46
  -3  10  -7   15.76    1.60
   3 -11   7   38.73    2.08
  -3  11  -7   34.66    2.24
   3 -12   7   39.18    2.09
  -3  12  -7   33.88    2.17
   3 -13   7    2.82    1.99
  -3  13  -7    3.25    3.12
  -3 -16  -8   14.12    4.89
   3  15   8    1.40    1.47
  -3 -15  -8    0.94    1.94
   3  14   8   65.34    3.50
  -3 -14  -8   61.31    2.89
   3  13   8    7.89    2.49
  -3 -13  -8    2.70    2.18
   3  12   8   35.15    3.47
  -3 -12  -8   37.20    2.25
   3  11   8   23.19    2.02
  -3 -11  -8   19.63    1.79
   3  10   8   19.84    1.72
  -3 -10  -8   19.16    2.20
   3   9   8    5.28    1.98
  -3  -9  -8    2.80    1.05
   3   8   8    2.98    1.37
  -3  -8  -8    6.36    2.03
   3   7   8   30.49    2.32
  -3  -7  -8   32.41    2.52
   3   6   8   92.73    2.95
  -3  -6  -8   92.10    2.82
   3   5   8    4.81    1.12
  -3  -5  -8    5.94    1.16
   3   4   8  129.28    3.94
  -3  -4  -8  135.47    3.96
   3   3   8   65.79    2.41
   3   2   8   84.17    2.73
  -3  -2  -8   91.56    3.00
   3   1   8   28.09    1.54
  -3  -1  -8   27.06    1.62
   3   0   8    0.21    0.92
  -3   0  -8    0.08    1.02
   3  -1   8   27.49    1.49
  -3   1  -8   28.36    1.58
   3  -2   8   88.27    2.85
  -3   2  -8   92.73    3.07
   3  -3   8   68.01    2.38
  -3   3  -8   65.44    2.23
   3  -4   8  130.80    4.02
  -3   4  -8  134.04    3.72
   3  -5   8    6.77    1.02
  -3   5  -8    6.49    1.18
   3  -6   8   95.37    4.14
  -3   6  -8   98.40    3.23
   3  -7   8   34.40    2.34
  -3   7  -8   29.96    1.84
   3  -8   8    7.64    1.33
  -3   8  -8    6.19    1.30
   3  -9   8    3.02    1.16
  -3   9  -8    3.09    2.24
   3 -10   8   15.12    2.46
  -3  10  -8   18.29    3.04
   3 -11   8   22.04    1.96
  -3  11  -8   19.30    3.20
   3 -12   8   32.03    2.21
  -3  12  -8   39.46    3.34
   3 -13   8    5.11    3.48
  -3  13  -8    2.01    4.32
  -3 -15  -9    7.94    2.50
   3  14   9   20.51    3.52
  -3 -14  -9   14.63    2.64
   3  13   9   27.05    2.97
  -3 -13  -9   24.60    2.64
   3  12   9   51.55    2.78
  -3 -12  -9   55.77    2.78
   3  11   9    4.53    1.52
  -3 -11  -9    7.15    1.82
   3  10   9    6.21    1.80
  -3 -10  -9    5.07    1.75
   3   9   9    3.93    2.24
  -3  -9  -9    4.29    1.79
   3   8   9    4.19    1.99
  -3  -8  -9    4.36    2.22
   3   7   9   10.28    2.10
  -3  -7  -9   15.02    2.33
   3   6   9    8.69    1.18
  -3  -6  -9    7.55    1.34
   3   5   9  298.30    7.81
  -3  -5  -9  292.49    7.39
   3   4   9   48.82    2.12
  -3  -4  -9   47.52    2.15
   3   3   9  192.23    5.32
  -3  -3  -9  202.83    5.41
   3   2   9  134.98    4.12
  -3  -2  -9  136.27    3.99
   3   1   9    8.32    1.02
  -3  -1  -9   10.03    1.10
   3   0   9   56.21    2.28
  -3   0  -9   56.74    2.34
   3  -1   9   10.29    1.07
  -3   1  -9   11.08    1.34
   3  -2   9  143.27    3.97
  -3   2  -9  146.56    4.21
   3  -3   9  197.60    4.99
  -3   3  -9  203.55    5.22
   3  -4   9   52.52    2.14
  -3   4  -9   49.08    2.09
   3  -5   9  304.51    7.55
  -3   5  -9  315.58    7.44
   3  -6   9    6.93    1.30
  -3   6  -9    3.40    1.42
   3  -7   9   12.24    1.36
  -3   7  -9   15.56    1.61
   3  -8   9    3.20    1.33
  -3   8  -9    3.70    1.59
   3  -9   9    4.71    1.35
  -3   9  -9    7.15    2.04
  -3  10  -9    2.94    2.13
   3 -11   9    4.62    1.85
  -3  11  -9    7.32    3.94
   3 -12   9   59.33    2.74
  -3  12  -9   49.99    4.36
  -3  13  -9   29.96    3.75
   3  13  10   20.33    3.10
  -3 -13 -10   21.08    2.61
   3  12  10   45.51    2.86
  -3 -12 -10   47.22    2.74
   3  11  10   37.03    2.60
  -3 -11 -10   35.75    2.48
   3  10  10    2.26    1.99
  -3 -10 -10   -0.24    1.77
   3   9  10    2.44    1.74
  -3  -9 -10    1.70    2.29
   3   8  10   16.41    1.75
  -3  -8 -10   14.73    1.71
   3   7  10   10.34    1.53
  -3  -7 -10   10.12    1.50
   3   6  10    1.27    1.15
  -3  -6 -10    1.50    1.34
   3   5  10    7.55    1.08
  -3  -5 -10    7.34    1.16
   3   4  10  106.14    3.24
   3   3  10    9.62    1.34
  -3  -3 -10    9.77    1.33
   3   2  10    2.38    0.87
  -3  -2 -10    2.26    0.88
   3   1  10    1.39    1.11
  -3  -1 -10    2.51    1.20
   3   0  10   -0.39    1.11
  -3   0 -10   -1.35    1.18
   3  -1  10    2.36    1.12
  -3   1 -10    4.21    1.34
   3  -2  10    3.40    1.14
  -3   2 -10    2.17    1.22
   3  -3  10    9.38    1.34
  -3   3 -10    8.98    1.53
   3  -4  10  108.10    3.21
  -3   4 -10  104.84    3.23
   3  -5  10    6.90    1.39
  -3   5 -10    6.97    1.54
   3  -6  10    2.35    1.37
  -3   6 -10    3.24    1.57
   3  -7  10   11.26    1.68
  -3   7 -10    9.45    1.86
   3  -8  10   18.59    1.90
  -3   8 -10   18.49    2.15
   3  -9  10    3.30    1.77
  -3   9 -10    3.38    2.51
   3 -10  10    1.76    2.20
  -3  10 -10    0.03    2.19
   3 -11  10   34.39    3.63
  -3  11 -10   35.55    2.95
   3 -12  10   44.47    3.15
   3  11  11    3.05    2.64
  -3 -11 -11    4.93    1.76
   3  10  11   13.40    2.71
  -3 -10 -11   14.07    2.04
   3   9  11   24.88    2.32
  -3  -9 -11   21.42    2.24
   3   8  11    5.77    1.78
  -3  -8 -11    4.87    1.69
   3   7  11   23.70    1.97
  -3  -7 -11   19.44    1.81
   3   6  11   10.20    1.43
  -3  -6 -11   12.97    1.77
   3   5  11  123.54    4.74
  -3  -5 -11  128.82    4.29
   3   4  11   47.16    2.19
  -3  -4 -11   46.98    2.19
   3   3  11   57.65    2.33
  -3  -3 -11   52.74    2.35
   3   2  11   41.17    1.98
  -3  -2 -11   41.58    2.16
   3   1  11    9.98    1.22
  -3  -1 -11    5.72    1.97
   3   0  11    4.63    1.37
  -3   0 -11    4.51    1.94
   3  -1  11    7.91    1.36
  -3   1 -11    7.05    1.61
   3  -2  11   40.99    1.94
  -3   2 -11   43.41    2.26
   3  -3  11   61.46    2.58
  -3   3 -11   57.75    2.57
   3  -4  11   50.61    2.22
  -3   4 -11   48.54    2.43
   3  -5  11  132.67    4.30
  -3   5 -11  138.26    4.19
   3  -6  11   12.13    1.75
  -3   6 -11   11.58    2.03
   3  -7  11   22.86    1.92
  -3   7 -11   22.00    2.34
   3  -8  11    5.06    1.94
  -3   8 -11    5.85    2.28
   3  -9  11   25.29    2.25
  -3   9 -11   24.70    2.42
   3 -10  11   11.11    3.86
  -3  10 -11   13.12    3.57
   3 -11  11    6.84    1.68
   3   9  12    1.84    2.21
  -3  -9 -12    1.72    1.84
   3   8  12    7.09    2.28
  -3  -8 -12    6.33    1.90
   3   7  12   28.03    2.32
  -3  -7 -12   28.00    1.96
   3   6  12    9.51    2.04
  -3  -6 -12   11.12    2.12
   3   5  12    9.37    1.86
  -3  -5 -12    8.56    1.96
   3   4  12   60.43    2.28
  -3  -4 -12   59.55    2.20
   3   3  12   20.35    1.81
  -3  -3 -12   18.70    1.88
   3   2  12   28.09    1.89
  -3  -2 -12   24.06    1.75
   3   1  12    0.54    1.54
  -3  -1 -12   -0.70    1.63
   3   0  12   -0.21    1.53
  -3   0 -12   -0.76    1.59
   3  -1  12   -0.02    1.40
  -3   1 -12   -0.58    1.76
   3  -2  12   29.43    2.01
  -3   2 -12   27.21    2.16
   3  -3  12   21.60    1.90
  -3   3 -12   18.95    2.18
   3  -4  12   62.23    2.52
  -3   4 -12   63.56    2.77
   3  -5  12   10.27    1.83
  -3   5 -12   13.20    2.22
   3  -6  12   10.78    1.88
  -3   6 -12   10.03    3.27
   3  -7  12   28.41    2.47
  -3   7 -12   35.87    3.73
   3  -8  12    9.86    2.42
  -3   8 -12    6.46    4.81
   3  -9  12   -0.58    2.30
  -3   9 -12    0.49    2.80
   3 -10  12    1.78    3.37
  -3  10 -12   -2.23    1.78
  -3  -7 -13   36.66    3.29
   3   6  13    9.20    2.20
  -3  -6 -13    8.44    2.45
   3   5  13   37.58    2.32
  -3  -5 -13   45.13    2.50
   3   4  13   18.72    2.12
  -3  -4 -13   16.04    1.69
   3   3  13   33.01    2.12
  -3  -3 -13   31.68    2.21
   3   2  13   39.41    1.97
  -3  -2 -13   42.35    2.22
   3   1  13    8.79    1.79
  -3  -1 -13    5.66    1.97
   3   0  13   27.73    1.40
  -3   0 -13   25.86    1.94
   3  -1  13    8.16    1.64
  -3   1 -13    6.91    2.01
   3  -2  13   38.60    2.36
  -3   2 -13   40.04    2.76
   3  -3  13   37.22    2.43
  -3   3 -13   34.49    3.58
   3  -4  13   15.09    2.08
  -3   4 -13   20.88    2.50
   3  -5  13   45.07    2.18
  -3   5 -13   53.93    2.83
   3  -6  13   14.24    2.13
  -3   6 -13   15.45    3.11
   3  -7  13   29.25    2.82
  -3   7 -13   28.01    3.00
   3  -8  13    3.08    3.92
  -3   8 -13    2.92    3.54
   3   3  14    3.24    2.05
  -3  -3 -14    5.48    2.30
   3   2  14    7.81    1.65
  -3  -2 -14    3.93    2.33
   3   1  14    7.48    2.06
  -3  -1 -14    5.60    2.11
   3   0  14   -1.16    1.60
  -3   0 -14    0.17    1.97
   3  -1  14   10.01    1.69
  -3   1 -14    7.51    1.94
   3  -2  14    7.47    2.90
  -3   2 -14    9.04    1.70
   3  -3  14    2.39    3.17
  -3   3 -14    7.63    1.82
   3  -4  14    0.64    1.91
  -3   4 -14    3.48    2.44
   3  -5  14    0.96    0.99
  -3   5 -14    3.64    4.14
   3  -6  14    1.28    2.73
   3  -7  14    8.03    2.30
   3  -8  14    0.57    3.77
   3  -2  15   16.78    1.51
  -3   2 -15   25.20    2.27
  -3   3 -15   11.05    1.54
  -4  -4  17   -0.26    1.87
   4   2 -17    0.58    1.97
  -4  -2  17    1.29    2.19
   4   1 -17   -1.80    1.75
  -4  -1  17    2.15    2.65
   4   0 -17   -2.10    3.09
  -4   0  17    2.19    1.87
   4   5 -16    9.76    1.75
   4   3 -16    1.09    1.73
  -4  -3  16    2.85    3.72
   4   2 -16   14.36    2.48
  -4  -2  16   10.02    1.77
   4   1 -16    1.15    3.73
  -4  -1  16    1.10    1.98
   4   0 -16   14.89    1.73
  -4   0  16   14.05    1.95
   4  -1 -16    0.17    2.74
  -4   1  16    0.64    1.19
   4  -2 -16    6.50    2.46
  -4   2  16   12.66    2.07
   4  -3 -16    3.93    1.43
  -4   3  16    3.42    1.82
  -4   4  16    2.14    2.72
   4   8 -15   -0.66    3.64
   4   7 -15    2.44    4.71
  -4  -7  15    1.28    4.70
   4   6 -15    0.32    3.32
  -4  -6  15    1.26    2.45
   4   5 -15    1.44    1.40
   4   4 -15    2.42    2.15
  -4  -4  15    1.07    2.63
   4   3 -15    2.42    2.35
  -4  -3  15    0.17    2.02
   4   2 -15    5.47    3.23
  -4  -2  15    5.20    2.04
   4   1 -15    8.35    2.83
  -4  -1  15    5.70    2.08
   4   0 -15    1.94    2.54
  -4   0  15    0.16    2.01
   4  -1 -15    5.92    2.39
  -4   1  15    5.46    2.03
   4  -2 -15    6.55    2.81
  -4   2  15    5.69    1.71
   4  -3 -15   -1.56    2.53
   4  -4 -15   -1.78    2.56
   4  -5 -15    1.04    2.09
  -4   5  15    2.03    2.64
   4  -6 -15   -0.16    2.51
  -4   6  15    4.01    3.77
   4   8 -14    4.13    2.77
  -4  -8  14   -0.60    2.23
   4   7 -14   11.81    4.39
  -4  -7  14   16.05    2.75
   4   6 -14    0.19    2.34
   4   5 -14   19.23    2.69
  -4  -5  14   18.58    2.28
   4   4 -14   18.17    2.33
  -4  -4  14   12.82    1.97
   4   3 -14   24.05    2.24
  -4  -3  14   27.05    3.28
   4   2 -14   60.95    3.92
  -4  -2  14   60.69    2.79
   4   1 -14   12.12    2.28
  -4  -1  14   16.21    1.84
  -4   0  14   71.37    2.93
   4  -1 -14    9.57    2.28
  -4   1  14   13.73    1.98
   4  -2 -14   62.36    3.79
  -4   2  14   60.44    2.50
   4  -3 -14   26.32    3.23
  -4   3  14   27.10    2.79
   4  -4 -14   12.80    3.10
  -4   4  14   13.90    2.79
   4  -5 -14   15.41    3.35
  -4   5  14   16.68    3.14
   4  -6 -14    0.31    2.29
  -4   6  14    1.31    1.69
   4  -7 -14    7.19    2.24
  -4   7  14   10.22    2.49
   4  -8 -14   -2.46    4.31
  -4   8  14   -1.29    2.34
   4   9 -13    9.37    2.76
  -4  -9  13   11.41    3.04
   4   8 -13    4.38    2.30
  -4  -8  13    6.91    2.48
   4   7 -13   35.84    3.90
  -4  -7  13   31.82    2.56
   4   6 -13    2.33    1.89
  -4  -6  13    3.24    2.06
   4   5 -13   22.67    2.85
  -4  -5  13   20.26    3.91
   4   4 -13   10.48    1.80
  -4  -4  13   13.74    2.21
   4   3 -13    4.54    1.93
  -4  -3  13    2.23    1.74
   4   2 -13    8.51    2.36
  -4  -2  13   10.36    1.73
   4   1 -13    1.20    1.83
  -4  -1  13    1.53    1.53
   4   0 -13    0.50    1.70
  -4   0  13    0.78    1.47
   4  -1 -13    1.58    1.72
  -4   1  13    2.00    1.46
   4  -2 -13    9.34    2.26
  -4   2  13   12.11    1.33
   4  -3 -13    3.94    2.24
  -4   3  13    4.19    2.14
   4  -4 -13   14.49    2.57
  -4   4  13   13.69    2.33
   4  -5 -13   20.44    2.36
  -4   5  13   24.59    2.41
   4  -6 -13    1.68    2.25
  -4   6  13    6.06    2.12
  -4   7  13   27.25    2.35
   4  -8 -13    5.03    1.86
  -4   8  13    5.71    1.81
   4  -9 -13   11.52    1.52
  -4   9  13    7.74    1.71
   4 -10 -13    0.91    2.75
  -4  10  13   -3.55    3.81
   4   9 -12   23.70    2.26
  -4  -9  12   16.09    2.01
   4   8 -12    0.40    2.97
  -4  -8  12    0.84    2.33
   4   7 -12   24.79    2.99
  -4  -7  12   24.02    3.06
   4   6 -12    6.01    1.89
  -4  -6  12    3.22    1.57
   4   5 -12   69.51    2.81
  -4  -5  12   63.76    2.81
   4   4 -12   28.95    1.86
  -4  -4  12   29.26    2.26
   4   3 -12   34.54    3.13
  -4  -3  12   33.85    2.77
   4   2 -12   56.01    2.32
  -4  -2  12   57.05    2.48
   4   1 -12    1.97    2.04
  -4  -1  12    1.80    1.36
   4   0 -12   12.67    2.27
  -4   0  12   10.48    1.32
   4  -1 -12    0.56    2.19
  -4   1  12    1.29    1.43
  -4   2  12   56.71    2.40
   4  -3 -12   38.47    2.99
  -4   3  12   32.61    1.97
   4  -4 -12   30.72    2.60
  -4   4  12   30.18    1.85
  -4   5  12   63.34    2.60
   4  -6 -12    4.72    1.88
  -4   6  12    4.86    1.67
   4  -7 -12   23.72    5.68
  -4   7  12   20.67    3.00
   4  -8 -12   -0.71    2.50
  -4   8  12    1.01    1.76
   4  -9 -12   27.71    3.13
  -4   9  12   18.68    1.82
   4 -10 -12   17.23    3.70
  -4  10  12   23.60    1.47
   4 -11 -12    5.43    2.19
  -4  11  12    3.68    2.37
  -4  12  12   36.75    3.87
   4   9 -11    1.40    1.54
  -4  -9  11    0.62    1.44
   4   8 -11    4.43    2.59
  -4  -8  11    2.91    1.86
   4   7 -11   12.58    1.49
  -4  -7  11   11.63    1.90
   4   6 -11    9.19    2.10
  -4  -6  11    7.87    1.82
   4   5 -11   16.12    1.71
  -4  -5  11   16.32    2.33
   4   4 -11   78.84    2.85
  -4  -4  11   82.84    2.99
   4   3 -11   15.24    1.38
  -4  -3  11   16.61    2.17
   4   2 -11   14.51    1.35
  -4  -2  11   11.70    1.37
   4   1 -11    1.83    1.14
  -4  -1  11    4.74    1.24
   4   0 -11   -1.01    1.66
  -4   0  11   -0.40    1.00
   4  -1 -11    4.23    1.71
  -4   1  11    1.86    1.05
   4  -2 -11   11.85    1.85
  -4   2  11   14.99    1.48
   4  -3 -11   14.12    2.18
  -4   3  11   15.24    1.34
  -4   4  11   78.63    2.86
   4  -5 -11   16.66    2.37
  -4   5  11   14.73    1.48
   4  -6 -11    3.36    1.75
  -4   6  11    7.77    1.57
   4  -7 -11   13.35    2.17
  -4   7  11   11.49    1.30
   4  -8 -11    3.75    1.98
  -4   8  11    2.86    1.71
   4  -9 -11    1.47    1.75
  -4   9  11   -1.12    1.86
   4 -10 -11    6.73    1.86
  -4  10  11    8.65    2.36
   4 -11 -11   26.46    2.75
  -4  11  11   19.86    2.92
   4 -12 -11   20.56    3.07
  -4  12  11   22.15    4.95
   4 -13 -11    7.75    2.58
  -4  13  11    0.62    0.97
  -4  -9  10    8.61    2.12
   4   8 -10    5.01    1.32
  -4  -8  10    6.12    2.40
   4   7 -10   31.63    1.83
  -4  -7  10   30.90    2.92
   4   6 -10   -0.48    2.03
  -4  -6  10    0.78    1.55
   4   5 -10  289.31    7.90
  -4  -5  10  289.26    7.57
   4   4 -10   76.32    2.54
  -4  -4  10   79.47    2.65
   4   3 -10  200.44    5.13
  -4  -3  10  203.41    5.77
   4   2 -10  112.72    3.38
  -4  -2  10  107.50    3.72
   4   1 -10    3.71    1.05
  -4  -1  10    5.23    1.12
   4   0 -10   35.20    1.60
  -4   0  10   27.80    1.59
   4  -1 -10    5.06    1.18
  -4   1  10    4.46    1.15
   4  -2 -10  123.32    3.73
  -4   2  10  111.98    3.27
   4  -3 -10  197.34    5.32
  -4   3  10  192.96    4.91
   4  -4 -10   81.12    4.36
  -4   4  10   80.45    2.72
   4  -5 -10  281.93    7.29
  -4   5  10  272.35    6.84
   4  -6 -10    5.78    3.44
  -4   6  10    2.66    1.92
   4  -7 -10   27.90    2.70
  -4   7  10   29.38    1.94
   4  -8 -10    7.44    2.46
  -4   8  10    6.34    1.75
   4  -9 -10    8.01    1.28
  -4   9  10    8.94    1.56
   4 -10 -10    0.46    1.92
  -4  10  10   -1.02    1.77
   4 -11 -10    2.62    1.94
  -4  11  10    5.44    2.39
   4 -12 -10   33.62    2.39
  -4  12  10   38.94    3.27
   4 -13 -10    9.92    2.83
  -4  13  10   13.65    3.11
   4 -14 -10    2.96    2.25
  -4  14  10    0.09    1.25
   4   9  -9   15.73    1.26
  -4  -9   9   13.07    1.62
   4   8  -9    4.71    1.45
  -4  -8   9    5.51    1.79
   4   7  -9   27.02    1.75
  -4  -7   9   24.99    1.58
   4   6  -9   66.96    2.43
  -4  -6   9   69.13    2.65
   4   5  -9    5.35    0.89
  -4  -5   9    5.93    1.17
   4   4  -9  216.58    5.70
  -4  -4   9  216.63    6.05
   4   3  -9   15.27    1.18
  -4  -3   9   16.09    1.28
   4   2  -9    0.40    0.90
  -4  -2   9    0.24    1.39
   4   1  -9   71.60    2.34
  -4  -1   9   80.78    2.70
   4   0  -9    0.10    0.93
  -4   0   9    0.38    1.00
   4  -1  -9   69.11    2.77
  -4   1   9   76.55    2.54
   4  -2  -9    0.19    0.98
  -4   2   9    0.03    0.97
   4  -3  -9   14.04    1.96
  -4   3   9   15.96    1.35
   4  -4  -9  207.87    5.84
  -4   4   9  197.70    6.06
   4  -5  -9    2.66    1.24
  -4   5   9    3.65    1.20
   4  -6  -9   75.11    4.10
  -4   6   9   65.74    2.39
   4  -7  -9   23.61    1.71
  -4   7   9   22.83    1.73
   4  -8  -9    6.13    1.49
  -4   8   9    5.63    1.53
   4  -9  -9   18.12    1.73
  -4   9   9   12.62    1.79
   4 -10  -9   28.18    2.05
  -4  10   9   27.18    2.17
   4 -11  -9   13.70    2.24
  -4  11   9   14.22    1.92
   4 -12  -9   33.32    2.60
  -4  12   9   36.24    2.91
   4 -13  -9   15.64    2.65
  -4  13   9   11.80    2.68
   4 -14  -9   46.24    3.17
  -4  14   9   44.63    4.56
   4 -15  -9   11.02    2.47
  -4  15   9    7.51    1.75
   4 -16  -9   11.28    2.42
   4   9  -8   18.89    1.32
  -4  -9   8   20.14    1.35
  -4  -8   8   11.15    1.23
   4   7  -8  104.57    4.92
  -4  -7   8   99.65    3.75
   4   6  -8   72.83    3.20
  -4  -6   8   79.42    2.61
   4   5  -8  385.36    9.35
  -4  -5   8  382.05    9.55
   4   4  -8   95.31    4.40
  -4  -4   8   94.71    2.96
   4   3  -8  200.72    5.33
  -4  -3   8  198.91    5.65
   4   2  -8  107.79    2.91
  -4  -2   8  107.95    3.39
   4   1  -8   66.64    2.11
  -4  -1   8   62.27    2.14
   4   0  -8   45.64    1.90
  -4   0   8   43.53    1.70
   4  -1  -8   66.72    2.27
  -4   1   8   65.16    2.29
   4  -2  -8  110.54    3.18
  -4   2   8  104.66    3.14
   4  -3  -8  186.71    5.07
  -4   3   8  196.65    5.54
   4  -4  -8   93.77    3.24
  -4   4   8   91.54    3.41
  -4   5   8  367.30   16.17
   4  -6  -8   73.69    2.87
  -4   6   8   76.57    2.80
   4  -7  -8  101.22    3.45
  -4   7   8   94.34    3.32
   4  -8  -8    9.12    1.33
  -4   8   8   13.43    1.51
   4  -9  -8   21.07    1.79
  -4   9   8   21.14    1.94
   4 -10  -8   19.38    1.80
  -4  10   8   16.89    1.93
   4 -11  -8   16.48    1.71
  -4  11   8   14.29    1.76
   4 -12  -8   55.86    2.83
  -4  12   8   65.97    5.33
   4 -13  -8   18.70    2.57
  -4  13   8   18.00    2.73
   4 -14  -8   23.41    2.86
  -4  14   8   28.89    4.81
   4 -15  -8    6.95    4.73
  -4  15   8    6.87    3.34
   4 -16  -8   -0.10    2.59
  -4  16   8    3.51    1.56
   4   9  -7   31.07    2.00
  -4  -9   7   30.64    1.43
  -4  -8   7   16.07    1.66
   4   7  -7   77.37    2.74
  -4  -7   7   85.97    4.25
   4   6  -7   12.99    0.99
  -4  -6   7   12.38    1.49
   4   5  -7   10.89    1.21
  -4  -5   7   12.09    1.07
   4   4  -7   39.49    1.48
  -4  -4   7   45.29    2.57
   4   3  -7  135.29    4.37
  -4  -3   7  135.78    3.71
   4   2  -7  233.38    6.27
  -4  -2   7  226.19    5.83
   4   1  -7   97.57    3.37
  -4  -1   7  101.97    3.19
   4   0  -7    1.15    0.74
  -4   0   7   -0.39    0.65
   4  -1  -7   95.46    3.37
  -4   1   7   99.87    3.18
   4  -2  -7  238.09    6.31
  -4   2   7  226.82    6.26
   4  -3  -7  127.77    3.74
  -4   3   7  130.40    3.63
  -4   4   7   43.67    1.89
   4  -5  -7   13.92    1.20
  -4   5   7   10.36    1.18
   4  -6  -7   13.53    1.00
  -4   6   7   12.27    1.27
   4  -7  -7   81.41    2.88
  -4   7   7   83.27    3.05
   4  -8  -7   19.62    1.47
  -4   8   7   17.71    1.45
   4  -9  -7   29.20    2.70
  -4   9   7   28.25    1.77
   4 -10  -7   59.55    2.53
  -4  10   7   62.07    2.35
   4 -11  -7   39.58    2.27
  -4  11   7   46.56    2.55
   4 -12  -7   47.41    2.54
  -4  12   7   41.96    2.64
   4 -13  -7   12.76    2.18
  -4  13   7   16.75    2.41
   4 -14  -7   46.35    4.11
  -4  14   7   41.55    3.30
   4 -15  -7    4.92    2.84
  -4  15   7    6.90    2.54
   4 -16  -7   19.21    3.27
  -4  16   7    7.21    2.58
   4 -17  -7    8.94    2.40
   4   9  -6   29.43    1.79
   4   8  -6   35.55    1.50
  -4  -8   6   41.43    1.91
   4   7  -6  217.43    8.22
  -4  -7   6  213.81    6.10
   4   6  -6  187.12    4.95
  -4  -6   6  188.63    5.14
   4   5  -6  143.73    6.25
  -4  -5   6  134.19    5.70
   4   4  -6   65.00    2.16
  -4  -4   6   65.03    2.03
   4   3  -6  253.29    6.14
  -4  -3   6  256.13    6.52
   4   2  -6  401.20    9.59
  -4  -2   6  418.64    9.70
   4   1  -6  244.74    6.36
  -4  -1   6  237.02    5.90
   4   0  -6  680.24   16.23
  -4   0   6  693.67   16.44
   4  -1  -6  233.95    6.22
  -4   1   6  232.78    6.40
   4  -2  -6  406.79   10.02
  -4   2   6  405.27   10.48
   4  -3  -6  243.76    6.59
  -4   3   6  239.13    7.08
  -4   4   6   64.65    3.62
   4  -5  -6  131.68    4.00
  -4   5   6  126.34    4.23
   4  -6  -6  175.54    5.24
  -4   6   6  183.43    5.13
   4  -7  -6  216.25    5.68
  -4   7   6  219.51    6.23
   4  -8  -6   37.20    1.77
  -4   8   6   41.66    2.07
   4  -9  -6   35.40    1.81
  -4   9   6   34.10    1.93
   4 -10  -6   56.84    2.40
  -4  10   6   53.19    2.40
   4 -11  -6   58.05    2.43
  -4  11   6   53.88    2.59
   4 -12  -6   30.33    2.15
  -4  12   6   32.42    2.38
   4 -13  -6    1.20    1.88
  -4  13   6    0.09    2.16
   4 -14  -6   23.04    2.42
  -4  14   6   23.13    2.43
   4 -15  -6    1.09    2.32
  -4  15   6    1.85    2.54
   4 -16  -6   10.26    3.12
  -4  16   6   13.34    3.57
   4 -17  -6   11.64    4.08
  -4  17   6    1.47    2.60
  -4 -10   5   82.30    3.49
   4   9  -5  241.25    9.71
   4   8  -5   49.17    2.72
   4   7  -5  165.62    7.14
  -4  -7   5  172.44    4.79
   4   6  -5   48.42    1.69
  -4  -6   5   46.84    1.72
   4   5  -5   37.84    1.94
  -4  -5   5   38.12    2.03
   4   4  -5   17.34    1.00
  -4  -4   5   14.86    0.97
   4   3  -5  274.21    7.27
  -4  -3   5  289.09    8.34
   4   2  -5  319.81    7.93
  -4  -2   5  305.54    7.71
   4   1  -5   87.19    2.80
  -4  -1   5   89.57    2.72
   4   0  -5    0.29    0.61
  -4   0   5   -0.49    0.62
   4  -1  -5   86.52    2.82
  -4   1   5   90.46    2.68
   4  -2  -5  311.30    8.11
  -4   2   5  296.74    7.37
  -4   3   5  284.81    7.75
   4  -4  -5   17.87    1.12
  -4   4   5   13.33    1.04
   4  -5  -5   36.54    1.61
  -4   5   5   37.57    1.58
   4  -6  -5   51.09    1.83
  -4   6   5   48.66    1.81
   4  -7  -5  171.28    4.95
  -4   7   5  176.80    5.51
   4  -8  -5   50.49    2.25
  -4   8   5   49.20    2.17
   4  -9  -5  264.81    6.89
  -4   9   5  252.74    6.71
   4 -10  -5   90.29    3.12
  -4  10   5   99.47    3.04
   4 -11  -5   12.46    1.58
  -4  11   5   15.29    1.81
   4 -12  -5   26.14    2.02
  -4  12   5   20.76    2.00
   4 -13  -5    0.84    1.82
  -4  13   5    3.14    1.86
   4 -14  -5   13.66    3.32
  -4  14   5   11.95    2.31
   4 -15  -5   13.09    2.70
  -4  15   5   17.13    2.69
   4 -16  -5   56.37    3.45
  -4  16   5   53.92    5.17
   4 -17  -5   22.81    3.66
  -4  17   5   28.78    6.96
   4  10  -4  143.85    3.76
   4   9  -4  137.79    5.28
  -4  -9   4  142.51    6.33
   4   8  -4  250.53    9.68
  -4  -8   4  250.04    6.90
   4   7  -4  464.77   11.51
  -4  -7   4  461.04   11.21
   4   6  -4  247.70    9.13
  -4  -6   4  250.39    6.18
   4   5  -4   69.90    2.25
  -4  -5   4   68.50    2.11
   4   4  -4   73.27    2.44
  -4  -4   4   70.71    2.49
   4   3  -4   44.33    1.76
  -4  -3   4   41.08    1.56
   4   2  -4  200.01    5.43
  -4  -2   4  209.16    5.67
   4   1  -4   70.72    2.32
  -4  -1   4   73.80    2.59
   4   0  -4  850.29   19.90
  -4   0   4  831.94   18.92
   4  -1  -4   67.11    2.43
  -4   1   4   60.53    3.21
   4  -2  -4  200.81    5.49
  -4   2   4  197.64    8.43
  -4   3   4   39.74    2.73
   4  -4  -4   73.80    2.39
  -4   4   4   71.12    2.46
   4  -5  -4   70.54    2.29
  -4   5   4   67.32    2.46
   4  -6  -4  245.85    6.49
  -4   6   4  252.50    7.00
   4  -7  -4  472.88   11.34
  -4   7   4  470.11   11.22
   4  -8  -4  255.42    6.97
  -4   8   4  248.66    7.00
   4  -9  -4  147.16    4.33
  -4   9   4  151.41    4.56
   4 -10  -4  148.28    4.26
  -4  10   4  152.52    4.31
   4 -11  -4   23.33    1.68
  -4  11   4   21.11    1.84
   4 -12  -4    1.76    1.50
  -4  12   4    0.19    1.55
   4 -13  -4   16.99    1.89
  -4  13   4   16.86    2.89
   4 -14  -4   16.41    2.38
   4 -15  -4    3.17    2.28
  -4  15   4    3.47    2.38
   4 -16  -4   -0.64    2.98
  -4  16   4    2.68    2.62
   4 -17  -4   41.90    4.64
  -4  17   4   48.81    6.25
   4  11  -3    3.17    1.20
  -4 -11   3    4.28    1.32
   4  10  -3    7.42    1.38
  -4 -10   3    7.75    0.87
   4   9  -3  528.79   13.21
  -4  -9   3  539.74   13.36
   4   8  -3   47.52    1.64
  -4  -8   3   45.02    2.66
   4   7  -3  188.08    5.16
   4   6  -3    7.93    0.82
  -4  -6   3   10.66    0.83
   4   5  -3   29.75    1.27
  -4  -5   3   29.90    1.39
   4   4  -3   99.24    3.16
  -4  -4   3   98.28    3.05
   4   3  -3   55.15    1.85
  -4  -3   3   60.60    2.18
   4   2  -3   73.31    2.53
  -4  -2   3   79.19    2.59
   4   1  -3  972.76   22.21
  -4  -1   3 1007.80   23.25
   4   0  -3    0.18    0.55
  -4   0   3    0.27    0.58
   4  -1  -3  936.23   21.61
  -4   1   3  945.80   22.05
  -4   2   3   72.29    2.57
   4  -3  -3   53.74    1.89
  -4   3   3   57.85    1.98
   4  -4  -3   88.64    2.75
  -4   4   3   92.01    2.93
   4  -5  -3   27.94    1.33
  -4   5   3   28.06    1.34
   4  -6  -3    8.30    0.79
  -4   6   3   11.26    1.05
   4  -7  -3  184.43    5.01
  -4   7   3  202.15    5.48
   4  -8  -3   48.71    1.92
  -4   8   3   52.32    2.21
   4  -9  -3  550.89   13.28
  -4   9   3  541.82   12.71
   4 -10  -3    6.92    1.22
  -4  10   3    4.58    1.32
   4 -11  -3    5.59    1.90
  -4  11   3    6.41    1.46
   4 -12  -3    9.99    1.57
  -4  12   3    9.19    2.54
   4 -13  -3    5.58    1.77
  -4  13   3    4.54    1.98
   4 -14  -3    2.41    1.94
   4 -15  -3    1.77    2.23
  -4  15   3    0.67    3.14
   4 -16  -3   44.73    4.63
  -4  16   3   58.80    3.18
   4 -17  -3   29.57    4.45
  -4  17   3   29.76    4.20
   4  12  -2   19.17    2.04
  -4 -12   2   18.72    2.06
   4  11  -2   12.42    1.71
   4  10  -2  219.46    8.40
  -4 -10   2  230.70    6.74
  -4  -9   2  123.27    3.63
   4   8  -2  274.54    9.00
  -4  -8   2  273.28    7.25
   4   7  -2  176.19    4.91
  -4  -7   2  186.11    4.57
   4   6  -2  109.60    2.99
  -4  -6   2  113.59    4.87
   4   5  -2   10.03    0.84
  -4  -5   2    4.75    0.71
   4   4  -2   50.66    1.67
  -4  -4   2   47.97    1.71
   4   3  -2  109.27    3.13
  -4  -3   2  107.07    2.94
   4   2  -2  703.81   16.81
  -4  -2   2  712.79   17.38
   4   1  -2  185.58    5.32
  -4  -1   2  187.75    5.37
   4   0  -2 3753.91   84.62
  -4   0   2 3743.21   83.77
   4  -1  -2  170.56    4.45
  -4   1   2  177.69    4.79
  -4   2   2  480.07   20.94
   4  -3  -2  101.78    3.05
  -4   3   2  102.27    3.14
   4  -4  -2   49.04    1.64
  -4   4   2   45.80    1.71
   4  -5  -2    9.31    0.84
  -4   5   2    5.16    0.74
   4  -6  -2  114.09    3.70
  -4   6   2  108.84    3.18
   4  -7  -2  173.67    4.81
  -4   7   2  186.41    7.11
   4  -8  -2  285.01    7.76
  -4   8   2  277.72    7.38
   4  -9  -2  129.35    3.74
  -4   9   2  135.19    3.96
   4 -10  -2  223.67    6.06
  -4  10   2  229.70    6.59
   4 -11  -2   15.69    1.43
  -4  11   2   16.27    2.23
   4 -12  -2   19.62    1.70
  -4  12   2   14.63    1.77
   4 -13  -2   23.10    2.77
  -4  13   2   21.73    2.27
   4 -14  -2   15.94    2.41
  -4  14   2   16.14    4.07
   4 -15  -2    1.21    2.09
  -4  15   2    5.30    3.01
   4 -16  -2    0.94    3.08
  -4  16   2   -2.93    3.71
   4 -17  -2   16.18    5.69
  -4  17   2   19.87    5.55
   4  14  -1   27.28    2.75
   4  13  -1    5.13    2.40
  -4 -13   1    2.58    1.91
   4  12  -1   25.09    1.69
  -4 -12   1   24.53    2.29
   4  11  -1   61.14    2.34
  -4 -11   1   60.64    3.29
   4  10  -1   42.60    1.97
  -4 -10   1   42.66    1.86
   4   9  -1  363.69    8.99
  -4  -9   1  375.32   13.14
   4   8  -1   99.10    2.99
  -4  -8   1   98.79    5.15
   4   7  -1  396.75    9.52
  -4  -7   1  386.80    9.63
   4   6  -1   21.98    1.08
  -4  -6   1   30.21    1.39
   4   5  -1   63.96    2.05
  -4  -5   1   65.75    2.22
   4   4  -1   86.42    2.75
  -4  -4   1   93.38    3.01
   4   3  -1  133.71    3.82
  -4  -3   1  129.68    3.83
   4   2  -1  319.29    7.92
  -4  -2   1  341.54    8.91
   4   1  -1  316.20    8.11
  -4  -1   1  337.14    8.63
   4   0  -1    0.49    0.45
  -4   0   1    0.25    0.53
  -4   1   1  320.96    7.69
   4  -2  -1  311.96    8.03
  -4   2   1  332.04    8.85
   4  -3  -1  129.42    3.70
  -4   3   1  124.07    3.68
   4  -4  -1   89.48    2.65
  -4   4   1   92.16    2.88
   4  -5  -1   62.54    2.13
  -4   5   1   65.51    2.12
   4  -6  -1   21.98    1.17
  -4   6   1   29.35    1.41
   4  -7  -1  403.40   10.38
  -4   7   1  389.69   14.24
   4  -8  -1  103.55    3.42
  -4   8   1  108.90    4.69
   4  -9  -1  376.62    9.07
  -4   9   1  374.31    9.86
   4 -10  -1   42.82    1.92
  -4  10   1   42.47    2.00
   4 -11  -1   62.01    2.54
  -4  11   1   58.38    2.53
   4 -12  -1   23.54    1.48
  -4  12   1   25.15    2.02
   4 -13  -1    5.12    1.67
  -4  13   1    3.60    2.14
   4 -14  -1   30.86    3.25
  -4  14   1   29.96    3.41
   4 -15  -1   35.84    2.86
  -4  15   1   37.91    3.21
   4 -16  -1   74.08    3.13
  -4  16   1   72.60    4.15
  -4  17   1   15.72    2.58
  -4 -15   0   19.79    2.73
   4  14   0   35.97    3.20
  -4 -14   0   39.16    2.24
   4  13   0    2.79    1.44
  -4 -13   0    3.14    1.68
   4  12   0   34.01    2.01
   4  11   0  114.22    3.60
  -4 -11   0  117.36    3.39
   4  10   0   40.78    1.89
  -4 -10   0   50.55    2.87
   4   9   0  131.91    5.22
  -4  -9   0  130.69    5.42
   4   8   0   98.80    2.94
  -4  -8   0  103.62    3.36
   4   7   0  483.89   11.66
  -4  -7   0  489.69   11.94
   4   6   0  124.40    3.49
  -4  -6   0  121.31    3.63
   4   5   0  318.64    8.30
  -4  -5   0  322.17    8.28
   4   4   0  186.88    5.67
  -4  -4   0  184.26    4.92
   4   3   0  291.66    7.31
  -4  -3   0  308.94    8.10
   4   2   0  539.95   13.74
  -4  -2   0  488.18   11.63
   4   1   0  150.30    4.19
  -4  -1   0  157.68    4.34
   4   0   0  616.38   15.09
  -4   0   0  615.02   15.50
  -4   1   0  106.47    6.37
   4  -2   0  495.03   11.57
  -4   2   0  497.12   12.22
   4  -3   0  288.86    7.45
  -4   3   0  292.86    7.43
   4  -4   0  179.83    4.74
  -4   4   0  188.66    5.45
   4  -5   0  321.38    8.07
  -4   5   0  320.33    8.06
   4  -6   0  125.03    3.72
  -4   6   0  124.27    3.66
   4  -7   0  490.30   11.74
  -4   7   0  502.22   12.66
   4  -8   0   98.57    2.97
  -4   8   0  100.19    3.18
   4  -9   0  138.71    4.33
  -4   9   0  154.87    5.05
   4 -10   0   44.50    1.87
  -4  10   0   48.92    2.29
   4 -11   0  118.67    3.65
  -4  11   0  110.12    3.75
   4 -12   0   35.57    2.22
  -4  12   0   32.65    2.19
   4 -13   0    2.40    1.72
  -4  13   0    2.09    2.12
   4 -14   0   39.73    2.88
  -4  14   0   39.12    3.81
   4 -15   0   22.29    3.11
  -4  15   0   21.38    3.28
   4 -16   0   35.19    3.45
  -4  16   0   30.04    4.02
   4 -17   0   12.68    3.27
   4  16   1   76.75    5.33
  -4 -16  -1   66.10    3.85
   4  15   1   50.85    3.13
  -4 -15  -1   40.64    3.76
   4  14   1   81.86    3.24
  -4 -14  -1   83.15    4.42
   4  13   1    8.57    1.91
  -4 -13  -1    6.82    1.71
   4  12   1   33.35    1.80
  -4 -12  -1   35.36    1.94
   4  11   1   17.04    1.57
  -4 -11  -1   14.23    1.61
   4  10   1  193.59    5.52
  -4 -10  -1  198.67    5.72
   4   9   1   12.38    1.16
  -4  -9  -1   11.46    1.08
   4   8   1   24.25    1.18
  -4  -8  -1   28.70    1.35
   4   7   1  252.19    6.51
  -4  -7  -1  258.49    6.71
   4   6   1  138.42    3.80
  -4  -6  -1  144.14    3.95
   4   5   1  189.69    5.04
  -4  -5  -1  190.34    5.39
   4   4   1  169.20    4.53
  -4  -4  -1  165.38    4.53
   4   3   1   34.54    1.54
  -4  -3  -1   35.21    1.33
   4   2   1  268.30    6.90
  -4  -2  -1  279.42    7.37
   4   1   1   16.03    0.87
  -4  -1  -1   11.02    0.79
   4   0   1    0.03    0.63
  -4   0  -1   -0.06    0.68
   4  -1   1   15.26    0.89
  -4   1  -1   11.24    0.93
   4  -2   1  262.70    6.64
  -4   2  -1  280.40    7.49
   4  -3   1   33.72    1.46
  -4   3  -1   34.37    1.42
   4  -4   1  165.88    4.45
  -4   4  -1  169.30    4.88
   4  -5   1  191.73    5.53
  -4   5  -1  198.52    5.48
   4  -6   1  138.86    3.87
  -4   6  -1  147.64    4.17
   4  -7   1  259.00    6.47
  -4   7  -1  261.42    7.15
   4  -8   1   24.04    1.69
  -4   8  -1   27.22    1.47
   4  -9   1   11.31    1.11
  -4   9  -1   11.39    1.17
   4 -10   1  199.88    5.78
   4 -11   1   16.06    1.35
  -4  11  -1   12.06    1.62
   4 -12   1   31.96    1.91
  -4  12  -1   35.56    3.22
   4 -13   1    8.75    1.74
  -4  13  -1    6.45    2.09
   4 -14   1   81.22    3.34
  -4  14  -1   77.04    3.54
   4 -15   1   44.95    3.06
  -4  15  -1   47.05    4.40
   4 -16   1   53.23    5.37
  -4  16  -1   63.37    6.65
   4 -17   1    9.73    4.14
   4  16   2    4.80    4.44
  -4 -16  -2    3.77    2.25
   4  15   2   27.82    2.89
  -4 -15  -2   32.94    2.70
   4  14   2   27.86    2.41
  -4 -14  -2   28.31    3.40
   4  13   2   27.30    2.01
  -4 -13  -2   20.78    1.97
  -4 -12  -2   94.82    4.24
   4  11   2   60.41    2.50
  -4 -11  -2   61.58    2.24
   4  10   2   16.43    1.32
  -4 -10  -2   13.97    1.38
   4   9   2   14.65    1.23
  -4  -9  -2   14.42    1.15
   4   8   2   16.17    1.33
  -4  -8  -2   12.17    1.06
   4   7   2  231.76    6.02
  -4  -7  -2  244.38    6.10
   4   6   2   66.42    3.09
  -4  -6  -2   65.38    2.22
   4   5   2  771.42   17.80
  -4  -5  -2  740.67   17.63
   4   4   2  318.68    8.16
  -4  -4  -2  298.09    7.81
   4   3   2  536.18   13.13
  -4  -3  -2  570.22   14.66
   4   2   2  412.21   10.16
  -4  -2  -2  406.60   10.65
   4   1   2  173.96    4.69
  -4  -1  -2  174.53    4.67
  -4   0  -2   52.64    2.95
   4  -1   2  180.01    4.70
  -4   1  -2  185.76    4.67
   4  -2   2  422.53   10.98
  -4   2  -2  424.91   10.97
   4  -3   2  548.06   13.45
  -4   3  -2  562.04   13.95
   4  -4   2  296.44    7.22
  -4   4  -2  309.72    7.63
   4  -5   2  749.07   17.78
  -4   5  -2  742.87   18.20
   4  -6   2   67.72    2.35
  -4   6  -2   68.33    2.39
   4  -7   2  224.86    5.82
   4  -8   2   16.46    1.12
  -4   8  -2   12.81    1.15
   4  -9   2   15.00    1.22
  -4   9  -2   13.66    1.23
   4 -10   2   15.18    1.25
  -4  10  -2   16.86    1.45
   4 -11   2   65.12    3.48
  -4  11  -2   52.17    3.75
   4 -12   2   82.89    3.28
  -4  12  -2   89.00    3.17
   4 -13   2   22.58    2.67
  -4  13  -2   19.64    3.24
   4 -14   2   27.94    2.66
  -4  14  -2   33.76    2.98
   4 -15   2   24.39    3.63
  -4  15  -2   28.63    3.29
   4 -16   2    5.67    2.31
  -4  16  -2   -2.84    3.95
   4  16   3   15.87    5.72
  -4 -16  -3    9.71    3.66
   4  15   3   -0.36    4.70
  -4 -15  -3    1.67    3.78
   4  14   3  155.19    4.79
  -4 -14  -3  158.16    4.95
   4  13   3   34.52    2.54
  -4 -13  -3   31.22    2.13
   4  12   3   71.07    2.73
  -4 -12  -3   69.50    2.53
   4  11   3   72.67    2.80
  -4 -11  -3   68.12    2.48
   4  10   3   20.05    1.46
  -4 -10  -3   18.92    1.49
   4   9   3   10.79    1.23
  -4  -9  -3    8.12    1.17
   4   8   3   64.44    2.25
  -4  -8  -3   64.50    2.24
   4   7   3  120.01    3.69
  -4  -7  -3  117.61    3.61
   4   6   3  114.16    3.07
  -4  -6  -3  118.17    3.73
   4   5   3  127.34    3.75
  -4  -5  -3  119.68    3.51
   4   4   3  287.65    7.12
  -4  -4  -3  298.43    7.45
   4   3   3   59.12    2.33
  -4  -3  -3   52.19    2.06
   4   2   3   90.84    2.66
  -4  -2  -3   98.14    2.89
  -4  -1  -3   33.70    1.43
   4   0   3   -0.01    0.71
  -4   0  -3   -0.35    0.75
   4  -1   3   35.53    1.47
  -4   1  -3   36.10    1.55
   4  -2   3   96.18    2.86
  -4   2  -3  105.46    3.11
   4  -3   3   57.72    1.81
  -4   3  -3   52.92    1.89
   4  -4   3  295.20    7.53
  -4   4  -3  296.74    7.63
   4  -5   3  120.51    3.60
  -4   5  -3  125.76    3.85
   4  -6   3  109.32    3.24
  -4   6  -3  121.03    3.86
   4  -7   3  113.99    3.30
  -4   7  -3  110.33    3.42
   4  -8   3   58.49    2.32
  -4   8  -3   62.22    2.31
   4  -9   3   11.64    1.53
  -4   9  -3    8.76    1.18
   4 -10   3   18.90    1.34
  -4  10  -3   17.90    1.54
   4 -11   3   70.42    2.59
  -4  11  -3   66.81    4.06
   4 -12   3   70.67    2.86
  -4  12  -3   73.34    2.83
   4 -13   3   27.42    2.09
  -4  13  -3   33.89    2.72
  -4  14  -3  153.48    4.95
   4 -15   3    1.39    2.12
  -4  15  -3    5.44    2.32
   4 -16   3    6.64    4.20
  -4  16  -3    9.21    2.51
   4  16   4    3.75    2.63
  -4 -16  -4    4.78    1.90
   4  15   4   10.68    1.94
  -4 -15  -4   14.35    2.79
   4  14   4   27.20    3.65
  -4 -14  -4   30.25    2.35
   4  13   4   80.44    3.31
  -4 -13  -4   78.22    3.15
   4  12   4  129.60    3.86
  -4 -12  -4  122.23    3.59
   4  11   4    4.04    1.55
  -4 -11  -4    3.88    1.82
   4  10   4   27.96    1.88
  -4 -10  -4   26.68    1.62
   4   9   4   26.80    1.57
  -4  -9  -4   25.46    1.43
  -4  -8  -4   57.00    2.11
   4   7   4  107.98    4.65
  -4  -7  -4   98.87    3.29
   4   6   4   16.15    1.14
  -4  -6  -4   17.58    1.13
   4   5   4  683.35   16.17
  -4  -5  -4  652.60   15.85
   4   4   4  193.09    5.42
  -4  -4  -4  192.22    5.31
   4   3   4  323.23    8.37
  -4  -3  -4  348.40    8.69
   4   2   4  221.84    5.91
  -4  -2  -4  216.74    5.69
  -4  -1  -4   23.84    1.97
   4   0   4    7.50    0.89
  -4   0  -4   12.68    1.01
   4  -1   4   25.83    1.18
  -4   1  -4   23.96    1.24
   4  -2   4  230.19    6.09
  -4   2  -4  239.63    6.33
   4  -3   4  327.52    8.60
  -4   3  -4  340.41    8.69
   4  -4   4  196.26    4.91
  -4   4  -4  199.93    5.39
   4  -5   4  652.56   16.45
  -4   5  -4  686.85   16.36
   4  -6   4   17.53    1.14
  -4   6  -4   17.06    1.18
   4  -7   4   98.21    2.99
  -4   7  -4  102.11    3.15
   4  -8   4   52.07    1.93
  -4   8  -4   54.10    2.15
   4  -9   4   26.98    1.54
  -4   9  -4   22.42    1.46
   4 -10   4   26.40    1.56
  -4  10  -4   23.17    1.68
   4 -11   4    1.94    1.73
  -4  11  -4    4.80    2.14
   4 -12   4  119.34    5.31
  -4  12  -4  114.41    5.41
   4 -13   4   75.90    4.61
  -4  13  -4   72.71    3.27
   4 -14   4   24.97    2.47
   4 -15   4    4.00    4.12
  -4  15  -4   15.46    3.00
   4  16   5    0.76    2.72
  -4 -16  -5    1.05    2.71
   4  15   5    0.38    2.27
  -4 -15  -5    1.30    3.61
   4  14   5   89.13    3.89
  -4 -14  -5   83.82    3.40
   4  13   5   12.32    2.07
  -4 -13  -5   11.64    2.53
   4  12   5   79.70    3.16
  -4 -12  -5   80.55    2.88
   4  11   5   55.19    2.63
  -4 -11  -5   56.30    2.32
   4  10   5   11.56    1.58
  -4 -10  -5   13.36    1.49
   4   9   5   13.64    1.46
  -4  -9  -5   16.17    1.40
   4   8   5   40.45    1.85
  -4  -8  -5   41.00    1.78
   4   7   5   24.45    1.47
  -4  -7  -5   29.34    1.59
   4   6   5   65.76    2.48
  -4  -6  -5   63.24    2.18
   4   5   5   64.30    2.35
  -4  -5  -5   59.90    2.08
   4   4   5  226.62    7.09
  -4  -4  -5  226.04    6.19
   4   3   5  107.05    3.31
  -4  -3  -5  112.47    3.20
  -4  -2  -5  108.43    3.65
   4   1   5   21.13    1.28
  -4  -1  -5   23.52    1.34
   4   0   5   -0.71    0.77
  -4   0  -5    0.49    0.84
   4  -1   5   21.77    1.19
  -4   1  -5   24.80    1.20
   4  -2   5  125.52    3.53
  -4   2  -5  116.87    3.56
   4  -3   5  106.66    3.50
  -4   3  -5  116.01    3.19
   4  -4   5  231.20    6.26
  -4   4  -5  223.72    5.60
   4  -5   5   65.51    2.42
  -4   5  -5   62.23    2.21
   4  -6   5   64.20    2.29
  -4   6  -5   68.39    2.55
   4  -7   5   25.76    1.86
  -4   7  -5   27.71    1.56
   4  -8   5   45.52    2.77
  -4   8  -5   40.18    1.78
   4  -9   5   12.12    1.24
  -4   9  -5   15.48    1.50
   4 -10   5   12.11    1.35
  -4  10  -5   13.12    1.69
   4 -11   5   55.61    2.40
  -4  11  -5   56.46    2.44
   4 -12   5   82.75    3.05
  -4  12  -5   75.69    3.04
   4 -13   5    9.24    2.17
  -4  13  -5   15.10    3.81
   4 -14   5   79.88    3.24
   4 -15   5    3.50    2.98
   4  15   6    1.87    3.60
  -4 -15  -6    2.09    2.54
   4  14   6    7.32    3.89
  -4 -14  -6    5.97    1.68
   4  13   6   14.03    2.33
  -4 -13  -6   15.56    2.05
   4  12   6   83.98    3.15
  -4 -12  -6   84.86    4.40
   4  11   6   20.69    1.90
  -4 -11  -6   23.97    1.76
   4  10   6   30.90    2.02
  -4 -10  -6   32.54    2.68
   4   9   6    7.48    1.38
  -4  -9  -6    8.81    1.42
   4   8   6   29.67    1.78
  -4  -8  -6   33.21    1.72
   4   7   6   68.83    2.54
  -4  -7  -6   67.92    2.60
   4   6   6   19.19    1.49
  -4  -6  -6   20.05    1.19
   4   5   6  340.68    8.46
  -4  -5  -6  312.21    8.05
   4   4   6  106.24    3.63
  -4  -4  -6  105.47    3.45
   4   3   6  345.86    9.21
  -4  -3  -6  331.26    8.89
  -4  -2  -6  279.28   11.58
   4   1   6   87.00    2.75
  -4  -1  -6   83.87    2.84
   4   0   6   31.29    1.52
  -4   0  -6   31.50    1.59
   4  -1   6   90.04    2.85
  -4   1  -6   87.65    2.81
   4  -2   6  295.51    7.59
  -4   2  -6  299.07    7.50
   4  -3   6  348.71    9.09
  -4   3  -6  349.84    8.70
   4  -4   6  107.54    3.65
  -4   4  -6  113.85    3.44
   4  -5   6  331.57    8.43
  -4   5  -6  327.34    8.94
   4  -6   6   19.03    1.32
  -4   6  -6   20.50    1.52
   4  -7   6   67.54    2.36
  -4   7  -6   65.41    2.69
   4  -8   6   26.99    1.58
  -4   8  -6   30.04    1.93
   4  -9   6    7.13    1.27
  -4   9  -6    5.85    1.48
   4 -10   6   27.75    1.86
  -4  10  -6   35.52    2.24
   4 -11   6   23.66    1.87
  -4  11  -6   22.86    2.01
   4 -12   6   85.34    4.13
  -4  12  -6   81.95    4.66
   4 -13   6   19.61    2.49
  -4  13  -6   17.73    2.65
   4 -14   6    6.48    2.57
  -4  14  -6    3.99    4.50
   4  15   7   17.54    2.86
  -4 -15  -7   12.70    3.24
   4  14   7   24.06    2.52
  -4 -14  -7   28.29    2.22
   4  13   7    2.00    2.34
  -4 -13  -7    3.47    2.49
   4  12   7   34.71    2.53
  -4 -12  -7   35.37    2.24
   4  11   7   61.22    2.72
  -4 -11  -7   62.73    2.59
   4  10   7   29.54    2.01
  -4 -10  -7   28.62    1.87
   4   9   7   33.18    2.04
  -4  -9  -7   31.10    1.89
   4   8   7    5.71    1.39
  -4  -8  -7    3.88    1.31
   4   7   7   47.01    2.06
  -4  -7  -7   51.13    2.26
   4   6   7   46.80    2.01
  -4  -6  -7   43.82    2.03
   4   5   7   47.79    1.89
  -4  -5  -7   48.06    2.24
   4   4   7   35.04    1.79
  -4  -4  -7   32.18    1.72
  -4  -3  -7   41.75    1.94
   4   2   7    7.97    1.10
  -4  -2  -7    6.07    1.18
   4   1   7   24.27    1.46
  -4  -1  -7   30.93    1.51
   4   0   7   -0.43    0.68
  -4   0  -7    0.36    1.05
   4  -1   7   26.49    1.43
  -4   1  -7   31.30    1.61
   4  -2   7    9.44    1.02
  -4   2  -7    6.33    1.21
   4  -3   7   40.17    1.78
  -4   3  -7   46.26    1.95
   4  -4   7   34.49    1.66
  -4   4  -7   35.59    1.74
   4  -5   7   44.37    1.88
  -4   5  -7   45.44    1.96
   4  -6   7   45.41    1.95
  -4   6  -7   43.13    2.05
   4  -7   7   44.89    2.05
  -4   7  -7   48.50    2.09
   4  -8   7    5.09    1.17
  -4   8  -7    3.93    1.42
   4  -9   7   30.13    1.85
  -4   9  -7   30.24    2.04
   4 -10   7   30.04    1.89
  -4  10  -7   29.62    2.43
   4 -11   7   62.24    2.81
  -4  11  -7   66.27    2.93
   4 -12   7   33.42    2.64
  -4  12  -7   39.04    2.61
  -4  13  -7    4.54    2.05
   4 -14   7   22.67    3.39
   4  15   8   -0.37    3.03
  -4 -15  -8    0.80    1.53
   4  14   8   14.48    1.89
  -4 -14  -8    9.71    2.48
   4  13   8    0.96    1.87
  -4 -13  -8    5.56    2.00
   4  12   8   22.44    2.51
  -4 -12  -8   24.33    2.31
   4  11   8   22.71    2.26
  -4 -11  -8   18.84    1.88
   4  10   8   38.77    2.40
  -4 -10  -8   35.89    2.06
   4   9   8   41.44    2.30
  -4  -9  -8   40.79    2.08
   4   8   8   10.31    1.64
  -4  -8  -8   11.43    1.52
   4   7   8   43.08    1.91
  -4  -7  -8   44.54    2.06
   4   6   8   50.31    2.12
  -4  -6  -8   50.91    2.21
   4   5   8  128.53    3.74
  -4  -5  -8  125.71    3.57
   4   4   8   43.16    1.96
  -4  -4  -8   42.96    1.93
  -4  -3  -8   83.42    4.96
   4   2   8  139.38    4.59
  -4  -2  -8  137.58    3.92
   4   1   8   14.67    1.17
  -4  -1  -8   11.19    1.22
   4   0   8  135.08    3.63
  -4   0  -8  129.98    3.87
   4  -1   8   11.87    1.28
  -4   1  -8   11.43    1.17
   4  -2   8  140.33    3.91
  -4   2  -8  152.02    4.12
   4  -3   8   91.41    2.86
  -4   3  -8   86.08    2.94
   4  -4   8   45.74    2.04
  -4   4  -8   42.93    1.93
   4  -5   8  125.84    3.83
  -4   5  -8  121.83    4.01
   4  -6   8   49.62    2.06
  -4   6  -8   52.53    3.36
   4  -7   8   44.75    2.04
  -4   7  -8   42.49    2.13
   4  -8   8   11.87    1.43
  -4   8  -8   11.30    1.92
   4  -9   8   38.44    2.21
  -4   9  -8   35.70    2.46
   4 -10   8   39.07    2.04
  -4  10  -8   37.23    2.59
   4 -11   8   22.22    2.31
  -4  11  -8   18.79    4.23
   4 -12   8   21.05    2.67
  -4  12  -8   22.68    4.61
   4 -13   8    1.13    2.23
   4  13   9    0.24    1.10
  -4 -13  -9    3.18    2.94
   4  12   9   11.39    2.40
  -4 -12  -9   14.10    2.37
   4  11   9   21.13    2.56
  -4 -11  -9   25.69    2.29
   4  10   9   18.14    2.20
  -4 -10  -9   18.58    1.86
   4   9   9   43.49    2.44
  -4  -9  -9   43.33    2.21
   4   8   9    6.02    1.74
  -4  -8  -9    5.00    1.53
   4   7   9   28.33    1.97
  -4  -7  -9   29.13    1.88
   4   6   9    5.55    1.50
  -4  -6  -9    4.38    1.38
   4   5   9   18.86    1.59
  -4  -5  -9   19.65    1.68
   4   4   9    5.84    1.31
  -4  -4  -9   11.18    1.46
   4   3   9   11.45    1.44
  -4  -3  -9   14.44    1.51
   4   2   9   20.81    1.47
  -4  -2  -9   17.89    1.53
   4   1   9   67.90    2.59
  -4  -1  -9   66.01    2.35
   4   0   9   -0.33    1.17
  -4   0  -9    0.14    1.28
   4  -1   9   67.95    2.61
  -4   1  -9   72.51    2.60
   4  -2   9   21.10    1.49
  -4   2  -9   16.64    1.65
   4  -3   9   11.62    1.40
  -4   3  -9   13.58    1.56
   4  -4   9   10.07    1.34
  -4   4  -9    9.24    1.55
   4  -5   9   18.78    1.65
  -4   5  -9   19.09    1.80
   4  -6   9    6.54    1.45
  -4   6  -9    3.60    1.52
   4  -7   9   27.08    1.85
  -4   7  -9   26.25    2.16
   4  -8   9    4.49    1.70
  -4   8  -9    3.55    2.03
   4  -9   9   40.65    2.17
  -4   9  -9   42.47    2.45
   4 -10   9   18.84    2.03
  -4  10  -9   18.40    3.02
   4 -11   9   20.55    2.35
  -4  11  -9   25.65    3.20
   4 -12   9   12.18    2.46
  -4  12  -9    8.05    6.12
   4  11  10    3.08    2.35
  -4 -11 -10    1.46    2.26
   4  10  10   46.12    2.70
  -4 -10 -10   44.39    2.33
   4   9  10   30.14    1.77
  -4  -9 -10   28.32    2.01
   4   8  10   23.83    2.16
  -4  -8 -10   25.35    1.84
   4   7  10   30.86    2.12
  -4  -7 -10   26.82    1.92
   4   6  10    4.12    1.67
  -4  -6 -10    4.57    1.59
   4   5  10    5.95    1.53
  -4  -5 -10    9.29    1.66
   4   4  10   16.09    3.02
  -4  -4 -10   14.41    2.42
   4   3  10   21.67    1.74
  -4  -3 -10   23.08    1.83
   4   2  10   88.67    2.91
  -4  -2 -10   89.53    3.18
   4   1  10   29.46    1.61
  -4  -1 -10   26.63    1.78
   4   0  10  252.47    6.28
  -4   0 -10  255.82    6.52
   4  -1  10   29.35    1.59
  -4   1 -10   28.31    1.90
   4  -2  10   95.58    3.14
  -4   2 -10   97.43    3.41
   4  -3  10   28.51    1.73
  -4   3 -10   23.57    1.88
   4  -4  10   17.75    1.56
  -4   4 -10   18.17    1.87
   4  -5  10    7.64    1.42
  -4   5 -10   10.59    1.73
   4  -6  10    5.69    1.54
  -4   6 -10    7.94    2.04
   4  -7  10   29.78    1.98
  -4   7 -10   29.03    2.46
   4  -8  10   20.36    2.11
  -4   8 -10   19.13    3.24
   4  -9  10   35.39    2.34
  -4   9 -10   37.09    3.16
   4 -10  10   40.61    3.03
  -4  10 -10   46.76    3.32
   4 -11  10    5.91    2.66
  -4  11 -10    0.53    3.72
   4 -12  10   14.99    4.41
   4   9  11   43.57    2.78
  -4  -9 -11   41.83    2.55
   4   8  11    9.21    1.69
  -4  -8 -11    8.93    1.96
   4   7  11   31.57    2.12
  -4  -7 -11   28.56    2.20
   4   6  11    0.16    1.55
  -4  -6 -11    2.21    1.83
   4   5  11    1.46    1.86
  -4  -5 -11    5.75    1.78
   4   4  11    4.33    1.76
  -4  -4 -11    3.55    1.73
   4   3  11    1.92    1.29
  -4  -3 -11    2.75    1.58
   4   2  11   13.81    1.63
  -4  -2 -11   13.85    1.88
   4   1  11   29.43    1.76
  -4  -1 -11   26.24    1.78
   4   0  11   -0.88    1.46
  -4   0 -11   -0.10    1.74
   4  -1  11   30.37    1.83
  -4   1 -11   27.93    2.01
   4  -2  11   17.32    1.75
  -4   2 -11   11.89    1.94
   4  -3  11    1.55    1.45
  -4   3 -11    2.26    1.90
   4  -4  11    3.53    1.53
  -4   4 -11    3.12    1.94
   4  -5  11    4.17    1.60
  -4   5 -11    4.51    1.96
   4  -6  11    1.83    1.82
  -4   6 -11    1.20    2.29
   4  -7  11   31.68    2.35
  -4   7 -11   33.63    2.95
   4  -8  11    6.05    2.68
  -4   8 -11    7.34    2.88
   4  -9  11   48.62    2.25
  -4   9 -11   44.28    3.37
   4 -10  11    4.96    4.03
  -4  11 -11   10.01    3.00
   4   7  12   54.23    2.67
  -4  -7 -12   56.60    2.60
   4   6  12    0.08    2.27
  -4  -6 -12    3.14    2.04
   4   5  12   13.56    3.19
  -4  -5 -12   18.74    3.33
   4   4  12   12.42    1.69
  -4  -4 -12    9.93    1.94
   4   3  12   11.23    1.61
  -4  -3 -12   13.06    1.88
   4   2  12   22.96    1.72
  -4  -2 -12   18.87    1.76
   4   1  12    3.14    1.42
  -4  -1 -12    3.36    1.95
   4   0  12   58.37    2.07
  -4   0 -12   57.97    2.17
   4  -1  12    4.49    1.38
  -4   1 -12    2.57    2.02
   4  -2  12   22.51    1.98
  -4   2 -12   23.84    2.07
   4  -3  12   11.49    1.70
  -4   3 -12   17.26    2.40
   4  -4  12   14.87    1.86
  -4   4 -12   14.11    2.31
   4  -5  12   19.16    1.78
  -4   5 -12   26.91    2.61
   4  -6  12    3.09    2.12
  -4   6 -12    6.01    2.68
   4  -7  12   77.16    3.07
  -4   7 -12   70.63    3.42
   4  -8  12   24.85    3.31
  -4   8 -12   21.34    2.81
   4  -9  12    8.46    2.25
   4 -10  12   14.23    3.65
  -4  -4 -13   11.90    1.89
   4   3  13    0.39    2.41
  -4  -3 -13    1.24    1.17
   4   2  13    6.44    1.88
  -4  -2 -13    8.67    1.78
   4   1  13    9.57    1.82
  -4  -1 -13    9.73    1.73
   4   0  13   -0.59    1.70
  -4   0 -13    2.51    1.84
   4  -1  13   10.70    1.38
  -4   1 -13   14.01    2.02
   4  -2  13    8.52    1.56
  -4   2 -13    7.62    2.02
   4  -3  13    0.47    1.43
  -4   3 -13    2.94    2.11
   4  -4  13    1.60    1.46
  -4   4 -13    2.87    2.40
   4  -5  13   -0.09    0.97
  -4   5 -13    0.93    1.75
  -4   6 -13    1.10    2.32
   4  -7  13    6.66    1.99
  -4   7 -13   15.94    3.46
   4  -8  13    4.56    3.37
  -4   8 -13    1.60    4.98
   4  -2  14   16.37    3.43
   4  -3  14   13.98    2.54
  -4   3 -14   16.36    4.09
   4  -4  14    1.02    3.93
  -4   4 -14   -1.06    3.77
   4  -5  14   11.33    3.38
  -4   5 -14    2.46    2.36
   4  -6  14    1.99    2.97
   4  -7  14   17.04    4.28
  -4   7 -14   22.58    5.04
   5   4 -17    0.17    1.21
  -5  -4  17    0.62    2.84
   5   3 -17   14.31    3.56
  -5  -3  17   11.13    3.20
   5   2 -17    1.56    1.93
  -5  -2  17    7.92    3.00
   5   1 -17   -0.54    1.85
   5   6 -16    9.27    2.12
   5   5 -16    3.97    2.58
  -5  -5  16    2.17    4.74
   5   4 -16   10.45    1.72
  -5  -4  16   14.61    1.93
   5   3 -16    0.43    2.38
  -5  -3  16   -0.52    2.50
   5   2 -16    0.39    1.26
  -5  -2  16   -0.83    2.09
   5   1 -16    0.34    2.44
  -5  -1  16    1.04    2.15
   5   0 -16   -0.93    2.80
  -5   0  16   -0.39    1.76
   5  -1 -16    1.02    1.61
  -5   1  16    4.44    1.00
   5  -2 -16   -0.57    1.67
  -5   2  16   -1.38    2.95
  -5  -6  15    0.54    1.63
   5   5 -15   34.21    3.30
  -5  -5  15   32.14    2.78
   5   4 -15   10.69    3.45
  -5  -4  15    8.98    2.20
   5   3 -15   10.95    2.49
  -5  -3  15   13.22    2.26
   5   2 -15   20.61    2.36
  -5  -2  15   12.87    3.15
   5   1 -15   -0.86    1.91
  -5  -1  15    0.01    0.99
   5   0 -15    2.94    1.79
  -5   0  15    7.45    1.62
   5  -1 -15    0.01    2.25
  -5   1  15    0.97    2.02
   5  -2 -15   18.19    2.29
  -5   2  15   20.84    2.56
   5  -3 -15   10.28    2.70
  -5   3  15   12.65    2.59
   5  -4 -15    9.47    2.65
  -5   4  15   10.13    2.43
   5  -5 -15   30.09    2.74
  -5   5  15   30.45    2.83
  -5  -8  14    3.03    1.77
  -5  -7  14    5.69    2.12
   5   6 -14    3.52    3.82
  -5  -6  14    4.60    4.51
   5   5 -14    2.73    3.75
  -5  -5  14    3.41    3.10
   5   4 -14   21.15    2.04
  -5  -4  14    9.13    2.33
   5   3 -14    6.32    2.29
  -5  -3  14    5.90    2.09
   5   2 -14    2.40    2.05
  -5  -2  14    2.54    1.90
   5   1 -14    5.90    1.68
  -5  -1  14    3.27    1.89
   5   0 -14   -0.43    1.62
  -5   0  14   -0.48    1.78
   5  -1 -14    4.64    1.74
  -5   1  14    4.26    1.68
   5  -2 -14    2.61    2.11
  -5   2  14    0.95    1.80
   5  -3 -14    7.55    2.32
  -5   3  14    8.28    1.70
   5  -4 -14   21.24    2.23
  -5   4  14   17.34    1.80
   5  -5 -14    1.56    2.31
  -5   5  14    0.35    1.95
   5  -6 -14   -0.33    1.98
  -5   6  14    1.51    2.16
   5  -7 -14    1.43    1.84
  -5   7  14    4.51    2.39
   5   9 -13   -0.09    3.35
  -5  -9  13    3.31    2.30
  -5  -8  13    3.00    2.66
   5   7 -13   21.65    4.08
  -5  -7  13   17.38    3.01
   5   6 -13    2.77    2.15
  -5  -6  13    5.38    2.24
   5   5 -13   39.91    3.06
  -5  -5  13   38.40    2.43
   5   4 -13   12.22    2.04
   5   3 -13   25.29    3.13
  -5  -3  13   24.73    2.12
   5   2 -13   38.91    2.25
  -5  -2  13   35.32    2.89
   5   1 -13    9.63    1.90
  -5  -1  13    6.64    1.83
   5   0 -13   38.12    2.05
  -5   0  13   33.85    2.23
   5  -1 -13   10.34    1.95
  -5   1  13    9.46    1.90
   5  -2 -13   40.13    2.41
  -5   2  13   40.71    2.37
   5  -3 -13   27.63    2.33
  -5   3  13   28.94    2.26
   5  -4 -13   14.07    1.89
  -5   4  13   12.20    2.02
   5  -5 -13   39.43    2.24
  -5   5  13   35.12    2.08
   5  -6 -13    2.35    2.12
  -5   6  13    4.29    2.03
   5  -7 -13   17.87    2.39
  -5   7  13   18.73    2.24
   5  -8 -13   -1.05    3.93
  -5   8  13   -1.70    3.47
   5  -9 -13    9.46    2.52
  -5   9  13    5.10    2.47
   5  10 -12    9.68    1.92
  -5 -10  12    4.86    1.97
   5   9 -12   15.21    2.46
  -5  -9  12   15.98    2.41
   5   8 -12    4.62    2.39
  -5  -8  12    2.26    2.55
   5   7 -12   16.88    2.05
  -5  -7  12   16.84    2.34
   5   6 -12   11.82    2.22
  -5  -6  12   11.48    1.95
   5   5 -12    7.74    2.83
  -5  -5  12    4.83    3.38
   5   4 -12    7.70    1.84
  -5  -4  12    7.02    1.71
   5   3 -12   28.99    2.06
  -5  -3  12   22.85    2.16
   5   2 -12   30.68    2.00
  -5  -2  12   29.05    1.97
   5   1 -12    0.42    1.51
  -5  -1  12    3.09    1.52
   5   0 -12   -1.39    1.57
  -5   0  12   -0.70    1.46
   5  -1 -12    1.01    1.54
  -5   1  12    3.42    1.55
   5  -2 -12   34.04    2.09
  -5   2  12   30.92    1.67
   5  -3 -12   27.22    1.75
  -5   3  12   32.14    1.85
   5  -4 -12    8.31    1.83
  -5   4  12    6.48    1.55
   5  -5 -12    4.82    1.93
  -5   5  12    3.84    1.41
   5  -6 -12    9.89    1.63
  -5   6  12    8.76    1.71
   5  -7 -12   11.85    3.25
  -5   7  12   15.60    3.62
   5  -8 -12    4.19    2.05
  -5   8  12    4.17    2.00
   5  -9 -12   13.60    1.50
  -5   9  12   13.56    2.25
   5 -10 -12    9.84    2.77
  -5  10  12   10.88    2.59
   5 -11 -12   10.57    4.03
  -5  11  12   18.47    4.18
   5  10 -11   16.67    2.16
  -5 -10  11   12.25    2.16
   5   9 -11    9.64    2.88
  -5  -9  11    6.87    2.31
   5   8 -11   11.33    1.97
  -5  -8  11   10.01    2.09
   5   7 -11   72.02    2.70
  -5  -7  11   62.19    2.68
   5   6 -11   27.91    3.13
  -5  -6  11   32.54    2.18
   5   5 -11   22.81    1.84
  -5  -5  11   24.07    1.88
   5   4 -11   24.68    1.81
  -5  -4  11   23.85    2.49
   5   3 -11   38.05    2.07
  -5  -3  11   33.39    1.99
   5   2 -11   62.56    2.73
  -5  -2  11   61.97    2.54
   5   1 -11   41.64    2.13
  -5  -1  11   41.69    2.05
   5   0 -11   85.69    2.92
  -5   0  11   82.53    2.78
   5  -1 -11   42.87    2.19
  -5   1  11   40.54    2.00
   5  -2 -11   66.29    2.42
  -5   2  11   67.39    2.20
   5  -3 -11   40.24    2.08
  -5   3  11   34.77    2.05
   5  -4 -11   24.31    1.62
  -5   4  11   25.87    1.66
   5  -5 -11   22.88    1.69
  -5   5  11   22.75    1.68
   5  -6 -11   30.38    2.09
  -5   6  11   31.35    2.06
   5  -7 -11   65.54    3.14
   5  -8 -11    8.09    1.49
  -5   8  11   10.80    1.62
   5  -9 -11   10.50    2.40
  -5   9  11   10.22    2.41
   5 -10 -11   20.46    2.04
  -5  10  11   17.73    2.59
   5 -11 -11    1.12    2.20
  -5  11  11    0.96    2.98
   5 -12 -11   13.17    2.10
  -5  12  11    8.57    1.48
   5  10 -10   12.58    1.57
  -5 -10  10   12.72    2.50
   5   9 -10   45.85    3.50
  -5  -9  10   41.19    2.50
   5   8 -10    1.80    1.80
  -5  -8  10    1.64    3.42
   5   7 -10   22.74    2.32
  -5  -7  10   21.27    1.87
   5   6 -10    7.45    1.66
  -5  -6  10   10.89    2.45
   5   5 -10   13.43    1.69
  -5  -5  10   13.26    1.59
   5   4 -10    6.53    1.95
  -5  -4  10   11.37    1.96
   5   3 -10   10.27    1.32
  -5  -3  10   11.07    1.41
   5   2 -10   31.48    1.73
  -5  -2  10   37.10    1.95
   5   1 -10   46.54    2.17
  -5  -1  10   50.45    2.11
   5   0 -10    0.72    1.18
  -5   0  10    0.30    0.97
   5  -1 -10   50.16    2.10
  -5   1  10   50.06    2.03
   5  -2 -10   33.60    1.82
  -5   2  10   34.79    1.87
   5  -3 -10   10.92    1.11
  -5   3  10   11.84    1.13
   5  -4 -10    5.79    1.48
  -5   4  10    9.12    1.46
   5  -5 -10   12.79    1.61
  -5   5  10   10.73    1.48
   5  -6 -10    6.17    2.29
  -5   6  10    6.70    2.48
   5  -7 -10   21.81    1.53
  -5   7  10   23.59    1.79
   5  -8 -10    4.25    2.00
  -5   8  10    3.63    2.04
   5  -9 -10   44.65    2.51
  -5   9  10   44.15    2.61
   5 -10 -10   14.60    2.22
  -5  10  10   11.92    2.30
   5 -11 -10    6.52    2.22
  -5  11  10    4.84    2.53
   5 -12 -10    0.85    2.54
  -5  12  10    2.24    2.85
   5 -13 -10    0.58    2.13
  -5  13  10    1.06    2.28
   5  10  -9   45.48    2.79
  -5 -10   9   43.77    2.91
  -5  -9   9   35.52    3.32
   5   8  -9   41.87    2.10
  -5  -8   9   36.33    3.40
   5   7  -9  101.27    3.18
  -5  -7   9   98.61    3.44
   5   6  -9   -0.05    1.70
  -5  -6   9    3.80    1.33
   5   5  -9   35.12    1.78
  -5  -5   9   33.48    2.15
   5   4  -9   15.19    1.34
  -5  -4   9   18.06    1.39
   5   3  -9   35.62    2.27
  -5  -3   9   32.58    1.67
   5   2  -9  127.26    3.99
  -5  -2   9  123.95    4.08
   5   1  -9   40.18    1.92
  -5  -1   9   41.45    1.87
   5   0  -9  314.35    8.38
  -5   0   9  317.72    8.33
   5  -1  -9   34.84    1.74
  -5   1   9   37.49    1.67
   5  -2  -9  121.75    3.90
  -5   2   9  125.57    3.78
   5  -3  -9   31.75    1.58
  -5   3   9   30.80    1.66
   5  -4  -9   19.22    1.41
  -5   4   9   17.69    1.34
   5  -5  -9   35.98    1.69
  -5   5   9   31.67    1.78
   5  -6  -9    4.71    1.40
  -5   6   9    2.26    1.33
   5  -7  -9  102.27    3.39
  -5   7   9   94.21    3.32
   5  -8  -9   38.61    2.23
  -5   8   9   33.06    2.23
   5  -9  -9   32.69    2.25
  -5   9   9   35.12    2.86
   5 -10  -9   43.40    2.00
  -5  10   9   44.93    2.40
   5 -11  -9    2.19    2.14
  -5  11   9    3.21    1.64
   5 -12  -9    1.15    2.48
  -5  12   9    0.13    2.37
   5 -13  -9    3.39    1.90
  -5  13   9    7.21    2.70
   5 -14  -9   13.10    2.24
  -5  14   9    8.99    1.83
  -5 -10   8    8.85    1.94
   5   9  -8  140.52    5.87
  -5  -9   8  137.94    4.51
   5   8  -8   19.36    1.60
  -5  -8   8   18.76    1.73
   5   7  -8   39.60    1.99
  -5  -7   8   33.88    1.94
   5   6  -8   18.04    1.74
  -5  -6   8   15.13    2.27
   5   5  -8    7.19    1.13
  -5  -5   8    6.14    1.19
   5   4  -8   18.54    1.30
  -5  -4   8   20.16    1.46
   5   3  -8   10.71    1.04
  -5  -3   8   11.16    1.20
   5   2  -8    6.00    1.05
  -5  -2   8    7.81    1.08
   5   1  -8   31.90    1.57
  -5  -1   8   35.69    1.68
   5   0  -8    0.63    0.94
  -5   0   8   -0.12    1.01
   5  -1  -8   29.00    1.52
  -5   1   8   33.93    1.67
   5  -2  -8    5.27    1.07
  -5   2   8    7.50    1.00
   5  -3  -8   10.13    1.23
  -5   3   8   11.93    1.23
   5  -4  -8   16.30    1.36
  -5   4   8   18.31    1.35
   5  -5  -8    7.00    1.97
   5  -6  -8   17.59    1.51
  -5   6   8   15.88    1.51
   5  -7  -8   40.70    2.01
  -5   7   8   33.80    1.83
   5  -8  -8   24.97    1.88
  -5   8   8   23.23    1.98
   5  -9  -8  143.05    4.30
  -5   9   8  131.86    4.28
   5 -10  -8   10.22    1.90
  -5  10   8   10.97    2.06
   5 -11  -8   20.22    2.20
  -5  11   8   19.55    2.39
   5 -12  -8    4.24    1.94
  -5  12   8    3.34    2.55
   5 -13  -8    1.09    2.27
  -5  13   8    2.30    2.29
   5 -14  -8   17.31    2.07
  -5  14   8   19.73    4.93
   5 -15  -8   -1.07    2.00
  -5  15   8    0.59    1.87
  -5 -10   7   58.19    3.74
   5   9  -7   29.98    1.74
  -5  -9   7   27.71    1.88
   5   8  -7   51.31    2.19
  -5  -8   7   58.83    2.92
   5   7  -7  127.14    5.52
  -5  -7   7  124.08    3.88
   5   6  -7    4.98    1.10
  -5  -6   7    6.62    1.06
   5   5  -7   17.16    1.24
  -5  -5   7   12.81    1.12
   5   4  -7   33.92    1.65
  -5  -4   7   33.94    1.68
   5   3  -7   37.56    1.70
  -5  -3   7   39.49    2.58
   5   2  -7  251.11    7.09
  -5  -2   7  254.97    7.39
   5   1  -7   67.21    2.30
  -5  -1   7   67.45    2.38
   5   0  -7  688.03   16.76
  -5   0   7  694.98   17.42
   5  -1  -7   62.26    2.12
  -5   1   7   59.16    2.14
   5  -2  -7  249.87    6.52
  -5   2   7  253.14    6.53
   5  -3  -7   38.72    1.84
  -5   3   7   35.81    1.69
   5  -4  -7   35.55    1.74
  -5   4   7   33.27    1.93
   5  -5  -7   15.54    1.36
   5  -6  -7    5.31    1.16
  -5   6   7    5.00    1.25
   5  -7  -7  131.79    3.98
  -5   7   7  123.19    3.75
   5  -8  -7   55.48    2.27
  -5   8   7   56.51    2.61
   5  -9  -7   30.43    2.05
  -5   9   7   28.12    1.85
   5 -10  -7   59.50    2.54
  -5  10   7   57.47    2.87
   5 -11  -7    3.93    1.92
  -5  11   7    1.72    1.44
   5 -12  -7   10.27    2.13
  -5  12   7    9.49    2.43
   5 -13  -7    1.30    2.25
  -5  13   7    1.73    2.65
   5 -14  -7   16.09    2.36
  -5  14   7   11.42    2.51
   5 -15  -7   10.95    2.82
  -5  15   7   12.04    3.65
   5 -16  -7    1.19    2.34
  -5  16   7    0.79    1.53
   5  10  -6   11.53    1.83
  -5 -10   6   10.80    2.11
   5   9  -6   93.12    4.49
  -5  -9   6   91.33    3.30
   5   8  -6   21.36    1.96
  -5  -8   6   22.11    1.58
   5   7  -6   86.19    4.72
  -5  -7   6   95.30    3.02
   5   6  -6   19.54    1.86
  -5  -6   6   22.35    2.04
   5   5  -6   79.10    2.59
  -5  -5   6   76.37    2.58
   5   4  -6    1.49    0.82
  -5  -4   6    0.94    0.87
   5   3  -6    0.75    0.78
  -5  -3   6   -0.93    1.18
   5   2  -6   44.14    1.72
  -5  -2   6   42.13    1.55
   5   1  -6  129.76    3.83
  -5  -1   6  130.70    3.45
   5   0  -6   -0.77    0.79
  -5   0   6   -0.67    0.87
   5  -1  -6  133.66    4.08
  -5   1   6  126.88    4.04
   5  -2  -6   43.77    1.94
  -5   2   6   44.39    1.71
   5  -3  -6    0.01    0.89
  -5   3   6    0.18    1.02
   5  -4  -6    1.20    1.52
   5  -5  -6   74.88    2.64
  -5   5   6   80.57    2.55
   5  -6  -6   16.96    1.40
  -5   6   6   20.70    1.45
   5  -7  -6  103.27    3.36
  -5   7   6   95.09    3.41
   5  -8  -6   21.74    1.67
  -5   8   6   21.26    1.66
   5  -9  -6   90.66    3.34
  -5   9   6   96.10    3.30
   5 -10  -6   14.08    1.65
  -5  10   6   12.98    1.78
   5 -11  -6    8.94    1.94
  -5  11   6   10.59    2.07
   5 -12  -6    7.31    1.99
  -5  12   6    6.30    2.28
   5 -13  -6    1.89    2.44
  -5  13   6    3.59    2.56
   5 -14  -6   15.03    2.60
  -5  14   6   16.44    3.15
   5 -15  -6    8.09    2.95
  -5  15   6   14.92    3.50
   5 -16  -6   35.10    3.44
  -5  16   6   34.26    3.77
   5 -17  -6   17.85    2.84
  -5  17   6    8.40    2.04
   5  11  -5   15.23    1.92
  -5 -11   5   13.59    1.75
   5  10  -5   26.21    1.58
  -5 -10   5   25.79    1.60
   5   9  -5   55.85    2.14
  -5  -9   5   54.06    2.49
   5   8  -5   59.75    2.35
  -5  -8   5   64.70    3.70
   5   7  -5  207.25    5.59
  -5  -7   5  209.59    8.57
   5   6  -5   26.45    1.37
  -5  -6   5   27.93    2.38
   5   5  -5  127.41    3.69
  -5  -5   5  125.38    5.73
   5   4  -5   97.01    2.83
  -5  -4   5   93.02    4.16
   5   3  -5  101.27    3.34
  -5  -3   5  102.74    3.12
   5   2  -5  216.31    5.79
  -5  -2   5  211.22    5.56
   5   1  -5   56.39    2.05
  -5  -1   5   62.56    2.10
   5   0  -5  400.48   10.33
   5  -1  -5   56.06    1.85
  -5   1   5   60.78    1.91
   5  -2  -5  221.25    5.72
  -5   2   5  216.39    5.89
   5  -3  -5   97.59    3.18
  -5   3   5   98.85    3.15
   5  -4  -5   91.30    3.12
   5  -5  -5  126.63    3.76
  -5   5   5  133.23    4.03
   5  -6  -5   28.05    1.64
  -5   6   5   26.73    1.49
   5  -7  -5  217.29    5.63
  -5   7   5  220.11    6.44
   5  -8  -5   57.90    2.42
  -5   8   5   58.27    2.72
   5  -9  -5   55.12    2.51
  -5   9   5   56.23    2.47
   5 -10  -5   28.69    1.70
  -5  10   5   25.39    1.99
   5 -11  -5   13.41    1.49
  -5  11   5   11.81    1.91
   5 -12  -5   20.94    2.19
  -5  12   5   19.23    2.34
   5 -13  -5    1.58    2.21
  -5  13   5    0.97    2.72
   5 -14  -5   11.80    2.18
  -5  14   5   12.73    2.90
   5 -15  -5   13.53    2.64
  -5  15   5   15.79    2.94
   5 -16  -5   -0.03    1.11
  -5  16   5   -3.44    4.72
   5 -17  -5    9.08    2.92
  -5  17   5   14.98    3.78
  -5 -12   4   19.34    2.24
   5  11  -4    8.49    1.33
   5  10  -4   12.06    1.22
  -5 -10   4   10.89    1.97
   5   9  -4  101.24    3.35
  -5  -9   4  106.74    4.96
   5   8  -4   44.38    1.70
  -5  -8   4   46.33    2.71
   5   7  -4  193.82    5.42
  -5  -7   4  195.00    5.26
   5   6  -4   87.70    2.62
  -5  -6   4   86.06    2.93
   5   5  -4   44.75    1.75
  -5  -5   4   45.30    2.10
   5   4  -4   63.91    2.27
  -5  -4   4   65.00    2.25
   5   3  -4   69.02    2.13
  -5  -3   4   60.13    2.02
   5   2  -4  123.13    3.68
  -5  -2   4  129.32    3.81
   5   1  -4   16.81    1.02
  -5  -1   4   10.90    0.99
   5   0  -4    0.42    0.68
  -5   0   4    0.20    0.82
   5  -1  -4   14.31    0.98
  -5   1   4    9.81    0.81
   5  -2  -4  116.76    3.51
  -5   2   4  128.64    6.09
   5  -3  -4   63.33    3.92
   5  -4  -4   58.81    2.18
  -5   4   4   67.01    3.38
   5  -5  -4   46.87    1.90
  -5   5   4   47.13    2.61
   5  -6  -4   90.80    2.95
  -5   6   4   93.31    3.00
   5  -7  -4  200.88    5.16
  -5   7   4  202.85    5.93
   5  -8  -4   44.61    1.89
  -5   8   4   48.15    2.36
   5  -9  -4  105.97    3.94
  -5   9   4  106.16    3.58
   5 -10  -4   13.94    1.55
  -5  10   4   11.78    1.64
   5 -11  -4   12.20    1.79
  -5  11   4   12.02    1.66
   5 -12  -4   22.71    2.16
  -5  12   4   22.55    2.34
   5 -13  -4    7.33    2.30
  -5  13   4    7.22    2.22
   5 -14  -4   28.28    2.61
  -5  14   4   30.76    3.01
   5 -15  -4    7.12    2.14
  -5  15   4   11.13    5.86
   5 -16  -4   38.54    6.54
  -5  16   4   47.03    3.29
   5 -17  -4    3.26    5.35
   5  13  -3    9.56    2.14
   5  12  -3   49.19    3.12
  -5 -12   3   41.20    3.50
   5  11  -3   27.48    1.85
  -5 -11   3   29.28    1.88
   5  10  -3   28.85    1.67
  -5 -10   3   25.13    2.25
   5   9  -3   62.14    2.37
  -5  -9   3   66.87    2.54
   5   8  -3   24.71    1.88
  -5  -8   3   29.60    1.45
   5   7  -3   89.21    2.74
  -5  -7   3   88.07    2.61
   5   6  -3   70.66    2.44
  -5  -6   3   66.77    2.15
   5   5  -3  263.85    6.83
  -5  -5   3  258.00    6.37
   5   4  -3  152.01    4.16
  -5  -4   3  156.17    4.78
   5   3  -3  189.22    4.92
  -5  -3   3  195.14    5.40
   5   2  -3  339.74    9.06
  -5  -2   3  341.31    8.58
   5   1  -3   41.07    1.76
  -5  -1   3   43.52    1.63
   5   0  -3  598.53   14.18
  -5   0   3  598.13   14.01
   5  -1  -3   41.41    1.55
  -5   1   3   43.07    1.64
   5  -2  -3  343.62    9.17
  -5   2   3  334.35    8.42
   5  -3  -3  180.24    5.10
   5  -4  -3  150.54    4.57
  -5   4   3  150.44    4.24
   5  -5  -3  240.25    6.38
  -5   5   3  248.62    6.52
   5  -6  -3   67.68    2.32
  -5   6   3   65.61    3.22
   5  -7  -3   89.59    3.00
  -5   7   3   95.94    3.28
   5  -8  -3   27.77    1.46
  -5   8   3   27.84    1.69
   5  -9  -3   68.01    2.47
  -5   9   3   67.26    2.68
   5 -10  -3   30.90    1.79
  -5  10   3   29.56    2.01
   5 -11  -3   24.72    2.28
  -5  11   3   31.19    2.11
   5 -12  -3   43.96    2.36
  -5  12   3   47.20    2.65
   5 -13  -3   12.25    2.41
  -5  13   3   10.48    2.68
   5 -14  -3   24.40    2.73
  -5  14   3   27.00    3.56
   5 -15  -3    9.91    2.65
  -5  15   3    7.14    3.16
   5 -16  -3   -0.89    2.27
  -5  16   3   -1.95    3.41
   5 -17  -3   -0.68    3.13
  -5  17   3   -1.02    3.52
   5  14  -2   43.52    3.44
  -5 -14   2   46.13    3.65
   5  13  -2   26.45    2.26
  -5 -13   2   30.98    2.76
  -5 -12   2   73.58    3.65
   5  11  -2   64.32    3.60
  -5 -11   2   63.98    2.53
  -5 -10   2   33.44    1.90
   5   9  -2   24.08    1.51
  -5  -9   2   25.83    1.48
   5   8  -2    3.72    0.93
  -5  -8   2    4.32    1.09
   5   7  -2   79.52    3.87
  -5  -7   2   80.27    2.62
   5   6  -2    2.37    0.83
  -5  -6   2    5.46    0.99
   5   5  -2   91.82    2.59
  -5  -5   2   97.51    2.89
   5   4  -2  175.91    4.87
  -5  -4   2  178.37    4.85
   5   3  -2   55.55    1.98
  -5  -3   2   46.67    1.70
   5   2  -2  133.31    3.84
  -5  -2   2  146.16    4.28
   5   1  -2  110.42    3.35
  -5  -1   2  118.51    3.35
   5   0  -2    0.54    0.67
  -5   0   2    0.08    0.60
   5  -1  -2  114.71    3.73
  -5   1   2  115.68    3.61
   5  -2  -2  125.91    5.79
   5  -3  -2   50.73    1.97
  -5   3   2   45.66    1.75
   5  -4  -2  171.00    4.73
  -5   4   2  187.70    5.02
   5  -5  -2   95.27    3.04
  -5   5   2   94.65    3.08
   5  -6  -2    2.39    0.94
  -5   6   2    4.17    1.03
   5  -7  -2   83.28    2.72
  -5   7   2   83.92    4.70
   5  -8  -2    4.18    1.05
  -5   8   2    4.44    1.15
   5  -9  -2   26.69    1.62
  -5   9   2   27.08    1.71
   5 -10  -2   27.49    1.77
  -5  10   2   28.83    1.97
   5 -11  -2   72.64    3.82
  -5  11   2   69.16    2.76
   5 -12  -2   80.13    3.40
  -5  12   2   72.87    3.02
   5 -13  -2   27.48    3.61
  -5  13   2   31.19    2.97
   5 -14  -2   57.70    3.15
  -5  14   2   56.42    3.89
   5 -15  -2   11.71    2.19
  -5  15   2   15.84    2.77
   5 -16  -2    7.73    1.81
  -5  16   2    6.49    3.18
   5  14  -1   15.95    3.66
  -5 -14   1   14.87    2.29
   5  13  -1   28.30    2.32
   5  12  -1  131.53    5.54
  -5 -12   1  137.97    4.17
   5  11  -1   16.58    1.69
  -5 -11   1   17.73    2.01
   5  10  -1   28.37    1.59
  -5 -10   1   34.25    1.75
   5   9  -1   43.27    2.01
  -5  -9   1   46.77    2.76
   5   8  -1    0.45    0.99
  -5  -8   1    0.72    0.87
   5   7  -1   60.97    3.26
  -5  -7   1   61.37    2.06
   5   6  -1   96.89    3.02
  -5  -6   1   89.89    3.19
   5   5  -1  434.90   10.78
  -5  -5   1  422.70   10.47
   5   4  -1  147.92    4.07
  -5  -4   1  151.41    4.32
   5   3  -1  356.63    9.00
  -5  -3   1  351.67    9.00
   5   2  -1  328.47    8.27
  -5  -2   1  334.09    8.94
   5   1  -1    9.64    0.89
  -5  -1   1    9.17    0.86
   5   0  -1  197.36    5.27
  -5   0   1  203.87    5.46
   5  -1  -1    8.89    0.88
  -5   1   1    7.58    0.90
   5  -2  -1  329.30    8.31
   5  -3  -1  351.03    8.92
  -5   3   1  353.96    9.11
   5  -4  -1  146.82    4.08
  -5   4   1  157.58    4.55
   5  -5  -1  434.69   10.16
  -5   5   1  434.69   10.47
   5  -6  -1   89.63    3.21
  -5   6   1   89.09    3.25
   5  -7  -1   63.31    2.11
  -5   7   1   61.94    2.47
   5  -8  -1    1.21    1.08
  -5   8   1    0.92    1.14
   5  -9  -1   42.94    1.91
  -5   9   1   52.12    3.23
   5 -10  -1   28.71    1.69
  -5  10   1   30.30    1.92
   5 -11  -1   14.52    1.56
  -5  11   1   15.60    1.81
   5 -12  -1  131.86    4.14
   5 -13  -1   27.67    2.33
  -5  13   1   30.75    2.81
   5 -14  -1   15.02    2.74
  -5  14   1   22.71    4.76
   5 -15  -1    3.85    2.97
  -5  15   1    6.69    3.59
   5 -16  -1    0.61    5.20
  -5  16   1    0.11    1.71
   5  15   0   11.99    3.79
  -5 -15   0    9.85    2.35
   5  14   0   69.64    4.33
  -5 -14   0   71.24    2.73
   5  13   0   25.52    2.02
  -5 -13   0   24.46    2.80
   5  12   0   74.27    3.14
  -5 -12   0   79.21    4.36
   5  11   0   51.79    2.31
  -5 -11   0   53.27    2.42
   5  10   0   17.44    1.57
  -5 -10   0   18.37    1.48
   5   9   0    1.35    1.19
  -5  -9   0    1.00    1.06
   5   8   0    0.92    1.13
  -5  -8   0   -0.33    0.92
   5   7   0   50.52    2.10
  -5  -7   0   45.71    1.77
   5   6   0  115.92    5.05
  -5  -6   0  121.27    3.42
   5   5   0   36.38    1.54
  -5  -5   0   33.52    1.45
   5   4   0  352.24    9.00
  -5  -4   0  351.36    8.65
   5   3   0   19.41    1.07
  -5  -3   0   16.24    1.11
   5   2   0   27.28    1.34
  -5  -2   0   33.94    1.42
   5   1   0  113.79    3.23
  -5  -1   0  117.29    3.47
   5   0   0    0.90    0.74
  -5   0   0    0.51    0.79
   5  -1   0  113.54    4.77
   5  -2   0   27.48    1.29
  -5   2   0   32.12    1.49
   5  -3   0   16.83    1.12
  -5   3   0   15.78    1.12
   5  -4   0  346.12    8.71
  -5   4   0  355.53    8.90
   5  -5   0   39.01    1.61
  -5   5   0   34.80    2.42
   5  -6   0  120.29    3.70
  -5   6   0  118.89    3.75
   5  -7   0   47.05    1.92
  -5   7   0   46.78    1.99
   5  -8   0    1.01    1.01
  -5   8   0    0.50    1.12
   5  -9   0    0.90    1.06
  -5   9   0    0.10    1.68
   5 -10   0   17.73    1.52
  -5  10   0   17.45    2.41
   5 -11   0   54.76    2.54
  -5  11   0   54.61    2.62
   5 -12   0   81.22    3.30
  -5  12   0   77.77    3.20
   5 -13   0   28.32    4.11
  -5  13   0   30.96    2.72
   5 -14   0   75.21    3.06
  -5  14   0   68.62    3.17
   5 -15   0    5.45    4.90
  -5  15   0   19.99    5.47
   5 -16   0    8.06    2.29
  -5  16   0   16.66    4.36
   5  15   1    3.21    2.64
  -5 -15  -1    0.78    3.97
   5  14   1   11.23    3.15
  -5 -14  -1   12.53    2.60
   5  13   1   36.24    2.36
  -5 -13  -1   35.05    2.31
   5  12   1   62.59    2.83
  -5 -12  -1   64.35    2.59
   5  11   1    1.95    1.53
  -5 -11  -1    3.33    1.33
   5  10   1    5.60    1.35
  -5 -10  -1    4.89    1.28
   5   9   1   12.28    1.32
  -5  -9  -1   13.90    1.32
   5   8   1    6.14    1.11
  -5  -8  -1    8.61    1.07
   5   7   1   85.96    3.98
  -5  -7  -1   82.26    2.79
   5   6   1   30.80    1.45
  -5  -6  -1   32.16    1.66
   5   5   1  850.54   19.77
  -5  -5  -1  859.25   20.00
   5   4   1  233.03    6.87
  -5  -4  -1  228.64    6.33
   5   3   1  389.79    9.95
  -5  -3  -1  381.88    9.28
   5   2   1  266.76    6.95
  -5  -2  -1  269.13    6.98
   5   1   1   -0.07    0.80
  -5  -1  -1    0.43    0.83
   5   0   1    2.50    0.77
  -5   0  -1    2.91    0.88
   5  -1   1    0.42    0.75
  -5   1  -1   -0.27    0.88
   5  -2   1  262.58    7.07
  -5   2  -1  267.99    6.83
   5  -3   1  384.32    9.27
  -5   3  -1  374.50    9.25
   5  -4   1  242.88    6.44
  -5   4  -1  230.48    5.96
   5  -5   1  843.95   20.42
  -5   5  -1  849.11   20.88
   5  -6   1   30.16    1.46
  -5   6  -1   31.74    1.63
   5  -7   1   82.61    2.72
  -5   7  -1   83.95    2.76
   5  -8   1    7.13    1.06
  -5   8  -1    9.07    1.21
   5  -9   1   15.55    1.46
  -5   9  -1   15.24    1.50
   5 -10   1    4.70    1.31
   5 -11   1    2.42    1.53
  -5  11  -1    0.70    2.22
   5 -12   1   65.77    2.98
  -5  12  -1   64.29    2.89
   5 -13   1   37.73    2.51
  -5  13  -1   35.27    3.10
   5 -14   1   12.86    2.56
  -5  14  -1   17.05    3.41
   5 -15   1   -0.83    2.33
  -5  15  -1    4.79    5.88
   5 -16   1   -1.14    3.42
   5  15   2   14.10    4.77
  -5 -15  -2   10.93    2.72
   5  14   2   61.59    4.87
  -5 -14  -2   72.71    4.72
   5  13   2   20.87    2.46
  -5 -13  -2   20.91    3.08
   5  12   2   70.73    2.84
  -5 -12  -2   67.33    2.94
   5  11   2   60.15    2.77
  -5 -11  -2   64.62    2.63
   5  10   2   13.74    1.69
  -5 -10  -2   10.45    1.33
   5   9   2    8.25    1.31
  -5  -9  -2    9.17    1.31
   5   8   2   39.63    1.85
  -5  -8  -2   41.10    2.53
   5   7   2   24.75    1.55
  -5  -7  -2   23.06    1.41
   5   6   2   49.38    1.96
  -5  -6  -2   49.25    1.95
   5   5   2   31.63    1.63
  -5  -5  -2   33.82    1.59
   5   4   2  344.03    8.73
  -5  -4  -2  351.12    9.25
   5   3   2   76.44    2.54
  -5  -3  -2   81.20    2.61
   5   2   2   21.40    1.18
  -5  -2  -2   22.19    1.23
   5   1   2    4.74    0.85
  -5  -1  -2    2.14    0.90
   5   0   2    0.81    1.23
   5  -1   2    4.14    0.86
  -5   1  -2    2.30    0.95
   5  -2   2   22.98    1.22
  -5   2  -2   20.43    1.28
   5  -3   2   74.98    2.39
  -5   3  -2   77.93    2.76
   5  -4   2  351.27    8.39
  -5   4  -2  349.31    9.29
   5  -5   2   32.67    1.46
  -5   5  -2   33.44    1.60
   5  -6   2   51.26    1.91
  -5   6  -2   49.06    2.03
   5  -7   2   24.20    1.37
  -5   7  -2   23.71    1.54
   5  -8   2   37.63    1.88
  -5   8  -2   38.08    1.87
   5  -9   2   11.12    1.39
  -5   9  -2    8.46    1.50
   5 -10   2   14.66    1.63
  -5  10  -2   11.33    1.55
   5 -11   2   59.63    2.52
  -5  11  -2   59.51    4.03
   5 -12   2   71.98    3.15
  -5  12  -2   73.00    3.31
   5 -13   2   24.39    2.51
  -5  13  -2   22.31    4.46
   5 -14   2   69.22    5.05
  -5  14  -2   76.10    3.89
   5 -15   2   11.73    3.01
  -5  15  -2   13.01    3.46
   5 -16   2   -0.09    2.37
  -5 -16  -3    9.54    3.10
   5  15   3    3.28    3.10
  -5 -15  -3    7.78    3.77
   5  14   3   40.89    4.04
  -5 -14  -3   38.26    2.90
   5  13   3   40.31    3.74
  -5 -13  -3   40.32    3.68
   5  12   3  108.03    3.33
  -5 -12  -3  108.71    5.11
   5  11   3   50.90    2.57
  -5 -11  -3   57.12    2.56
   5  10   3   71.51    2.78
  -5 -10  -3   65.55    2.46
   5   9   3   24.52    1.79
  -5  -9  -3   29.37    1.68
   5   8   3    4.70    1.27
  -5  -8  -3    2.94    1.21
   5   7   3   41.80    1.95
  -5  -7  -3   38.97    2.05
   5   6   3  100.85    3.47
  -5  -6  -3  104.88    3.24
   5   5   3  287.04    7.51
  -5  -5  -3  279.69    7.27
   5   4   3  105.58    3.44
  -5  -4  -3   96.65    3.10
   5   3   3  166.74    5.13
  -5  -3  -3  172.62    4.50
   5   2   3  280.92    7.76
  -5  -2  -3  301.15    7.83
   5   1   3   11.86    1.06
  -5  -1  -3   10.81    1.02
   5   0   3  126.79    3.41
   5  -1   3   12.57    1.08
  -5   1  -3   10.24    1.04
   5  -2   3  289.72    7.09
  -5   2  -3  304.44    7.64
   5  -3   3  167.06    4.94
  -5   3  -3  172.60    4.94
   5  -4   3  104.07    3.38
  -5   4  -3   99.87    3.17
   5  -5   3  289.86    7.48
  -5   5  -3  294.01    7.76
   5  -6   3  108.14    3.39
  -5   6  -3  102.10    3.09
   5  -7   3   42.14    1.83
  -5   7  -3   37.04    1.93
   5  -8   3    2.97    1.05
  -5   8  -3    1.80    1.22
   5  -9   3   26.59    1.69
  -5   9  -3   28.70    1.90
   5 -10   3   67.57    2.43
  -5  10  -3   63.85    2.90
   5 -11   3   56.93    2.61
  -5  11  -3   55.57    2.61
   5 -12   3  108.62    3.42
  -5  12  -3  105.95    3.97
   5 -13   3   35.76    2.54
  -5  13  -3   44.90    3.48
   5 -14   3   39.74    3.06
  -5  14  -3   38.45    4.91
  -5 -16  -4   10.60    2.60
   5  14   4   40.76    3.09
  -5 -14  -4   42.09    3.51
   5  13   4   12.46    3.44
  -5 -13  -4    7.98    1.64
   5  12   4   54.99    2.99
  -5 -12  -4   53.77    2.46
   5  11   4   66.17    4.07
  -5 -11  -4   70.90    2.72
   5  10   4   40.63    2.24
  -5 -10  -4   38.33    1.97
   5   9   4   42.52    2.08
  -5  -9  -4   45.59    1.95
   5   8   4   16.52    1.53
  -5  -8  -4   17.70    1.49
   5   7   4   53.08    2.14
  -5  -7  -4   55.23    2.35
   5   6   4   20.87    1.48
  -5  -6  -4   22.32    1.42
   5   5   4   57.62    2.47
  -5  -5  -4   59.59    2.26
   5   4   4   54.37    2.32
  -5  -4  -4   52.62    2.03
   5   3   4   83.71    2.86
  -5  -3  -4   85.81    2.95
   5   2   4   94.28    2.81
  -5  -2  -4   90.34    2.93
   5   1   4    3.51    1.49
  -5  -1  -4    2.54    1.23
   5   0   4    0.99    0.74
  -5   0  -4    0.29    0.77
   5  -1   4    4.11    0.96
  -5   1  -4    3.54    1.09
   5  -2   4   96.75    2.92
  -5   2  -4   94.37    3.21
   5  -3   4   82.97    2.84
  -5   3  -4   93.05    3.22
   5  -4   4   54.42    1.95
  -5   4  -4   55.88    2.10
   5  -5   4   57.26    2.16
  -5   5  -4   60.34    2.45
   5  -6   4   21.12    1.39
  -5   6  -4   22.36    1.56
   5  -7   4   50.81    2.04
  -5   7  -4   50.95    2.11
   5  -8   4   18.07    1.30
  -5   8  -4   13.66    1.60
   5  -9   4   44.50    2.14
  -5   9  -4   40.77    2.20
   5 -10   4   39.60    2.15
  -5  10  -4   40.55    2.31
   5 -11   4   66.72    2.94
  -5  11  -4   61.47    3.23
   5 -12   4   48.98    2.73
  -5  12  -4   51.60    2.93
   5 -13   4    9.87    2.19
  -5  13  -4   13.58    4.77
   5 -14   4   45.49    3.55
  -5  14  -4   42.88    5.01
   5  15   5   11.18    2.24
  -5 -15  -5    0.61    1.28
   5  14   5    7.10    2.46
  -5 -14  -5    6.86    3.62
   5  13   5    0.37    2.32
  -5 -13  -5    1.17    1.64
   5  12   5   21.55    3.69
  -5 -12  -5   18.74    2.17
   5  11   5   35.40    2.32
  -5 -11  -5   34.56    3.10
   5  10   5   31.93    2.11
  -5 -10  -5   35.68    2.09
   5   9   5   42.12    2.16
  -5  -9  -5   36.08    1.95
   5   8   5   20.75    1.69
  -5  -8  -5   23.28    1.62
   5   7   5  141.08    4.57
  -5  -7  -5  133.81    4.01
   5   6   5  119.96    3.98
  -5  -6  -5  132.06    3.91
   5   5   5   93.83    3.66
  -5  -5  -5   97.25    3.07
   5   4   5   58.16    2.32
  -5  -4  -5   57.78    2.10
   5   3   5  189.87    6.01
  -5  -3  -5  175.63    4.79
   5   2   5  272.57    6.94
  -5  -2  -5  278.71    6.96
   5   1   5  112.33    3.69
   5   0   5  256.94    7.16
  -5   0  -5  262.75    6.87
   5  -1   5  116.84    3.55
  -5   1  -5  109.10    3.14
   5  -2   5  286.44    7.51
  -5   2  -5  304.84    8.17
   5  -3   5  182.94    5.32
  -5   3  -5  179.54    4.66
   5  -4   5   56.84    2.18
  -5   4  -5   57.16    2.20
   5  -5   5   99.38    3.49
  -5   5  -5   97.06    3.14
   5  -6   5  126.14    3.73
  -5   6  -5  128.54    3.88
   5  -7   5  149.58    4.22
  -5   7  -5  136.31    3.98
   5  -8   5   19.45    1.51
  -5   8  -5   24.21    2.88
   5  -9   5   36.95    1.91
  -5   9  -5   35.70    2.15
   5 -10   5   34.56    2.09
  -5  10  -5   34.51    2.44
   5 -11   5   31.00    3.29
  -5  11  -5   35.98    2.49
   5 -12   5   17.25    2.14
  -5  12  -5   18.30    2.65
   5 -13   5   -0.58    2.16
  -5  13  -5    0.20    4.88
   5 -14   5    7.95    2.90
  -5  14  -5    5.66    6.20
   5  15   6    0.04    1.48
  -5 -15  -6    7.68    2.54
   5  14   6   11.94    1.37
  -5 -14  -6    6.09    1.79
   5  13   6    0.26    3.11
  -5 -13  -6   -1.33    1.93
   5  12   6   12.47    2.49
  -5 -12  -6   11.77    2.00
   5  11   6   16.38    1.90
  -5 -11  -6   18.51    1.98
   5  10   6   25.80    2.17
  -5 -10  -6   24.05    2.02
   5   9   6   75.63    2.85
  -5  -9  -6   79.86    2.87
   5   8   6   41.15    1.98
  -5  -8  -6   38.63    1.83
   5   7   6   71.32    2.72
  -5  -7  -6   70.80    3.61
   5   6   6   14.37    1.46
  -5  -6  -6   12.06    1.28
   5   5   6   26.50    1.71
  -5  -5  -6   27.70    1.64
   5   4   6    0.62    1.18
  -5  -4  -6    1.05    1.15
   5   3   6   97.03    3.27
  -5  -3  -6   98.54    3.12
   5   2   6   69.10    3.38
  -5  -2  -6   64.35    3.74
   5   1   6   44.61    1.88
  -5  -1  -6   45.47    2.00
   5   0   6    0.50    1.03
  -5   0  -6    0.32    1.12
   5  -1   6   45.75    1.98
  -5   1  -6   45.81    1.99
   5  -2   6   70.10    2.53
  -5   2  -6   64.52    2.61
   5  -3   6   93.43    3.32
  -5   3  -6  100.43    3.32
   5  -4   6    0.24    0.86
  -5   4  -6   -1.42    1.29
   5  -5   6   27.79    1.61
  -5   5  -6   31.17    1.73
   5  -6   6   15.11    1.46
  -5   6  -6   12.18    1.67
   5  -7   6   69.20    2.55
  -5   7  -6   73.48    2.72
   5  -8   6   43.02    2.11
  -5   8  -6   36.53    2.41
   5  -9   6   77.45    2.64
  -5   9  -6   81.07    3.12
   5 -10   6   28.02    1.91
  -5  10  -6   21.65    2.35
   5 -11   6   14.80    2.01
  -5  11  -6   18.31    2.47
   5 -12   6   10.84    2.60
  -5  12  -6   15.00    2.87
  -5  13  -6    0.01    4.72
   5 -14   6    9.76    2.16
  -5  14  -6    8.11    2.09
   5  15   7    1.33    1.77
  -5 -15  -7   13.51    2.92
   5  14   7    9.50    1.63
  -5 -14  -7   16.64    2.47
   5  13   7    8.51    2.90
  -5 -13  -7    9.41    1.79
   5  12   7    8.10    2.39
  -5 -12  -7    5.72    1.88
   5  11   7    6.13    1.80
  -5 -11  -7    6.33    2.02
   5  10   7   68.08    3.07
  -5 -10  -7   72.09    4.07
   5   9   7   51.16    2.61
  -5  -9  -7   54.87    2.35
   5   8   7   80.02    3.10
  -5  -8  -7   72.14    2.74
   5   7   7  113.86    3.59
  -5  -7  -7  118.69    3.46
   5   6   7   14.21    1.65
  -5  -6  -7   14.60    1.60
   5   5   7    8.07    1.30
  -5  -5  -7    7.86    1.50
   5   4   7    9.28    1.10
  -5  -4  -7   11.14    1.27
   5   3   7   27.19    1.50
  -5  -3  -7   22.89    1.57
   5   2   7   98.02    3.13
   5   1   7   33.71    1.73
  -5  -1  -7   31.40    1.82
   5   0   7  409.91    9.80
  -5   0  -7  409.06    9.95
   5  -1   7   30.55    1.54
  -5   1  -7   33.26    1.82
   5  -2   7  106.33    3.07
  -5   2  -7  108.01    3.45
   5  -3   7   28.78    1.65
  -5   3  -7   25.56    1.76
   5  -4   7    9.77    1.25
  -5   4  -7   11.19    1.50
   5  -5   7    7.78    1.29
  -5   5  -7    8.76    1.56
   5  -6   7   15.21    1.52
  -5   6  -7   17.06    1.83
   5  -7   7  111.41    3.35
  -5   7  -7  123.94    3.88
   5  -8   7   79.17    3.99
  -5   8  -7   78.47    3.15
   5  -9   7   45.94    2.60
  -5   9  -7   54.71    2.86
   5 -10   7   69.02    2.86
  -5  10  -7   71.28    3.32
   5 -11   7    7.32    2.14
  -5  11  -7   10.09    2.92
   5 -12   7    4.83    2.01
  -5  12  -7   10.23    4.87
  -5  13  -7    9.96    2.38
   5  13   8   -2.58    2.75
  -5 -13  -8    0.90    2.61
   5  12   8   -0.41    3.50
  -5 -12  -8    0.64    2.94
   5  11   8   12.84    2.42
  -5 -11  -8   16.55    2.00
   5  10   8    7.47    1.82
  -5 -10  -8   10.32    2.08
   5   9   8  123.13    3.61
  -5  -9  -8  119.64    3.62
   5   8   8   28.39    2.30
  -5  -8  -8   28.12    2.11
   5   7   8   28.29    2.09
  -5  -7  -8   28.75    1.87
   5   6   8    2.21    1.60
  -5  -6  -8    2.95    1.62
   5   5   8   11.68    1.22
  -5  -5  -8   11.91    1.55
   5   4   8   20.49    1.65
  -5  -4  -8   23.45    1.43
   5   3   8   12.46    1.74
  -5  -3  -8    9.80    2.45
   5   2   8   14.87    1.37
  -5  -2  -8   21.81    1.53
   5   1   8   73.79    2.78
  -5  -1  -8   73.37    2.68
   5   0   8    0.65    1.26
  -5   0  -8   -0.06    1.46
   5  -1   8   75.38    2.59
  -5   1  -8   75.18    2.68
   5  -2   8   17.67    1.57
  -5   2  -8   21.24    1.78
   5  -3   8   15.56    1.47
  -5   3  -8   13.22    1.64
   5  -4   8   21.08    1.68
  -5   4  -8   21.30    1.92
   5  -5   8   13.46    1.48
  -5   5  -8   11.96    1.72
   5  -6   8    4.52    1.24
  -5   6  -8    1.40    1.87
   5  -7   8   29.11    2.01
  -5   7  -8   31.03    2.29
   5  -8   8   28.53    2.07
  -5   8  -8   31.43    2.65
   5  -9   8  111.80    3.87
  -5   9  -8  116.30    4.30
   5 -10   8    8.22    1.96
  -5  10  -8    9.84    2.93
   5 -11   8   10.10    4.02
  -5  11  -8   13.41    3.90
   5 -12   8   -0.14    3.74
  -5  12  -8    0.16    1.54
   5  11   9    1.52    2.01
  -5 -11  -9    4.37    2.86
   5  10   9   41.47    2.92
  -5 -10  -9   41.19    2.65
   5   9   9   18.43    2.39
  -5  -9  -9   21.30    2.16
   5   8   9   38.03    2.63
  -5  -8  -9   38.21    2.50
   5   7   9   72.46    3.14
  -5  -7  -9   72.00    2.85
   5   6   9    5.49    1.57
  -5  -6  -9    3.45    1.47
   5   5   9    2.26    1.62
  -5  -5  -9    2.57    1.73
   5   4   9    5.79    1.59
  -5  -4  -9    5.60    1.64
   5   3   9   14.08    1.71
  -5  -3  -9    8.77    1.76
   5   2   9   76.55    2.69
  -5  -2  -9   73.91    2.78
   5   1   9   21.75    1.71
  -5  -1  -9   21.17    1.78
   5   0   9  352.61    8.20
  -5   0  -9  355.24    8.32
   5  -1   9   25.31    1.55
  -5   1  -9   22.81    1.59
   5  -2   9   72.10    2.54
  -5   2  -9   80.82    2.97
   5  -3   9   12.86    1.49
  -5   3  -9   11.80    1.51
   5  -4   9    6.56    1.43
  -5   4  -9    5.32    1.74
   5  -5   9    1.29    1.27
  -5   5  -9    2.37    2.02
   5  -6   9    5.81    1.54
  -5   6  -9    4.13    1.97
   5  -7   9   72.57    2.76
  -5   7  -9   65.27    2.77
   5  -8   9   39.54    2.51
  -5   8  -9   39.26    2.87
   5  -9   9   20.49    2.48
  -5   9  -9   22.06    3.18
   5 -10   9   42.32    3.42
  -5  10  -9   45.86    2.87
   5 -11   9    6.69    1.76
   5 -12   9    0.56    2.69
   5   9  10   39.77    2.81
  -5  -9 -10   37.35    2.67
   5   8  10    4.74    2.22
  -5  -8 -10    5.68    1.86
   5   7  10   21.74    2.15
  -5  -7 -10   24.70    2.30
   5   6  10    1.25    2.01
  -5  -6 -10    3.17    1.94
   5   5  10   24.77    2.31
  -5  -5 -10   28.15    2.22
   5   4  10    0.36    1.76
  -5  -4 -10    1.58    2.88
   5   3  10    5.15    1.23
  -5  -3 -10    4.11    1.30
   5   2  10   21.39    1.87
  -5  -2 -10   21.74    1.99
   5   1  10   54.88    2.37
  -5  -1 -10   51.22    2.56
   5   0  10   -0.04    1.17
  -5   0 -10   -1.19    1.42
   5  -1  10   53.75    2.31
  -5   1 -10   53.22    2.55
   5  -2  10   22.70    1.81
  -5   2 -10   22.06    2.07
   5  -3  10    3.89    1.42
  -5   3 -10    4.54    1.49
   5  -4  10    0.04    1.36
  -5   4 -10    0.69    2.38
   5  -5  10   24.52    1.75
  -5   5 -10   25.09    2.67
   5  -6  10    2.93    1.78
  -5   6 -10   -0.68    2.67
   5  -7  10   28.70    2.37
  -5   7 -10   22.62    2.82
   5  -8  10    8.06    2.62
  -5   8 -10    6.18    2.86
   5  -9  10   39.03    2.64
  -5   9 -10   34.07    2.38
   5 -10  10   17.93    4.25
  -5  10 -10    8.16    2.80
   5 -11  10   11.79    3.16
  -5  11 -10   12.44    2.79
   5   6  11    5.62    2.03
  -5  -6 -11   11.21    2.24
   5   5  11   16.45    2.27
  -5  -5 -11   15.04    2.01
   5   4  11   12.19    1.69
  -5  -4 -11    8.51    1.43
   5   3  11    8.52    1.53
  -5  -3 -11    9.01    1.51
   5   2  11   35.88    1.92
  -5  -2 -11   35.96    2.30
   5   1  11    9.62    1.81
  -5  -1 -11    9.94    2.07
   5   0  11   43.95    2.27
  -5   0 -11   49.53    2.48
   5  -1  11   11.22    1.77
  -5   1 -11    8.57    1.63
   5  -2  11   40.29    2.11
  -5   2 -11   40.16    2.27
   5  -3  11    7.60    1.79
  -5   3 -11   10.44    2.15
   5  -4  11   13.85    2.14
  -5   4 -11   13.72    2.57
   5  -5  11   20.20    2.08
  -5   5 -11   16.08    2.97
   5  -6  11   16.00    2.44
  -5   6 -11   12.29    3.13
   5  -7  11   52.50    2.55
  -5   7 -11   57.25    3.01
   5  -8  11   18.58    2.87
  -5   8 -11   17.19    5.41
   5  -9  11    3.53    2.10
  -5   9 -11    4.50    3.34
   5 -10  11   16.02    2.40
   5   3  12   12.46    1.96
  -5  -3 -12   10.93    2.10
   5   2  12   15.79    2.01
  -5  -2 -12   14.77    2.26
   5   1  12    0.38    1.63
  -5  -1 -12    1.81    2.24
   5   0  12    0.13    1.78
  -5   0 -12    0.58    2.07
   5  -1  12    2.23    1.97
  -5   1 -12    0.99    1.83
   5  -2  12   17.14    3.20
  -5   2 -12   20.02    2.33
  -5   3 -12   14.06    2.72
   5  -4  12   10.22    3.22
  -5   4 -12    8.44    3.13
   5  -5  12    2.26    1.96
  -5   5 -12    0.01    2.91
   5  -6  12   21.61    3.83
  -5   6 -12   29.76    5.16
   5  -7  12   15.17    2.67
  -5   7 -12   15.80    3.20
   6   5 -16   20.37    1.98
   6   4 -16   -0.30    1.85
   6   3 -16    8.63    2.13
   6   0 -16    8.42    2.21
   6   6 -15    8.03    2.70
   6   5 -15    0.09    1.44
  -6  -5  15    0.84    2.20
   6   4 -15   10.53    2.64
  -6  -4  15    0.37    2.80
   6   3 -15    0.33    2.32
  -6  -3  15    0.63    1.32
   6   2 -15    5.36    1.35
  -6  -2  15   -0.17    2.34
   6   1 -15   -0.17    1.58
  -6  -1  15   -2.07    2.71
   6   0 -15    0.18    0.85
  -6   0  15   -0.66    1.48
   6  -1 -15    0.26    0.81
  -6   1  15   -0.10    1.31
   6  -2 -15    0.46    3.76
  -6   2  15    8.69    1.44
  -6   3  15    1.57    1.50
   6   7 -14   10.26    2.57
  -6  -6  14   10.74    2.11
   6   5 -14    2.36    3.33
  -6  -5  14   14.41    2.80
   6   4 -14    1.53    1.69
  -6  -4  14    1.37    1.62
   6   3 -14    9.30    2.28
  -6  -3  14    6.10    1.96
   6   2 -14   25.69    2.65
  -6  -2  14   22.48    2.26
   6   1 -14    7.10    2.32
  -6  -1  14    6.03    2.25
   6   0 -14   78.93    3.04
  -6   0  14   76.69    3.44
   6  -1 -14    4.84    3.51
  -6   1  14    6.60    1.79
   6  -2 -14   24.15    3.67
  -6   2  14   24.85    3.10
   6  -3 -14   13.10    2.76
  -6   3  14   10.11    2.40
   6  -4 -14    7.54    2.81
  -6   4  14    7.25    2.24
   6  -5 -14    1.72    2.39
  -6   5  14    5.88    2.18
   6  -6 -14    8.34    3.18
  -6   6  14    4.83    3.20
   6   8 -13    0.03    2.70
   6   7 -13    7.08    5.05
  -6  -7  13   -3.19    4.96
   6   6 -13    5.40    1.94
  -6  -6  13    0.76    3.67
   6   5 -13   -0.79    3.96
  -6  -5  13    1.21    2.63
   6   4 -13    0.77    1.94
  -6  -4  13    0.99    1.66
   6   3 -13    4.16    2.08
  -6  -3  13    6.79    1.87
   6   2 -13   17.38    2.19
  -6  -2  13   13.35    1.97
   6   1 -13   33.08    3.16
  -6  -1  13   27.97    2.09
   6   0 -13   -1.15    1.83
  -6   0  13   -0.34    2.88
   6  -1 -13   30.98    2.18
  -6   1  13   31.03    2.10
   6  -2 -13   16.17    2.02
  -6   2  13   16.64    2.20
   6  -3 -13    5.72    2.05
  -6   3  13    5.41    1.69
   6  -4 -13    0.53    2.28
  -6   4  13    0.28    1.42
   6  -5 -13    0.26    2.10
  -6   5  13    0.50    1.66
   6  -6 -13    1.99    2.29
  -6   6  13   -0.20    1.77
   6  -7 -13    1.06    3.92
  -6   7  13    6.59    1.63
   6  -8 -13    4.96    4.58
  -6   8  13    1.04    4.95
   6   9 -12   15.12    2.11
   6   8 -12   26.07    3.94
  -6  -8  12   19.11    3.19
   6   7 -12   49.31    3.66
  -6  -7  12   53.29    2.60
   6   6 -12    1.60    2.04
  -6  -6  12    0.25    1.93
   6   5 -12    9.89    2.29
  -6  -5  12    7.49    2.18
   6   4 -12    2.91    2.14
  -6  -4  12    4.58    1.86
   6   3 -12    9.00    1.82
  -6  -3  12    6.42    1.83
   6   2 -12   20.33    1.97
  -6  -2  12   18.62    1.93
   6   1 -12   10.47    1.77
  -6  -1  12    9.64    1.71
   6   0 -12   65.03    2.72
  -6   0  12   64.17    2.59
   6  -1 -12   12.23    1.89
  -6   1  12    9.53    1.44
   6  -2 -12   20.71    1.73
  -6   2  12   23.22    1.92
   6  -3 -12   10.22    1.94
  -6   3  12    8.23    1.84
   6  -4 -12    3.07    1.92
  -6   4  12    2.81    1.82
   6  -5 -12   10.01    2.13
  -6   5  12    8.20    2.04
   6  -6 -12    0.44    2.33
  -6   6  12    0.95    2.25
   6  -7 -12   46.12    2.63
  -6   7  12   52.16    2.57
   6  -8 -12   14.48    2.40
  -6   8  12   17.88    2.63
   6  -9 -12    9.96    2.35
  -6   9  12    7.48    1.68
  -6 -10  11    1.44    2.65
   6   9 -11   51.13    3.36
  -6  -9  11   49.37    5.74
   6   8 -11   11.02    2.58
  -6  -8  11   10.89    4.28
   6   7 -11   20.45    2.23
  -6  -7  11   21.42    2.87
   6   6 -11    7.11    2.02
  -6  -6  11    9.55    1.94
   6   5 -11    2.28    1.68
  -6  -5  11    2.42    2.10
   6   4 -11    2.57    1.81
  -6  -4  11    1.85    1.68
   6   3 -11    2.33    2.17
  -6  -3  11    0.58    1.56
   6   2 -11    6.98    1.57
  -6  -2  11    7.68    1.61
   6   1 -11   22.30    1.84
  -6  -1  11   22.40    1.75
   6   0 -11    0.33    1.39
  -6   0  11   -1.46    1.36
   6  -1 -11   22.54    1.65
  -6   1  11   23.06    1.89
   6  -2 -11    9.02    1.38
  -6   2  11    9.30    1.64
   6  -3 -11    2.22    1.58
  -6   3  11    2.07    1.50
   6  -4 -11    2.87    1.88
  -6   4  11    3.25    1.73
   6  -5 -11    1.20    2.06
  -6   5  11    3.24    1.89
   6  -6 -11   10.72    2.17
  -6   6  11   11.39    1.93
   6  -7 -11   21.56    2.73
  -6   7  11   20.01    2.55
   6  -8 -11   12.00    2.12
  -6   8  11   11.72    2.03
   6  -9 -11   46.02    2.95
  -6   9  11   48.12    2.99
   6 -10 -11    4.19    2.23
  -6  10  11    2.72    2.21
   6 -11 -11   -2.68    4.05
  -6  11  11    0.04    4.55
   6  10 -10   31.76    3.76
   6   9 -10   12.50    2.90
  -6  -9  10   14.55    2.42
   6   8 -10   27.66    2.50
  -6  -8  10   22.20    3.91
   6   7 -10   50.44    2.81
  -6  -7  10   52.30    2.79
   6   6 -10    6.93    1.84
  -6  -6  10    5.26    1.98
   6   5 -10    5.60    2.09
  -6  -5  10    6.42    1.85
   6   4 -10    8.20    1.52
  -6  -4  10    9.82    1.83
   6   3 -10    7.27    1.55
  -6  -3  10    4.69    1.55
   6   2 -10  102.25    3.32
  -6  -2  10  100.41    3.31
   6   1 -10   25.25    2.45
  -6  -1  10   24.62    1.75
   6   0 -10  274.51    7.72
  -6   0  10  265.18    7.60
   6  -1 -10   24.24    1.85
  -6   1  10   22.68    1.75
   6  -2 -10  101.17    3.32
  -6   2  10   97.99    3.51
   6  -3 -10    6.35    1.35
  -6   3  10    6.51    1.53
   6  -4 -10    7.72    1.51
  -6   4  10    9.60    1.49
   6  -5 -10    7.90    1.65
  -6   5  10    5.71    1.53
   6  -6 -10    3.79    1.99
  -6   6  10    5.12    2.04
   6  -7 -10   47.47    2.69
  -6   7  10   52.99    2.72
   6  -8 -10   28.60    2.02
  -6   8  10   26.77    2.10
   6  -9 -10   17.47    2.54
  -6   9  10   15.30    2.52
   6 -10 -10   26.13    2.23
  -6  10  10   30.18    2.57
   6 -11 -10    7.14    2.16
  -6  11  10    7.77    2.62
   6 -12 -10   -0.05    1.10
  -6  12  10    2.67    1.95
  -6 -11   9   11.75    2.26
   6  10  -9    3.15    2.96
  -6 -10   9    1.22    2.81
   6   9  -9   47.11    3.82
  -6  -9   9   49.45    3.76
   6   8  -9   17.30    3.16
  -6  -8   9   21.69    2.44
   6   7  -9   65.32    2.70
  -6  -7   9   56.49    2.61
   6   6  -9   14.42    2.96
  -6  -6   9   19.56    1.89
   6   5  -9   16.16    1.88
  -6  -5   9   17.53    1.88
   6   4  -9    2.85    1.34
  -6  -4   9    1.70    1.39
   6   3  -9   28.67    1.94
  -6  -3   9   26.39    1.76
   6   2  -9  102.40    3.68
  -6  -2   9  110.24    3.84
   6   1  -9   72.20    2.84
  -6  -1   9   69.85    2.72
   6   0  -9    0.70    1.25
  -6   0   9   -0.53    1.24
   6  -1  -9   65.37    2.88
  -6   1   9   69.15    2.39
   6  -2  -9  106.86    3.75
  -6   2   9  107.63    3.66
   6  -3  -9   28.41    1.91
  -6   3   9   24.17    1.70
   6  -4  -9    0.62    1.38
  -6   4   9    3.14    1.42
   6  -5  -9   11.95    1.72
  -6   5   9   13.92    1.69
   6  -6  -9   16.12    2.71
  -6   6   9   17.91    2.01
   6  -7  -9   62.44    2.76
  -6   7   9   62.79    2.72
   6  -8  -9   17.75    2.25
  -6   8   9   19.98    1.86
   6  -9  -9   49.85    2.85
  -6   9   9   46.73    2.79
   6 -10  -9    2.09    1.79
  -6  10   9    3.49    1.87
   6 -11  -9   15.22    1.79
  -6  11   9   14.37    2.34
   6 -12  -9    4.06    1.73
  -6  12   9    4.87    1.84
  -6  13   9    0.10    1.55
  -6 -11   8   17.93    3.13
   6  10  -8   35.32    2.90
   6   9  -8   18.31    1.86
   6   8  -8   23.85    2.04
   6   7  -8   62.37    3.66
   6   6  -8   70.22    3.09
  -6  -6   8   69.45    2.96
   6   5  -8   60.65    4.24
  -6  -5   8   60.67    2.77
   6   4  -8   27.98    1.66
  -6  -4   8   26.89    1.72
   6   3  -8   47.07    2.04
  -6  -3   8   47.32    2.04
   6   2  -8  132.03    4.53
  -6  -2   8  129.11    4.34
   6   1  -8   50.25    2.37
  -6  -1   8   57.92    2.31
   6   0  -8  131.74    4.41
  -6   0   8  125.83    4.02
   6  -1  -8   56.45    2.39
  -6   1   8   53.53    2.33
   6  -2  -8  129.28    4.72
  -6   2   8  122.87    3.83
   6  -3  -8   42.12    1.97
  -6   3   8   45.13    1.99
   6  -4  -8   26.62    1.82
  -6   4   8   29.58    1.96
  -6   5   8   59.94    2.36
   6  -6  -8   70.31    2.95
  -6   6   8   68.67    2.70
   6  -7  -8   64.80    2.73
  -6   7   8   65.14    2.75
   6  -8  -8   22.45    2.07
  -6   8   8   22.94    1.69
   6  -9  -8   24.75    2.18
  -6   9   8   19.74    2.00
   6 -10  -8   36.84    2.48
  -6  10   8   30.52    2.51
   6 -11  -8   15.68    2.53
  -6  11   8   17.81    2.69
   6 -12  -8   27.66    2.69
  -6  12   8   20.21    2.72
   6 -13  -8    4.74    3.04
  -6  13   8    1.96    3.06
   6 -14  -8   11.02    2.01
  -6  14   8    7.77    1.70
  -6 -11   7   33.86    3.53
   6  10  -7   31.45    3.10
  -6 -10   7   29.85    2.05
   6   9  -7    9.44    2.23
  -6  -9   7   10.96    1.88
   6   8  -7    3.77    1.49
  -6  -8   7    4.61    1.48
   6   7  -7   39.54    2.05
  -6  -7   7   35.98    2.27
   6   6  -7   44.97    3.07
  -6  -6   7   42.51    2.95
   6   5  -7   33.41    1.75
  -6  -5   7   35.80    1.95
   6   4  -7   51.69    2.18
  -6  -4   7   54.81    2.12
   6   3  -7   37.77    2.60
  -6  -3   7   36.93    2.58
   6   2  -7   52.09    2.15
  -6  -2   7   53.04    2.99
   6   1  -7    9.01    1.82
  -6  -1   7    5.24    1.13
   6   0  -7   -0.61    1.07
  -6   0   7   -0.04    0.94
   6  -1  -7    8.10    1.31
  -6   1   7    4.68    0.99
   6  -2  -7   55.16    2.35
  -6   2   7   60.78    2.33
   6  -3  -7   38.14    1.79
  -6   3   7   36.60    1.91
   6  -4  -7   51.46    2.32
  -6   4   7   53.70    2.16
   6  -5  -7   31.92    2.48
  -6   5   7   32.93    1.72
   6  -6  -7   43.18    2.20
  -6   6   7   44.52    2.12
   6  -7  -7   39.07    2.08
  -6   7   7   37.29    2.06
   6  -8  -7    4.85    1.34
  -6   8   7    4.18    1.74
   6  -9  -7   11.02    1.86
  -6   9   7   12.24    1.88
   6 -10  -7   32.29    2.49
  -6  10   7   29.25    2.25
   6 -11  -7   36.36    2.15
  -6  11   7   32.92    2.83
   6 -12  -7   21.45    2.62
  -6  12   7   22.08    2.46
   6 -13  -7    9.67    2.79
  -6  13   7   15.15    4.72
   6 -14  -7   37.54    2.59
  -6  14   7   40.56    3.48
   6 -15  -7   20.67    5.05
  -6  15   7   26.11    5.60
  -6 -12   6   44.01    3.33
   6  11  -6   30.18    3.02
  -6 -11   6   30.47    3.47
  -6 -10   6    0.28    1.82
   6   9  -6   25.83    2.76
  -6  -9   6   27.68    2.21
   6   8  -6    5.55    1.58
  -6  -8   6    2.40    2.11
   6   7  -6   35.61    2.11
  -6  -7   6   44.51    2.35
   6   6  -6   27.15    1.62
  -6  -6   6   27.11    1.85
   6   5  -6  276.88    7.34
  -6  -5   6  276.63    7.26
   6   4  -6   86.30    2.71
  -6  -4   6   83.54    3.87
   6   3  -6  214.01    6.27
  -6  -3   6  212.01    8.63
   6   2  -6  168.98    5.31
  -6  -2   6  164.51    5.51
   6   1  -6   19.42    1.29
  -6  -1   6   21.32    1.41
   6   0  -6   26.86    1.55
  -6   0   6   27.25    1.47
   6  -1  -6   19.93    1.40
  -6   1   6   20.13    1.39
   6  -2  -6  166.96    4.71
  -6   2   6  173.32    4.66
   6  -3  -6  206.17    5.81
  -6   3   6  212.74    5.93
  -6   4   6   86.14    2.92
   6  -5  -6  271.56    7.19
  -6   5   6  272.03    7.27
   6  -6  -6   27.12    1.79
  -6   6   6   24.47    1.57
   6  -7  -6   39.56    1.86
  -6   7   6   36.86    1.94
   6  -8  -6    4.32    1.49
  -6   8   6    4.53    1.63
   6  -9  -6   29.43    2.20
  -6   9   6   27.51    2.13
   6 -10  -6    2.41    1.88
  -6  10   6   -0.12    1.88
   6 -11  -6   29.34    2.43
  -6  11   6   31.71    2.32
   6 -12  -6   60.02    3.16
  -6  12   6   54.26    3.26
   6 -13  -6   15.52    3.01
  -6  13   6   14.23    3.42
   6 -14  -6    5.59    2.81
  -6  14   6   13.31    5.47
   6 -15  -6    7.35    1.55
   6 -16  -6    0.72    2.63
  -6  16   6    7.58    3.13
   6  12  -5   38.37    3.69
   6  11  -5   23.84    2.07
  -6 -11   5   24.81    2.41
   6  10  -5    7.08    2.39
   6   9  -5    9.94    1.56
  -6  -9   5   10.20    1.91
  -6  -8   5   24.59    1.79
   6   7  -5   38.14    1.99
  -6  -7   5   38.09    2.02
   6   6  -5   86.78    3.08
  -6  -6   5   96.68    3.28
   6   5  -5   38.38    2.45
  -6  -5   5   42.08    2.13
   6   4  -5  358.74    9.20
  -6  -4   5  366.39    9.78
   6   3  -5   49.19    1.95
  -6  -3   5   45.38    1.87
   6   2  -5   26.29    1.40
  -6  -2   5   28.26    1.56
   6   1  -5   48.88    1.90
  -6  -1   5   45.46    1.93
   6   0  -5    0.60    0.92
  -6   0   5    0.36    0.97
   6  -1  -5   46.85    1.96
  -6   1   5   45.86    2.91
   6  -2  -5   28.17    1.57
  -6   2   5   24.45    1.71
   6  -3  -5   53.16    2.37
  -6   3   5   47.03    2.31
   6  -4  -5  346.01   13.24
  -6   4   5  365.27   10.02
   6  -5  -5   44.39    1.99
  -6   5   5   42.17    2.05
   6  -6  -5   86.83    2.97
  -6   6   5   91.66    3.47
   6  -7  -5   40.64    1.91
  -6   7   5   38.75    2.07
   6  -8  -5   24.50    1.65
  -6   8   5   24.40    1.88
   6  -9  -5    9.05    1.68
  -6   9   5    9.67    1.52
   6 -10  -5    6.76    1.94
  -6  10   5    7.45    2.05
   6 -11  -5   24.30    2.37
  -6  11   5   26.72    2.42
   6 -12  -5   40.91    2.88
  -6  12   5   44.56    3.09
   6 -13  -5   22.50    2.98
  -6  13   5   25.00    2.89
   6 -14  -5   54.52    3.09
  -6  14   5   52.48    4.01
   6 -15  -5    3.26    4.72
  -6  15   5   -1.21    2.60
   6  12  -4   89.56    5.35
  -6 -12   4   83.68    5.13
   6  11  -4    0.58    2.40
  -6 -11   4    0.25    2.11
   6  10  -4   11.67    1.74
  -6 -10   4    8.93    1.77
   6   9  -4   12.76    1.49
  -6  -9   4   15.22    1.65
   6   8  -4    3.96    1.40
  -6  -8   4    4.69    1.19
   6   7  -4   63.03    3.45
  -6  -7   4   63.33    2.49
   6   6  -4    3.03    1.06
  -6  -6   4    3.45    1.21
   6   5  -4  576.51   13.62
  -6  -5   4  559.38   13.23
   6   4  -4  129.87    4.16
  -6  -4   4  125.34    4.01
   6   3  -4  207.40    6.04
  -6  -3   4  207.26    5.43
   6   2  -4   78.19    2.66
  -6  -2   4   74.57    2.41
   6   1  -4    8.04    1.09
  -6  -1   4    8.45    0.95
   6   0  -4   21.25    1.45
  -6   0   4   20.60    1.32
   6  -1  -4    6.26    0.96
  -6   1   4    5.99    1.06
   6  -2  -4   78.51    3.00
  -6   2   4   80.09    2.82
  -6   3   4  201.14    5.81
   6  -4  -4  131.27    4.27
  -6   4   4  131.56    4.10
   6  -5  -4  560.80   13.17
  -6   5   4  565.40   19.08
   6  -6  -4    3.08    1.21
  -6   6   4    3.98    1.32
   6  -7  -4   61.70    2.58
  -6   7   4   58.60    2.43
   6  -8  -4    4.56    1.12
  -6   8   4    4.61    1.01
   6  -9  -4   14.52    1.43
  -6   9   4   15.16    1.79
   6 -10  -4   13.75    1.56
  -6  10   4   12.40    2.06
   6 -11  -4    1.21    2.02
  -6  11   4    1.21    2.43
   6 -12  -4   93.47    3.19
  -6  12   4   90.80    3.82
   6 -13  -4   42.53    4.75
  -6  13   4   36.38    3.44
   6 -14  -4   14.41    3.06
  -6  14   4   12.61    2.78
   6 -15  -4   12.85    3.03
  -6  15   4    9.10    2.37
  -6  16   4   20.10    2.77
   6  14  -3   47.48    4.87
   6  13  -3   21.76    2.76
  -6 -13   3   31.39    3.44
   6  12  -3   72.44    3.37
  -6 -12   3   62.73    4.09
   6  11  -3   49.10    2.55
  -6 -11   3   48.10    2.46
   6  10  -3   32.08    2.12
  -6 -10   3   30.15    2.00
   6   9  -3   -0.65    1.36
  -6  -9   3   -0.81    1.36
   6   8  -3   23.26    1.58
  -6  -8   3   24.10    1.73
   6   7  -3   47.69    2.15
  -6  -7   3   55.01    2.47
   6   6  -3   74.26    2.50
  -6  -6   3   72.13    2.52
   6   5  -3   13.17    1.18
  -6  -5   3   13.65    1.25
   6   4  -3  313.95    7.82
  -6  -4   3  322.51    8.19
   6   3  -3   34.73    1.64
  -6  -3   3   34.81    1.56
   6   2  -3   44.35    1.84
  -6  -2   3   43.38    1.81
   6   1  -3   19.01    1.21
  -6  -1   3   21.42    1.35
   6   0  -3   -0.26    0.70
  -6   0   3    0.26    0.79
   6  -1  -3   16.30    1.22
  -6   1   3   21.36    1.29
   6  -2  -3   44.16    1.91
  -6   2   3   42.26    2.01
   6  -3  -3   33.65    2.73
  -6   3   3   35.79    1.86
   6  -4  -3  312.48    8.09
  -6   4   3  324.90    8.48
   6  -5  -3   12.84    1.22
  -6   5   3   11.97    1.33
   6  -6  -3   73.82    2.64
  -6   6   3   66.17    2.89
   6  -7  -3   54.49    2.45
  -6   7   3   56.04    3.30
   6  -8  -3   26.15    1.73
  -6   8   3   22.87    1.84
   6  -9  -3    0.79    1.43
  -6   9   3    1.61    1.58
   6 -10  -3   32.88    2.13
  -6  10   3   31.78    2.31
   6 -11  -3   50.97    2.70
  -6  11   3   51.11    2.61
   6 -12  -3   69.44    3.20
  -6  12   3   71.50    3.47
   6 -13  -3   29.07    2.87
  -6  13   3   24.71    3.32
   6 -14  -3   67.34    3.66
  -6  14   3   75.60    4.48
   6 -15  -3   -0.91    3.30
  -6  15   3    0.42    3.18
   6 -16  -3    0.41    1.53
  -6  16   3    7.44    1.74
   6  14  -2   14.28    4.41
   6  13  -2   24.58    2.69
  -6 -13   2   18.95    4.04
   6  12  -2   81.49    3.02
   6  11  -2   25.83    1.88
  -6 -11   2   25.11    2.15
   6  10  -2   41.23    2.27
  -6 -10   2   37.55    2.10
   6   9  -2   12.39    1.57
  -6  -9   2   18.64    2.20
   6   8  -2   36.46    2.73
  -6  -8   2   40.73    1.91
   6   7  -2  107.77    3.41
  -6  -7   2   98.51    3.28
   6   6  -2   61.31    3.31
  -6  -6   2   65.31    2.50
   6   5  -2  212.86    5.88
  -6  -5   2  207.52    5.68
   6   4  -2  100.04    3.11
  -6  -4   2  106.44    3.61
   6   3  -2  326.23    8.34
  -6  -3   2  313.98    9.10
   6   2  -2  329.03    8.47
  -6  -2   2  328.37    8.20
   6   1  -2  226.39    5.90
  -6  -1   2  232.59    6.16
   6   0  -2  186.19    5.28
  -6   0   2  193.56    5.55
   6  -1  -2  232.31    6.38
  -6   1   2  234.58    6.58
  -6   2   2  318.52    8.57
   6  -3  -2  308.01    8.49
  -6   3   2  298.84    8.00
   6  -4  -2  100.81    3.13
  -6   4   2  106.04    3.19
   6  -5  -2  208.96    6.26
  -6   5   2  206.05    6.52
   6  -6  -2   62.70    2.18
  -6   6   2   69.37    2.26
   6  -7  -2  108.67    3.54
  -6   7   2  108.29    4.74
   6  -8  -2   35.94    1.90
   6  -9  -2   12.59    1.59
  -6   9   2   15.21    1.74
   6 -10  -2   41.73    2.27
  -6  10   2   42.97    2.48
   6 -11  -2   31.87    2.46
  -6  11   2   31.85    2.47
   6 -12  -2   82.65    3.58
  -6  12   2   81.98    3.77
   6 -13  -2   24.48    2.59
  -6  13   2   26.45    3.02
   6 -14  -2   11.54    2.74
  -6  14   2   11.74    3.26
   6 -16  -2    2.65    1.82
  -6  16   2   16.88    3.81
   6  15  -1   14.05    2.24
   6  14  -1   18.96    2.89
  -6 -14   1   15.24    2.93
   6  13  -1    8.13    3.86
  -6 -13   1    6.46    1.75
   6  12  -1   50.51    4.07
  -6 -12   1   49.33    2.90
   6  11  -1   64.83    2.78
  -6 -11   1   69.46    4.18
   6  10  -1   61.64    2.77
  -6 -10   1   62.43    2.61
   6   9  -1   36.62    1.96
  -6  -9   1   34.68    1.88
   6   8  -1   23.92    1.64
  -6  -8   1   17.68    1.47
   6   7  -1   89.18    2.99
  -6  -7   1   97.84    3.04
   6   6  -1   26.20    2.39
  -6  -6   1   21.74    1.47
   6   5  -1   27.42    1.48
  -6  -5   1   29.32    1.51
   6   4  -1   36.98    1.76
  -6  -4   1   35.65    1.74
   6   3  -1  118.15    3.65
  -6  -3   1  130.19    4.05
   6   2  -1  237.24    6.23
  -6  -2   1  244.37    6.45
   6   1  -1   60.44    2.24
  -6  -1   1   64.36    2.21
   6   0  -1   -0.20    0.93
  -6   0   1    0.37    0.97
   6  -1  -1   59.45    2.06
  -6   1   1   62.85    2.24
   6  -2  -1  241.01    9.91
  -6   2   1  237.69    7.09
   6  -3  -1  116.84    3.50
  -6   3   1  130.44    3.76
   6  -4  -1   34.77    1.63
  -6   4   1   36.90    1.79
   6  -5  -1   30.23    1.59
  -6   5   1   28.42    1.61
   6  -6  -1   24.21    1.52
  -6   6   1   22.19    1.56
   6  -7  -1   97.64    3.14
  -6   7   1   98.23    3.08
   6  -8  -1   18.92    1.41
  -6   8   1   17.09    1.71
   6  -9  -1   36.05    2.06
  -6   9   1   35.20    2.30
   6 -10  -1   60.25    2.74
  -6  10   1   61.67    2.73
   6 -11  -1   68.75    2.93
  -6  11   1   69.52    3.05
   6 -12  -1   44.87    2.75
  -6  12   1   50.55    3.18
   6 -13  -1    9.53    2.34
  -6  13   1    9.17    2.90
   6 -14  -1   16.68    4.17
  -6  14   1   21.57    3.27
   6 -15  -1   12.37    2.55
  -6  15   1    8.69    1.92
   6 -16  -1   17.04    4.77
  -6  16   1   12.35    2.25
   6  14   0   20.36    2.23
  -6 -14   0   12.87    2.11
   6  13   0    1.04    3.64
  -6 -13   0    1.10    2.07
   6  12   0   11.67    4.16
  -6 -12   0   16.93    2.73
   6  11   0   42.84    3.50
  -6 -11   0   40.00    2.55
   6  10   0  101.73    3.50
  -6 -10   0  107.88    3.70
   6   9   0   72.17    2.71
   6   8   0   81.31    3.22
  -6  -8   0   79.94    2.77
   6   7   0  192.56    7.31
  -6  -7   0  190.58    5.34
   6   6   0  129.08    4.06
  -6  -6   0  124.04    3.66
   6   5   0   91.37    2.76
  -6  -5   0   86.15    2.77
   6   4   0   31.04    1.59
  -6  -4   0   33.83    1.64
   6   3   0  107.59    3.71
  -6  -3   0  105.08    3.42
   6   2   0  202.33    5.58
  -6  -2   0  215.61    6.16
   6   1   0  108.53    3.47
  -6  -1   0  104.10    3.37
   6   0   0  232.52    6.43
  -6   0   0  225.49    6.23
  -6   1   0  105.47    3.12
   6  -2   0  199.90    5.42
  -6   2   0  208.27    5.58
   6  -3   0  109.22    3.31
  -6   3   0  103.55    3.51
   6  -4   0   29.36    1.52
  -6   4   0   30.90    1.66
   6  -5   0   89.35    2.91
  -6   5   0   87.18    3.07
   6  -6   0  121.91    3.73
  -6   6   0  122.64    3.93
   6  -7   0  192.39    5.27
  -6   7   0  195.59    5.56
   6  -8   0   81.16    2.92
  -6   8   0   84.96    3.12
   6  -9   0   73.71    2.84
  -6   9   0   73.24    2.76
   6 -10   0   98.40    3.26
  -6  10   0   95.22    5.61
   6 -11   0   40.89    2.28
  -6  11   0   39.04    3.71
   6 -12   0   16.96    2.16
  -6  12   0   15.54    2.37
   6 -13   0   -0.20    2.01
  -6  13   0   -0.51    1.97
   6 -14   0   18.64    2.58
  -6  14   0   17.19    5.45
   6 -15   0   -1.73    2.14
  -6  15   0   -0.54    1.27
   6  13   1    0.75    2.89
  -6 -13  -1    1.08    2.10
   6  12   1   11.47    2.09
  -6 -12  -1   10.55    2.08
   6  11   1   11.99    2.07
  -6 -11  -1   15.04    1.89
   6  10   1   36.41    3.28
  -6 -10  -1   43.24    2.16
   6   9   1  178.49    4.88
  -6  -9  -1  183.44    7.17
   6   8   1   28.38    1.88
  -6  -8  -1   26.90    1.71
   6   7   1   73.52    3.54
  -6  -7  -1   78.09    2.72
   6   6   1   17.16    1.42
  -6  -6  -1   17.66    1.40
   6   5   1   38.96    1.89
  -6  -5  -1   44.27    1.79
   6   4   1    0.69    0.94
  -6  -4  -1    1.01    0.81
   6   3   1   24.51    2.08
  -6  -3  -1   25.65    1.53
   6   2   1   30.50    1.44
  -6  -2  -1   26.48    1.56
   6   1   1   89.67    2.90
  -6  -1  -1   90.82    3.11
   6   0   1   -0.09    0.98
  -6   0  -1    0.49    1.06
   6  -1   1   91.85    4.11
  -6   1  -1   85.83    2.98
   6  -2   1   28.52    1.50
  -6   2  -1   26.18    1.47
   6  -3   1   21.72    1.20
  -6   3  -1   28.48    1.51
   6  -4   1    0.45    0.77
  -6   4  -1   -0.73    0.90
   6  -5   1   43.68    1.87
  -6   5  -1   42.89    1.78
   6  -6   1   18.76    1.44
  -6   6  -1   21.13    1.62
   6  -7   1   75.15    2.58
  -6   7  -1   79.44    2.72
   6  -8   1   26.44    1.67
  -6   8  -1   26.62    1.88
   6  -9   1  180.89    4.98
  -6   9  -1  181.26    4.85
   6 -10   1   44.65    2.31
  -6  10  -1   44.86    2.44
   6 -11   1   13.89    2.03
  -6  11  -1   18.08    3.59
   6 -12   1   17.01    3.32
  -6  12  -1   14.95    2.92
   6 -13   1    1.26    2.77
  -6  13  -1    1.54    1.37
   6 -14   1   -1.80    3.13
  -6  14  -1    7.23    1.91
   6 -15   1    7.06    2.93
   6  14   2   11.71    3.92
  -6 -14  -2   11.75    2.48
   6  13   2   10.02    2.59
  -6 -13  -2    9.10    2.23
   6  12   2    5.56    2.49
  -6 -12  -2    4.19    2.08
   6  11   2    8.27    2.14
  -6 -11  -2    8.55    1.95
   6  10   2  104.42    3.71
  -6 -10  -2  102.74    3.29
   6   9   2   67.49    2.79
  -6  -9  -2   66.42    2.52
   6   8   2  154.63    4.38
  -6  -8  -2  151.63    4.40
   6   7   2   79.03    3.05
  -6  -7  -2   73.70    3.04
   6   6   2   30.68    2.36
  -6  -6  -2   33.87    1.76
   6   5   2    5.66    1.20
  -6  -5  -2    4.46    1.17
   6   4   2   16.82    1.40
  -6  -4  -2   13.09    1.31
   6   3   2   20.12    1.33
  -6  -3  -2   20.71    1.50
   6   2   2  243.57    6.28
  -6  -2  -2  238.59    6.49
   6   1   2   21.26    1.40
  -6  -1  -2   20.32    1.37
  -6   0  -2  992.21   23.18
   6  -1   2   17.36    1.17
  -6   1  -2   18.27    1.28
   6  -2   2  228.03    6.11
  -6   2  -2  229.43    6.39
   6  -3   2   20.13    1.26
  -6   3  -2   17.82    1.48
   6  -4   2   17.04    1.27
  -6   4  -2   12.38    1.37
   6  -5   2    5.66    1.14
  -6   5  -2    4.60    1.08
   6  -6   2   31.55    1.66
  -6   6  -2   31.78    1.97
   6  -7   2   76.37    2.88
  -6   7  -2   72.87    2.59
   6  -8   2  153.94    4.21
  -6   8  -2  148.59    4.35
   6  -9   2   65.13    2.55
  -6   9  -2   64.19    2.69
   6 -10   2   98.27    3.49
  -6  10  -2   94.64    3.52
   6 -11   2    7.11    1.89
  -6  11  -2   11.41    4.47
   6 -12   2    3.40    1.89
  -6  12  -2    6.36    4.95
   6 -13   2   12.11    2.56
  -6  13  -2   10.96    3.33
   6 -14   2    8.34    4.24
  -6  14  -2   15.48    3.81
  -6  15  -2   -0.85    3.90
  -6 -14  -3    4.72    1.95
   6  13   3    3.19    2.61
  -6 -13  -3    4.20    2.34
  -6 -12  -3   13.12    2.04
   6  11   3   21.91    2.28
  -6 -11  -3   22.58    1.99
   6  10   3    9.51    1.87
  -6 -10  -3    8.30    1.71
   6   9   3  210.15    5.43
  -6  -9  -3  207.27    5.45
   6   8   3   24.77    1.89
  -6  -8  -3   24.53    1.75
   6   7   3   86.84    3.10
  -6  -7  -3   80.77    2.75
   6   6   3    5.17    1.30
  -6  -6  -3    8.17    1.28
   6   5   3    1.55    1.15
  -6  -5  -3    0.66    1.16
   6   4   3   16.16    1.39
  -6  -4  -3   16.55    1.32
   6   3   3    8.45    1.22
  -6  -3  -3    9.97    1.29
   6   2   3    8.90    0.97
  -6  -2  -3    8.99    0.98
   6   1   3  295.52    7.67
  -6  -1  -3  286.21    7.63
   6   0   3    0.00    1.47
  -6   0  -3   -0.48    1.23
   6  -1   3  288.85    7.40
  -6   1  -3  289.32    7.17
   6  -2   3    9.13    1.10
  -6   2  -3   10.79    1.31
   6  -3   3   10.36    1.20
  -6   3  -3   12.12    1.38
   6  -4   3   15.96    1.20
  -6   4  -3   15.95    1.53
   6  -5   3    1.90    1.10
  -6   5  -3    1.33    1.28
   6  -6   3    5.79    1.20
  -6   6  -3    6.53    1.36
   6  -7   3   89.09    2.87
  -6   7  -3   80.76    2.86
   6  -8   3   20.65    1.64
  -6   8  -3   23.23    1.92
   6  -9   3  202.89    5.52
  -6   9  -3  206.15    5.60
   6 -10   3    7.61    1.74
  -6  10  -3    5.09    2.04
   6 -11   3   24.07    3.20
  -6  11  -3   26.44    2.68
   6 -12   3   11.87    2.41
   6 -13   3    0.60    1.74
  -6  13  -3    3.05    5.15
   6 -14   3    1.69    3.09
  -6  14  -3    8.46    4.91
   6 -15   3   -0.01    1.70
   6  15   4   10.10    2.48
  -6 -14  -4   11.67    2.35
   6  13   4    4.61    2.71
  -6 -13  -4    9.81    2.31
   6  12   4   16.83    2.65
  -6 -12  -4   18.70    3.32
   6  11   4    6.60    2.18
  -6 -11  -4    6.60    2.00
   6  10   4   54.09    2.85
  -6 -10  -4   59.16    2.76
   6   9   4   71.56    2.82
  -6  -9  -4   73.27    2.84
   6   8   4  127.53    3.88
  -6  -8  -4  125.71    3.73
   6   7   4  110.32    3.50
  -6  -7  -4  109.55    3.54
   6   6   4    5.55    1.43
  -6  -6  -4    4.20    1.38
   6   5   4    2.96    1.29
  -6  -5  -4    5.82    1.33
   6   4   4   16.53    1.41
  -6  -4  -4   12.85    1.39
   6   3   4   12.21    1.31
  -6  -3  -4   15.77    1.39
   6   2   4   95.68    3.31
  -6  -2  -4   96.63    3.32
  -6  -1  -4   17.09    1.48
   6   0   4  531.87   12.56
  -6   0  -4  541.16   12.66
   6  -1   4   16.67    1.41
  -6   1  -4   17.44    1.50
   6  -2   4   93.93    3.06
  -6   2  -4   94.55    3.44
   6  -3   4   15.24    1.30
  -6   3  -4   16.21    1.38
   6  -4   4   18.16    1.30
  -6   4  -4   12.71    1.51
   6  -5   4    3.23    1.14
  -6   5  -4    5.46    1.20
   6  -6   4    5.39    1.23
  -6   6  -4    5.87    1.52
   6  -7   4  110.36    3.43
  -6   7  -4  111.61    3.50
   6  -8   4  128.06    3.88
  -6   8  -4  132.23    4.29
   6  -9   4   69.87    2.84
  -6   9  -4   67.49    2.88
   6 -10   4   59.51    2.86
  -6  10  -4   56.76    3.15
  -6  11  -4   12.40    2.59
   6 -12   4   18.19    2.50
  -6  12  -4   18.46    3.27
   6 -13   4    2.68    2.48
  -6  13  -4   12.31    4.24
   6 -14   4    1.96    2.20
  -6  14  -4    4.97    3.56
   6  15   5   15.03    2.56
  -6 -15  -5   20.71    4.12
  -6 -14  -5    9.81    1.92
   6  13   5    0.01    1.76
  -6 -13  -5    2.59    3.32
   6  12   5   10.43    2.52
  -6 -12  -5    3.58    1.82
   6  11   5    1.47    2.21
  -6 -11  -5    1.02    1.89
   6  10   5   27.62    2.31
  -6 -10  -5   32.70    2.23
   6   9   5   56.56    2.68
  -6  -9  -5   52.66    3.62
   6   8   5   32.64    2.14
  -6  -8  -5   36.92    3.09
   6   7   5   69.79    2.78
  -6  -7  -5   65.01    2.49
   6   6   5   37.19    1.99
  -6  -6  -5   40.58    2.23
   6   5   5    3.88    1.18
  -6  -5  -5    3.70    1.47
   6   4   5   12.22    1.32
  -6  -4  -5   15.44    1.21
   6   3   5    8.37    1.31
  -6  -3  -5    6.65    1.43
   6   2   5   39.40    2.02
  -6  -2  -5   44.36    2.10
   6   1   5   40.22    2.41
  -6  -1  -5   38.20    2.05
   6   0   5    0.53    0.89
  -6   0  -5    0.68    1.07
   6  -1   5   40.95    1.86
  -6   1  -5   36.23    1.91
   6  -2   5   45.81    2.12
  -6   2  -5   47.86    2.18
   6  -3   5    9.72    1.25
  -6   3  -5    9.30    1.43
   6  -4   5   12.14    1.38
  -6   4  -5   15.76    2.41
   6  -5   5    2.30    1.22
  -6   5  -5    3.13    1.54
   6  -6   5   37.32    1.94
  -6   6  -5   40.07    2.20
   6  -7   5   66.52    2.52
  -6   7  -5   61.49    2.65
   6  -8   5   31.68    1.90
  -6   8  -5   33.75    2.23
   6  -9   5   54.05    2.38
  -6   9  -5   52.27    2.69
   6 -10   5   25.63    2.14
  -6  10  -5   27.33    2.64
   6 -11   5    2.70    2.29
  -6  11  -5   -3.49    3.93
   6 -12   5    7.39    2.00
   6 -13   5    0.92    2.73
  -6  13  -5   -0.78    3.15
   6 -14   5   10.72    2.81
  -6  14  -5    1.65    2.44
  -6 -14  -6    8.27    3.08
   6  13   6   -0.63    2.20
  -6 -13  -6    3.67    1.68
   6  12   6    3.28    1.54
  -6 -12  -6   -0.30    1.75
   6  11   6   18.72    2.14
  -6 -11  -6   20.03    1.91
   6  10   6    7.15    2.24
  -6 -10  -6    5.22    1.94
   6   9   6   16.15    2.13
  -6  -9  -6   17.58    1.93
   6   8   6   35.59    2.13
  -6  -8  -6   35.80    2.33
   6   7   6  135.14    4.22
  -6  -7  -6  129.27    3.81
   6   6   6   27.31    2.04
  -6  -6  -6   26.09    2.00
   6   5   6   90.36    3.06
  -6  -5  -6   82.88    2.86
   6   4   6   20.21    1.74
  -6  -4  -6   21.76    1.81
   6   3   6   52.48    2.51
  -6  -3  -6   56.98    2.29
  -6  -2  -6   63.83    2.77
   6   1   6   23.08    1.63
  -6  -1  -6   23.40    1.69
   6   0   6  163.03    4.70
  -6   0  -6  160.51    4.67
   6  -1   6   24.70    1.52
  -6   1  -6   24.20    1.56
   6  -2   6   72.74    2.58
  -6   2  -6   67.59    2.52
   6  -3   6   56.67    2.35
  -6   3  -6   53.37    2.38
   6  -4   6   18.76    1.57
  -6   4  -6   18.72    1.83
   6  -5   6   87.33    2.82
  -6   5  -6   87.53    3.09
   6  -6   6   28.42    1.78
  -6   6  -6   24.73    2.16
   6  -7   6  132.42    3.83
  -6   7  -6  134.98    4.09
   6  -8   6   38.17    2.18
  -6   8  -6   37.74    2.46
   6  -9   6   15.19    1.84
  -6   9  -6   15.00    2.28
   6 -10   6    3.94    1.91
  -6  10  -6    4.57    2.53
   6 -11   6   22.46    2.09
  -6  11  -6   19.38    2.41
   6 -12   6    4.12    2.32
  -6  12  -6    0.19    2.07
   6  12   7   10.67    3.31
  -6 -12  -7    4.70    2.49
   6  11   7    3.77    2.49
  -6 -11  -7    5.49    2.03
   6  10   7   19.75    2.26
  -6 -10  -7   19.04    2.07
   6   9   7   18.86    2.39
  -6  -9  -7   15.67    2.02
   6   8   7    6.74    2.01
  -6  -8  -7    7.45    1.93
   6   7   7   32.64    2.27
  -6  -7  -7   31.57    1.96
   6   6   7   28.60    1.89
  -6  -6  -7   27.31    2.12
   6   5   7    4.78    1.72
  -6  -5  -7    6.79    1.71
   6   4   7   26.07    2.03
  -6  -4  -7   26.60    1.93
   6   3   7   19.90    1.65
  -6  -3  -7   14.07    1.71
   6   2   7   69.73    4.10
  -6  -2  -7   64.68    3.79
   6   1   7    7.23    1.31
  -6  -1  -7    8.99    2.12
   6   0   7   -0.19    1.25
  -6   0  -7    0.43    1.47
   6  -1   7    8.12    1.47
  -6   1  -7    6.86    1.57
   6  -2   7   65.56    2.43
  -6   2  -7   68.72    2.84
   6  -3   7   18.63    1.63
  -6   3  -7   18.50    1.67
   6  -4   7   28.01    1.87
  -6   4  -7   24.27    2.02
   6  -5   7    5.83    1.64
  -6   5  -7    7.98    2.10
   6  -6   7   27.63    2.15
  -6   6  -7   32.04    2.44
   6  -7   7   32.34    2.21
  -6   7  -7   25.78    2.49
   6  -8   7    6.42    1.85
  -6   8  -7    6.43    2.41
   6  -9   7   18.58    2.05
  -6   9  -7   14.12    2.63
   6 -10   7   17.73    2.36
  -6  10  -7   15.89    2.77
   6 -11   7    6.84    2.04
  -6  11  -7    1.14    1.76
   6 -12   7    4.35    3.09
  -6  12  -7   10.20    3.25
   6  10   8   18.59    2.32
  -6 -10  -8   16.64    2.06
   6   9   8   10.76    3.17
   6   8   8    2.67    3.08
  -6  -8  -8    3.81    2.76
   6   7   8   45.77    2.89
  -6  -7  -8   49.71    2.23
   6   6   8   13.49    2.09
  -6  -6  -8   12.93    2.05
   6   5   8   72.35    2.92
  -6  -5  -8   72.52    2.91
   6   4   8   17.12    1.74
  -6  -4  -8   18.90    1.82
  -6  -3  -8   40.24    2.32
   6   2   8   49.61    2.27
  -6  -2  -8   46.96    2.40
   6   1   8   21.11    1.70
  -6  -1  -8   21.93    2.01
   6   0   8   41.94    2.16
  -6   0  -8   43.90    2.22
   6  -1   8   19.24    1.46
  -6   1  -8   18.85    1.80
   6  -2   8   51.61    2.53
  -6   2  -8   50.33    2.41
   6  -3   8   41.80    2.15
  -6   3  -8   47.21    2.72
   6  -4   8   18.82    1.82
  -6   4  -8   17.17    2.22
   6  -5   8   76.88    2.77
  -6   5  -8   66.65    3.01
   6  -6   8    8.68    2.26
  -6   6  -8    9.96    2.98
   6  -7   8   46.29    3.47
  -6   7  -8   47.11    3.76
   6  -8   8    4.68    1.96
  -6   8  -8    1.37    2.55
   6  -9   8    7.57    3.21
  -6   9  -8    7.89    2.90
   6 -10   8   15.71    2.96
  -6  10  -8   12.47    2.47
   6 -11   8   -0.36    1.44
  -6  11  -8    1.30    1.53
   6 -12   8   22.18    5.03
  -6  12  -8   14.31    3.43
   6   8   9   -0.42    3.26
  -6  -8  -9    1.08    1.87
   6   7   9    0.80    3.79
  -6  -7  -9    2.07    3.66
   6   6   9   15.82    3.01
  -6  -6  -9   18.17    3.69
   6   5   9    7.70    2.34
  -6  -5  -9    8.44    2.27
   6   4   9   36.86    2.41
  -6  -4  -9   33.71    2.11
   6   3   9   12.23    2.80
  -6  -3  -9    7.45    2.76
   6   2   9   21.24    1.95
  -6  -2  -9   21.97    2.25
   6   1   9    2.48    1.63
  -6  -1  -9    2.56    1.92
   6   0   9   -0.39    1.44
  -6   0  -9   -1.39    1.86
   6  -1   9    1.95    1.35
  -6   1  -9    3.10    2.03
   6  -2   9   24.97    2.10
  -6   2  -9   23.60    2.27
   6  -3   9    8.11    1.75
  -6   3  -9    8.79    2.19
   6  -4   9   36.79    2.25
  -6   4  -9   39.61    2.33
   6  -5   9    5.84    1.70
  -6   5  -9    6.73    2.58
   6  -6   9   20.40    2.44
  -6   6  -9   17.43    2.84
   6  -7   9    3.42    2.11
  -6   7  -9    0.27    3.17
   6  -8   9    0.48    2.34
  -6   8  -9   -0.05    2.95
   6 -10   9    8.92    1.94
  -6  10  -9    9.40    2.27
   6 -11   9   12.23    2.95
   6   5  10   65.00    3.47
  -6  -5 -10   58.93    3.71
   6   4  10    8.54    2.15
  -6  -4 -10   10.15    2.30
   6   3  10   32.62    2.41
  -6  -3 -10   34.32    2.62
   6   2  10   34.49    2.40
  -6  -2 -10   28.65    2.62
   6   1  10    3.93    1.51
  -6  -1 -10    5.73    1.71
   6   0  10    9.05    1.78
  -6   0 -10   10.57    2.16
   6  -1  10    6.02    1.73
  -6   1 -10    5.62    2.31
   6  -2  10   32.10    2.03
  -6   2 -10   39.16    2.44
   6  -3  10   42.08    2.27
  -6   3 -10   38.73    2.81
   6  -4  10   12.27    1.98
  -6   4 -10   16.71    2.88
   6  -5  10   70.32    4.04
  -6   5 -10   66.23    3.67
   6  -6  10    2.90    2.24
  -6   6 -10   -2.16    2.87
   6  -7  10   19.40    2.45
  -6   7 -10   23.97    3.07
   6  -8  10    3.77    2.27
  -6   8 -10   -1.04    2.66
  -6   9 -10    4.30    1.70
  -6  10 -10   10.69    2.65
   6   1  11    0.51    2.01
  -6  -1 -11    0.66    1.99
   6   0  11    0.55    1.61
  -6   0 -11    0.93    1.59
   6  -1  11   -0.20    1.83
  -6   1 -11   -0.32    2.16
   6  -2  11    0.33    1.95
  -6   2 -11    3.65    2.34
   6  -3  11   12.08    1.88
  -6   3 -11    0.68    3.10
   6  -4  11   38.36    3.26
  -6   4 -11   31.46    4.17
   6  -5  11    4.59    3.15
  -6   5 -11    3.41    4.59
   6  -6  11   12.21    3.39
   6  -7  11    1.92    2.24
  -6   7 -11    8.14    3.95
   6  -8  11    0.54    2.20
   7   4 -16    8.34    2.09
   7   3 -16   -0.36    1.83
   7   3 -15    8.98    2.22
   7   2 -15   13.56    1.75
  -7  -2  15    9.82    2.02
   7   1 -15    0.59    1.35
  -7  -1  15    1.44    2.20
   7   0 -15   14.98    1.87
  -7   0  15   11.29    3.63
   7  -1 -15   -0.44    2.67
  -7   1  15   -0.84    1.60
   7   5 -14   -0.61    2.92
  -7  -5  14    0.28    2.21
   7   4 -14    0.38    1.43
  -7  -4  14   -0.94    1.82
   7   3 -14    1.20    1.33
  -7  -3  14    0.49    3.20
   7   2 -14    3.18    2.15
  -7  -2  14   -0.74    1.98
   7   1 -14   10.23    2.25
  -7  -1  14   10.22    1.92
   7   0 -14    0.84    2.03
  -7   0  14   -0.85    1.97
   7  -1 -14   11.45    2.43
  -7   1  14   10.10    1.69
   7  -2 -14    2.07    1.85
  -7   2  14    1.28    1.58
   7  -3 -14    7.71    3.37
  -7   3  14    0.99    1.38
   7   7 -13    4.07    5.15
  -7  -7  13    0.50    1.34
   7   6 -13    7.22    5.02
  -7  -6  13    8.81    4.13
  -7  -5  13   17.42    1.98
   7   4 -13    2.67    2.03
  -7  -4  13    0.09    2.10
   7   3 -13   11.72    3.05
  -7  -3  13   10.90    1.81
   7   2 -13   25.37    2.93
  -7  -2  13   26.96    2.89
   7   1 -13    5.89    3.32
  -7  -1  13    2.01    1.74
   7   0 -13   39.45    1.86
  -7   0  13   35.42    2.02
   7  -1 -13    5.77    2.37
  -7   1  13    1.58    2.13
   7  -2 -13   30.38    2.73
  -7   2  13   23.40    2.16
   7  -3 -13   13.54    2.37
  -7   3  13   12.01    2.03
   7  -4 -13    5.39    2.55
  -7   4  13    5.57    2.10
   7  -5 -13   13.96    1.66
  -7   5  13   16.47    1.38
   7   8 -12    0.49    2.04
   7   7 -12   14.93    3.03
  -7  -7  12    8.47    2.64
   7   6 -12   14.19    4.29
  -7  -6  12   13.64    4.91
   7   5 -12    7.30    2.63
  -7  -5  12    9.96    2.83
   7   4 -12   34.51    3.60
  -7  -4  12   22.47    2.25
   7   3 -12   -0.12    1.76
  -7  -3  12    0.58    1.49
   7   2 -12    6.62    1.82
  -7  -2  12    5.29    2.37
   7   1 -12    1.44    1.83
  -7  -1  12    0.15    1.66
   7   0 -12   -1.28    1.41
  -7   0  12   -0.38    1.51
   7  -1 -12   -0.79    1.42
  -7   1  12    0.52    1.25
   7  -2 -12    5.95    2.24
  -7   2  12    6.44    1.66
   7  -3 -12    2.21    1.87
  -7   3  12    1.55    1.92
   7  -4 -12   30.40    1.93
  -7   4  12   26.21    2.19
   7  -5 -12    5.71    2.60
  -7   5  12    8.10    2.29
   7  -6 -12    8.93    2.05
  -7   6  12   13.57    2.03
   7  -7 -12   13.36    2.54
  -7   7  12    9.44    2.66
   7   9 -11   13.23    2.42
  -7  -9  11   15.13    2.56
   7   8 -11   -0.25    1.17
  -7  -8  11    1.40    4.66
   7   7 -11   24.86    2.49
  -7  -7  11   19.30    3.02
   7   6 -11    0.03    2.45
  -7  -6  11    4.29    5.04
   7   5 -11   81.07    2.89
  -7  -5  11   78.31    4.17
   7   4 -11   14.03    2.21
  -7  -4  11   14.13    2.13
   7   3 -11   18.29    2.00
  -7  -3  11   18.64    1.95
   7   2 -11   12.26    1.92
  -7  -2  11   13.30    1.94
   7   1 -11    3.91    1.51
  -7  -1  11    2.48    1.75
   7   0 -11    5.33    1.88
  -7   0  11    5.54    1.77
   7  -1 -11    4.09    1.86
  -7   1  11    4.65    1.71
   7  -2 -11   12.63    2.04
  -7   2  11   14.66    1.89
   7  -3 -11   17.84    2.42
  -7   3  11   16.28    2.05
   7  -4 -11   16.50    1.98
  -7   4  11   19.40    2.10
   7  -5 -11   78.72    3.06
  -7   5  11   71.41    2.74
   7  -6 -11    1.19    2.45
  -7   6  11    0.87    2.19
   7  -7 -11   12.87    2.77
  -7   7  11   18.31    4.47
   7  -8 -11    0.94    2.33
  -7   8  11    3.00    2.33
   7  -9 -11   10.43    1.82
  -7   9  11   11.59    2.82
   7   8 -10    3.23    2.95
  -7  -8  10   -1.41    4.26
   7   7 -10    3.34    2.73
  -7  -7  10    5.99    3.64
   7   6 -10    9.43    2.12
  -7  -6  10    6.42    2.35
   7   5 -10    0.37    2.11
  -7  -5  10   -0.62    2.42
   7   4 -10   60.23    2.89
  -7  -4  10   59.37    2.59
   7   3 -10   10.99    1.87
  -7  -3  10   10.46    1.92
   7   2 -10    8.56    1.79
  -7  -2  10    5.72    1.80
   7   1 -10    3.29    1.27
  -7  -1  10    3.92    1.69
   7   0 -10   -0.44    1.29
  -7   0  10    0.50    1.53
   7  -1 -10    2.36    1.62
  -7   1  10    2.81    1.33
   7  -2 -10    6.40    1.77
  -7   2  10    7.91    1.40
   7  -3 -10   11.21    2.14
  -7   3  10   12.86    1.94
   7  -4 -10   64.78    2.22
  -7   4  10   61.96    2.19
   7  -5 -10    0.75    2.26
  -7   5  10    1.28    2.18
   7  -6 -10   10.26    2.25
  -7   6  10    9.82    2.21
   7  -7 -10    5.50    2.38
  -7   7  10    0.46    1.77
   7  -8 -10    1.07    2.20
  -7   8  10    1.58    3.32
   7  -9 -10   -0.10    0.80
  -7   9  10   -3.84    3.55
   7 -10 -10   -0.08    1.43
   7  11  -9   -0.14    1.19
   7  10  -9   12.20    3.97
  -7 -10   9    4.03    5.23
   7   9  -9    9.30    3.99
   7   8  -9    1.92    1.93
  -7  -8   9    1.51    2.76
   7   7  -9    3.32    2.43
  -7  -7   9    2.79    2.86
   7   6  -9   -0.20    1.87
  -7  -6   9    1.39    2.89
   7   5  -9   74.92    3.52
  -7  -5   9   75.02    3.00
   7   4  -9   14.63    1.82
  -7  -4   9   15.06    1.93
   7   3  -9   62.49    2.48
  -7  -3   9   63.53    2.64
   7   2  -9   60.04    2.55
  -7  -2   9   58.08    2.54
   7   1  -9   -0.46    1.57
  -7  -1   9   -0.24    1.50
   7   0  -9   60.61    2.49
  -7   0   9   64.12    2.48
   7  -1  -9   -1.63    1.57
  -7   1   9    2.10    1.51
   7  -2  -9   61.30    2.45
  -7   2   9   63.44    2.59
   7  -3  -9   63.65    2.32
  -7   3   9   63.22    2.30
   7  -4  -9   14.79    1.67
  -7   4   9   15.82    1.59
   7  -5  -9   68.16    2.94
  -7   5   9   63.80    2.88
   7  -6  -9    1.83    3.05
   7  -7  -9    3.92    2.14
  -7   7   9    1.64    2.12
   7  -8  -9    2.44    2.23
  -7   8   9   -0.94    2.39
   7  -9  -9    3.60    2.15
  -7   9   9    5.67    2.22
   7 -10  -9    8.72    2.62
  -7  10   9    9.64    3.01
   7 -11  -9    1.04    2.04
  -7  11   9    0.51    1.15
   7  11  -8   23.76    3.49
  -7 -11   8   26.49    5.05
   7  10  -8    4.16    3.74
  -7 -10   8    5.03    2.45
   7   9  -8    3.01    2.50
  -7  -9   8    0.68    1.92
   7   8  -8    2.65    2.36
  -7  -8   8    0.62    2.11
   7   7  -8    5.50    1.80
  -7  -7   8    1.90    3.02
   7   6  -8    7.94    2.00
  -7  -6   8    7.51    1.71
   7   5  -8    0.16    1.69
  -7  -5   8    0.03    1.62
   7   4  -8   60.13    2.50
  -7  -4   8   61.52    2.79
   7   3  -8   14.96    1.78
  -7  -3   8   15.97    1.75
   7   2  -8    5.74    1.48
  -7  -2   8    7.46    1.57
   7   1  -8    1.76    1.42
  -7  -1   8    3.27    1.49
   7   0  -8    1.41    1.49
  -7   0   8   -0.47    1.16
   7  -1  -8    2.15    1.41
  -7   1   8    4.15    1.42
   7  -2  -8    5.50    1.48
  -7   2   8    6.65    1.54
   7  -3  -8   14.35    1.65
  -7   3   8   15.33    1.73
   7  -4  -8   56.45    2.65
  -7   4   8   58.30    2.62
   7  -5  -8    2.61    1.59
  -7   5   8   -0.06    1.57
   7  -6  -8    7.22    1.60
  -7   6   8    3.49    1.55
   7  -7  -8    5.22    1.62
  -7   7   8    4.05    1.59
   7  -8  -8    0.22    1.45
  -7   8   8   -0.05    1.66
   7  -9  -8    3.36    1.93
  -7   9   8    3.85    2.29
   7 -10  -8    4.56    1.69
  -7  10   8    4.11    2.65
   7 -11  -8   33.37    2.74
  -7  11   8   35.19    3.25
   7 -12  -8   17.60    2.28
  -7  12   8   21.82    6.24
   7  12  -7   26.13    3.79
  -7 -12   7   20.89    3.01
   7  11  -7    0.81    2.72
  -7 -11   7    2.90    3.98
   7  10  -7   13.87    2.44
  -7 -10   7   14.59    2.70
   7   9  -7   18.45    2.33
  -7  -9   7   14.41    4.58
   7   8  -7    1.21    2.63
  -7  -8   7    1.36    2.18
   7   7  -7   52.85    3.79
  -7  -7   7   44.69    3.76
   7   6  -7   24.65    1.89
  -7  -6   7   25.92    2.17
   7   5  -7  119.81    3.90
  -7  -5   7  117.88    4.02
   7   4  -7   19.65    1.76
  -7  -4   7   19.48    1.81
   7   3  -7   89.80    3.24
  -7  -3   7   91.04    4.54
   7   2  -7   42.41    2.00
  -7  -2   7   45.87    2.17
   7   1  -7   12.76    1.54
  -7  -1   7   11.70    1.57
   7   0  -7    9.93    1.42
  -7   0   7    7.77    1.45
   7  -1  -7   14.84    1.29
  -7   1   7   14.54    1.34
   7  -2  -7   45.41    2.24
  -7   2   7   46.75    2.15
   7  -3  -7   91.78    3.19
  -7   3   7   89.39    3.12
   7  -4  -7   19.00    1.78
  -7   4   7   18.81    1.90
   7  -6  -7   24.26    2.05
  -7   6   7   25.56    1.87
   7  -7  -7   49.48    2.41
  -7   7   7   45.25    2.28
   7  -8  -7    2.59    1.71
  -7   8   7    3.96    1.86
   7  -9  -7   14.02    2.25
  -7   9   7   13.54    1.97
   7 -10  -7   19.08    2.59
  -7  10   7   14.38    2.68
   7 -11  -7    2.88    2.73
  -7  11   7    2.28    2.79
   7 -12  -7   28.84    3.40
  -7  12   7   28.88    3.42
   7 -13  -7    1.48    1.07
  -7  13   7    5.17    4.74
   7  12  -6   21.55    4.05
  -7 -12   6   16.29    3.12
   7  11  -6   17.39    2.91
  -7 -11   6   20.29    2.88
   7  10  -6    5.63    2.52
  -7 -10   6    9.25    2.80
   7   9  -6    4.85    2.02
  -7  -9   6    4.91    2.27
   7   8  -6    2.11    1.58
  -7  -8   6    1.96    2.23
   7   7  -6   19.09    1.79
  -7  -7   6   20.23    2.48
   7   6  -6   26.98    1.87
  -7  -6   6   25.49    3.34
   7   5  -6    2.89    1.41
  -7  -5   6    1.01    1.68
   7   4  -6   60.15    2.75
   7   3  -6   65.37    2.63
   7   2  -6   44.96    2.14
  -7  -2   6   38.10    2.64
   7   1  -6    3.02    1.30
  -7  -1   6    0.68    1.30
   7   0  -6    1.09    1.32
  -7   0   6    0.61    1.44
   7  -1  -6    1.52    1.05
  -7   1   6    3.55    1.38
   7  -2  -6   43.03    2.02
  -7   2   6   40.19    2.02
   7  -3  -6   62.11    2.71
  -7   3   6   67.55    2.80
   7  -4  -6   53.37    2.32
  -7   4   6   54.08    2.22
   7  -5  -6    3.69    1.57
  -7   5   6    0.77    1.44
   7  -6  -6   28.12    2.13
  -7   6   6   26.57    1.94
   7  -7  -6   19.88    1.85
  -7   7   6   18.72    1.92
   7  -8  -6    0.84    1.27
  -7   8   6    0.34    1.34
   7  -9  -6    5.43    2.33
  -7   9   6    6.09    2.58
   7 -10  -6   10.56    2.44
  -7  10   6    9.68    2.80
   7 -11  -6   18.09    2.67
  -7  11   6   21.26    2.99
   7 -12  -6   15.99    2.77
  -7  12   6   15.04    3.70
   7 -13  -6    0.43    2.64
  -7  13   6    5.25    3.09
   7 -14  -6   15.27    3.80
  -7  14   6   11.33    2.08
   7  12  -5   16.35    3.38
  -7 -12   5   16.62    4.36
   7  11  -5    3.50    2.64
  -7 -11   5   10.32    4.60
   7  10  -5   39.27    3.47
  -7 -10   5   27.99    2.75
   7   9  -5   11.27    2.09
  -7  -9   5    9.99    2.30
   7   8  -5   10.05    2.02
  -7  -8   5    8.15    1.73
   7   7  -5   51.94    2.70
  -7  -7   5   50.62    2.42
   7   6  -5   38.61    2.24
  -7  -6   5   39.80    2.10
   7   5  -5   90.55    3.06
  -7  -5   5   87.26    2.81
   7   4  -5   18.85    1.63
  -7  -4   5   18.05    1.56
   7   3  -5   73.48    2.96
  -7  -3   5   71.12    2.57
   7   2  -5  124.55    3.81
  -7  -2   5  124.54    3.79
   7   1  -5   30.63    1.60
  -7  -1   5   28.94    1.74
   7   0  -5  104.14    3.47
  -7   0   5  100.82    2.95
   7  -1  -5   29.55    1.70
  -7   1   5   26.16    1.51
   7  -2  -5  123.60    3.91
  -7   2   5  122.38    4.04
   7  -3  -5   64.86    2.58
  -7   3   5   53.89    2.64
   7  -4  -5   16.49    2.37
   7  -5  -5   88.06    3.28
  -7   5   5   90.28    3.21
   7  -6  -5   40.65    2.37
  -7   6   5   40.64    2.33
   7  -7  -5   56.24    2.66
  -7   7   5   51.40    2.66
   7  -8  -5   12.08    1.65
  -7   8   5    9.36    1.68
   7  -9  -5   13.04    2.29
  -7   9   5   12.64    2.46
   7 -10  -5   32.48    2.61
  -7  10   5   34.01    2.48
   7 -11  -5    7.27    2.65
  -7  11   5    6.66    3.08
   7 -12  -5   16.87    3.08
  -7  12   5   15.16    3.11
   7 -13  -5    8.40    3.26
  -7  13   5    1.67    3.04
   7 -14  -5   17.67    3.38
  -7  14   5   16.10    1.64
   7  12  -4   16.36    2.91
  -7 -12   4    7.90    2.30
   7  11  -4   25.21    3.80
  -7 -11   4   35.50    4.53
   7  10  -4   60.01    2.82
  -7 -10   4   53.78    3.01
   7   9  -4   62.55    2.79
  -7  -9   4   65.92    3.04
   7   8  -4    4.47    1.87
  -7  -8   4    5.58    2.02
   7   7  -4    9.68    2.61
  -7  -7   4   13.79    1.63
   7   6  -4   21.39    1.64
  -7  -6   4   21.90    1.70
   7   5  -4   15.03    1.51
  -7  -5   4   16.31    1.53
   7   4  -4    7.83    1.19
  -7  -4   4    9.96    1.43
   7   3  -4   19.13    1.52
  -7  -3   4   18.67    1.52
   7   2  -4   27.71    1.67
  -7  -2   4   28.93    1.78
   7   1  -4   34.90    1.76
  -7  -1   4   38.55    1.90
   7   0  -4   -0.73    1.16
  -7   0   4   -0.17    1.19
   7  -1  -4   34.28    1.88
  -7   1   4   34.35    1.89
   7  -2  -4   25.88    1.62
  -7   2   4   24.87    1.74
   7  -3  -4   16.05    1.52
  -7   3   4   16.10    1.54
   7  -4  -4    8.89    1.24
   7  -5  -4   13.10    1.63
  -7   5   4   17.23    2.09
   7  -6  -4   21.29    1.66
  -7   6   4   22.95    1.35
   7  -7  -4   13.42    1.72
  -7   7   4   14.10    1.87
   7  -8  -4    4.93    1.63
  -7   8   4    6.82    1.99
   7  -9  -4   68.14    2.97
  -7   9   4   61.83    3.18
   7 -10  -4   61.15    2.92
  -7  10   4   62.08    3.23
   7 -11  -4   27.13    2.84
  -7  11   4   28.27    3.12
   7 -12  -4    7.07    2.80
  -7  12   4    6.26    3.20
   7 -13  -4    2.68    3.13
  -7  13   4    7.95    3.24
   7 -14  -4   15.39    3.59
  -7  14   4   25.08    4.14
   7 -15  -4    4.93    2.85
  -7  15   4    8.62    3.53
   7  13  -3   -0.26    3.56
   7  12  -3   14.59    2.17
  -7 -12   3   16.14    3.80
   7  11  -3   14.10    2.79
  -7 -11   3   11.85    1.95
   7  10  -3   79.37    3.26
  -7 -10   3   84.48    3.32
   7   9  -3   29.15    2.28
  -7  -9   3   26.94    2.36
   7   8  -3   45.46    2.67
  -7  -8   3   48.02    2.61
   7   7  -3  139.65    6.95
  -7  -7   3  138.04    3.98
   7   6  -3   37.15    2.10
  -7  -6   3   45.71    1.99
   7   5  -3   23.42    1.65
  -7  -5   3   23.05    1.63
   7   4  -3   13.62    1.28
  -7  -4   3   12.45    1.39
   7   3  -3   19.23    1.48
  -7  -3   3   17.47    1.47
   7   2  -3  109.36    3.56
  -7  -2   3  107.25    3.43
   7   1  -3   50.35    2.11
  -7  -1   3   46.97    1.90
   7   0  -3  194.71    5.38
  -7   0   3  193.73    5.17
   7  -1  -3   47.53    2.14
  -7   1   3   48.49    1.97
   7  -2  -3  108.02    3.41
  -7   2   3  106.84    3.66
   7  -3  -3   17.01    2.26
   7  -4  -3   13.33    1.28
  -7   4   3   13.85    1.24
   7  -5  -3   26.49    1.66
  -7   5   3   23.68    1.71
   7  -6  -3   36.50    1.99
  -7   6   3   39.00    1.99
   7  -7  -3  135.26    4.40
   7  -8  -3   47.22    2.26
  -7   8   3   48.97    2.64
   7  -9  -3   31.04    2.00
  -7   9   3   28.49    2.47
   7 -10  -3   83.20    2.99
  -7  10   3   82.33    3.10
   7 -11  -3   13.43    2.18
  -7  11   3   10.28    2.93
   7 -12  -3    9.96    2.62
  -7  12   3   12.91    5.10
   7 -13  -3    2.16    2.74
  -7  13   3    7.10    3.32
   7 -14  -3   10.05    3.24
  -7  14   3   19.94    3.54
   7 -15  -3    8.62    1.61
  -7  15   3    9.77    2.78
  -7 -14   2    7.21    3.32
   7  13  -2   -0.11    1.29
  -7 -13   2    0.78    3.25
   7  12  -2    4.84    2.82
   7  11  -2    9.61    2.41
  -7 -11   2    8.05    3.92
   7  10  -2   11.92    2.04
  -7 -10   2   13.40    2.11
   7   9  -2   67.85    2.98
  -7  -9   2   72.69    2.68
   7   8  -2   17.64    1.77
   7   7  -2   33.44    2.22
  -7  -7   2   32.79    1.87
   7   6  -2    7.46    1.43
  -7  -6   2    7.05    1.38
   7   5  -2    8.94    1.36
  -7  -5   2    9.20    1.37
   7   4  -2    7.95    1.28
  -7  -4   2    8.82    1.33
   7   3  -2   31.96    1.73
  -7  -3   2   38.03    1.95
   7   2  -2   88.97    3.11
  -7  -2   2   80.47    2.73
   7   1  -2  161.89    4.54
  -7  -1   2  169.98    4.51
   7   0  -2   -0.15    1.16
  -7   0   2    0.29    1.23
   7  -1  -2  163.93    4.95
  -7   1   2  174.29    5.06
   7  -2  -2   85.32    2.79
  -7   2   2   75.43    2.67
   7  -3  -2   33.04    1.78
   7  -4  -2    7.31    1.13
  -7   4   2    8.98    1.22
   7  -5  -2    9.29    1.33
  -7   5   2   10.21    1.58
   7  -6  -2    8.85    1.55
  -7   6   2    6.68    1.61
   7  -7  -2   31.95    2.04
  -7   7   2   33.40    1.99
   7  -8  -2   22.21    1.89
  -7   8   2   20.55    2.33
   7  -9  -2   70.94    3.02
  -7   9   2   71.10    3.93
   7 -10  -2   13.26    2.19
  -7  10   2   14.94    2.50
   7 -11  -2    8.93    2.37
  -7  11   2   10.16    2.64
   7 -12  -2    5.90    2.63
  -7  12   2    1.46    2.86
   7 -13  -2   -0.66    2.66
  -7  13   2    1.25    2.53
   7 -14  -2   13.07    4.56
  -7  14   2   15.00    3.00
   7 -15  -2    7.77    1.98
   7  13  -1    4.87    2.06
  -7 -13   1    4.81    3.99
   7  12  -1    1.19    2.16
  -7 -12   1    1.75    1.89
   7  11  -1    0.21    2.09
  -7 -11   1   -1.75    2.05
   7  10  -1   63.20    2.91
  -7 -10   1   61.17    2.89
   7   9  -1   37.23    2.55
  -7  -9   1   36.94    2.43
   7   8  -1   86.99    3.26
  -7  -8   1   90.55    3.64
   7   7  -1  153.81    4.58
  -7  -7   1  149.43    4.55
   7   6  -1    1.12    1.47
  -7  -6   1    2.69    2.01
   7   5  -1    3.78    1.30
  -7  -5   1    3.74    1.34
   7   4  -1    7.96    1.29
  -7  -4   1    8.21    1.34
   7   3  -1   38.19    1.90
  -7  -3   1   30.53    1.72
   7   2  -1  131.70    3.87
  -7  -2   1  140.07    4.18
   7   1  -1   72.41    2.73
  -7  -1   1   68.41    2.46
   7   0  -1  476.67   12.03
  -7   0   1  468.84   11.41
   7  -1  -1   70.03    2.55
  -7   1   1   63.64    2.51
   7  -2  -1  128.64    6.08
   7  -3  -1   34.37    1.67
  -7   3   1   31.37    1.73
   7  -4  -1    6.28    1.36
  -7   4   1    6.06    1.20
   7  -5  -1    4.64    1.13
  -7   5   1    2.74    1.38
   7  -6  -1    2.63    1.39
  -7   6   1    3.11    1.48
   7  -7  -1  159.00    4.56
  -7   7   1  156.26    4.59
   7  -8  -1   84.82    3.02
  -7   8   1   91.96    3.41
   7  -9  -1   38.49    2.46
  -7   9   1   36.84    2.92
   7 -10  -1   58.86    2.76
  -7  10   1   53.64    4.36
   7 -11  -1   -1.07    2.16
  -7  11   1    1.59    2.71
   7 -12  -1   -2.05    2.53
  -7  12   1    0.34    2.91
   7 -13  -1    7.47    1.95
  -7  13   1    7.46    2.08
   7 -14  -1    1.26    2.84
  -7  14   1   -0.07    2.06
   7 -15  -1   14.67    3.62
  -7  15   1   13.44    2.39
  -7 -13   0   -0.21    2.01
   7  12   0    0.16    2.50
  -7 -12   0    1.89    2.90
   7  11   0    7.79    2.44
  -7 -11   0    3.90    1.85
   7  10   0    6.52    2.27
  -7 -10   0    6.33    1.86
   7   9   0  120.71    4.20
  -7  -9   0  120.86    3.94
   7   8   0   44.65    2.37
  -7  -8   0   50.35    2.51
   7   7   0   52.73    2.35
  -7  -7   0   49.87    2.51
   7   6   0   24.37    1.74
  -7  -6   0   25.02    1.58
   7   5   0    2.21    1.23
  -7  -5   0    2.11    1.28
   7   4   0    7.39    1.26
  -7  -4   0   12.05    1.22
   7   3   0    4.93    1.21
  -7  -3   0    3.96    1.28
   7   2   0   25.15    1.41
  -7  -2   0   27.71    1.60
   7   1   0   80.21    2.86
  -7  -1   0   79.57    2.79
   7   0   0   -0.24    1.09
  -7   0   0    0.88    1.24
   7  -1   0   78.67    2.88
  -7   1   0   72.56    2.71
   7  -2   0   24.10    1.52
   7  -3   0    2.59    0.97
  -7   3   0    2.66    1.02
   7  -4   0    9.67    1.11
  -7   4   0    9.41    1.25
   7  -5   0    3.08    1.29
  -7   5   0    1.77    1.54
   7  -6   0   26.61    1.88
  -7   6   0   28.12    2.02
   7  -7   0   53.84    2.41
  -7   7   0   51.92    2.38
   7  -8   0   50.07    2.39
  -7   8   0   54.88    2.81
   7  -9   0  121.29    3.97
  -7   9   0  122.96    4.25
   7 -10   0    7.05    2.01
  -7  10   0    5.19    3.40
   7 -11   0    9.18    2.03
  -7  11   0    5.95    3.77
   7 -12   0    2.08    2.43
  -7  12   0   -1.47    3.35
   7 -13   0    0.01    3.49
  -7  13   0    2.21    4.00
   7 -14   0    9.67    1.82
  -7  14   0    1.66    1.74
   7 -15   0    1.64    2.12
  -7  15   0    0.77    3.05
   7  14   1    0.85    1.39
  -7 -14  -1    7.87    1.93
   7  12   1    9.09    2.34
  -7 -12  -1    3.71    2.20
   7  11   1    9.18    2.30
  -7 -11  -1    8.23    2.05
   7  10   1   40.78    2.68
  -7 -10  -1   38.55    2.61
   7   9   1   36.67    2.40
  -7  -9  -1   42.51    2.42
   7   8   1  113.90    3.67
  -7  -8  -1  110.79    3.61
   7   7   1  153.86    4.50
  -7  -7  -1  147.56    4.32
   7   6   1    8.83    1.58
  -7  -6  -1    8.46    1.33
   7   5   1   27.59    1.91
  -7  -5  -1   27.60    1.83
   7   4   1   38.59    1.88
  -7  -4  -1   34.10    1.92
   7   3   1   34.48    1.86
  -7  -3  -1   39.12    1.88
   7   2   1  102.58    3.08
  -7  -2  -1   92.43    2.99
   7   1   1   43.47    2.03
  -7  -1  -1   41.44    2.04
   7   0   1  350.34    8.96
  -7   0  -1  343.33    8.06
   7  -1   1   38.67    2.88
   7  -2   1   98.26    3.11
  -7   2  -1   94.44    3.10
   7  -3   1   37.55    1.66
  -7   3  -1   40.38    1.94
   7  -4   1   32.79    1.81
  -7   4  -1   31.00    1.89
   7  -5   1   27.83    1.59
  -7   5  -1   29.51    2.00
   7  -6   1   11.05    1.49
  -7   6  -1    8.69    1.68
   7  -7   1  144.76    4.26
  -7   7  -1  155.35    4.58
   7  -8   1  107.42    3.60
  -7   8  -1  110.31    4.10
   7  -9   1   43.35    2.36
  -7   9  -1   41.37    2.58
   7 -10   1   38.48    2.48
  -7  10  -1   39.90    2.79
   7 -11   1   11.66    2.15
  -7  11  -1   10.78    2.79
   7 -12   1    1.46    1.88
  -7  12  -1    1.33    2.46
   7 -13   1    0.28    1.84
  -7  13  -1    4.99    1.77
   7 -14   1   11.76    3.81
   7 -15   1   12.35    3.42
  -7  15  -1    9.43    2.46
   7  14   2    1.85    3.09
  -7 -14  -2   15.77    3.68
   7  13   2    6.60    2.66
  -7 -13  -2    1.12    4.10
   7  12   2   16.70    1.79
  -7 -12  -2   10.97    2.04
   7  11   2    7.20    2.03
  -7 -11  -2    9.48    1.95
   7  10   2   14.30    2.22
  -7 -10  -2   11.76    2.15
   7   9   2   56.71    2.85
  -7  -9  -2   64.49    3.04
   7   8   2   16.89    1.96
  -7  -8  -2   19.55    1.82
   7   7   2   62.79    3.78
  -7  -7  -2   57.89    2.50
   7   6   2   11.97    1.65
  -7  -6  -2   12.29    1.67
   7   5   2   34.35    1.98
  -7  -5  -2   35.31    2.04
   7   4   2    5.48    1.16
  -7  -4  -2    7.73    1.44
   7   3   2   48.03    2.00
  -7  -3  -2   37.77    2.12
   7   2   2   58.10    2.28
  -7  -2  -2   61.01    2.62
   7   1   2  101.45    3.24
  -7  -1  -2   99.75    3.05
   7   0   2    0.16    1.25
  -7   0  -2   -0.91    1.32
   7  -1   2   96.93    3.19
   7  -2   2   59.25    2.45
  -7   2  -2   56.89    2.53
   7  -3   2   45.73    1.85
  -7   3  -2   39.63    1.86
   7  -4   2    6.37    1.38
  -7   4  -2    8.20    1.61
   7  -5   2   37.92    1.88
  -7   5  -2   33.99    2.22
   7  -6   2    9.74    1.56
  -7   6  -2   10.59    1.92
   7  -7   2   61.32    2.41
  -7   7  -2   56.22    2.55
   7  -8   2   19.91    1.92
  -7   8  -2   19.35    2.24
   7  -9   2   59.18    2.61
  -7   9  -2   60.68    2.89
   7 -10   2   15.77    2.20
  -7  10  -2   14.41    2.51
   7 -11   2   10.71    2.43
  -7  11  -2    8.27    2.72
   7 -12   2   12.71    2.59
  -7  12  -2   11.05    2.76
   7 -13   2    3.88    3.72
  -7  13  -2    0.31    4.68
   7 -14   2   16.54    4.11
  -7  14  -2   12.22    5.44
   7  14   3    8.26    1.61
  -7 -14  -3   16.49    2.20
   7  13   3    5.81    2.22
  -7 -13  -3    1.34    2.59
   7  12   3   32.72    2.64
  -7 -12  -3   35.98    3.68
   7  11   3   34.79    2.68
  -7 -11  -3   38.23    2.73
   7  10   3   20.68    2.47
  -7 -10  -3   23.76    2.22
   7   9   3   32.88    2.54
  -7  -9  -3   29.00    2.20
   7   8   3   21.87    2.15
  -7  -8  -3   20.58    2.02
   7   7   3   35.66    2.11
  -7  -7  -3   39.52    2.12
   7   6   3   73.74    2.79
  -7  -6  -3   76.87    2.84
   7   5   3   40.46    2.11
  -7  -5  -3   36.87    1.97
   7   4   3   13.60    1.61
  -7  -4  -3   11.58    1.29
   7   3   3   69.08    2.59
  -7  -3  -3   71.95    2.46
   7   2   3  122.16    3.98
  -7  -2  -3  114.76    3.94
   7   1   3   28.26    1.86
  -7  -1  -3   30.07    1.81
   7   0   3  278.08   11.44
   7  -1   3   28.29    1.88
  -7   1  -3   28.12    1.86
   7  -2   3  122.82    3.74
  -7   2  -3  119.20    3.78
   7  -3   3   66.70    2.44
  -7   3  -3   71.96    2.92
   7  -4   3   13.07    1.53
  -7   4  -3   12.77    1.77
   7  -5   3   40.13    1.89
  -7   5  -3   38.64    2.31
   7  -6   3   75.37    2.70
  -7   6  -3   76.34    2.91
   7  -7   3   38.80    2.16
  -7   7  -3   43.10    2.50
   7  -8   3   22.77    1.94
  -7   8  -3   23.61    2.45
   7  -9   3   30.81    2.28
  -7   9  -3   28.98    2.63
   7 -10   3   25.37    2.47
  -7  10  -3   21.60    2.68
   7 -11   3   29.14    2.70
  -7  11  -3   35.08    3.00
   7 -12   3   26.95    2.58
  -7  12  -3   27.66    3.62
   7 -13   3    2.33    3.16
  -7  13  -3    3.10    6.42
   7 -14   3   12.34    3.72
   7  14   4   21.08    3.65
  -7 -14  -4   24.87    5.44
   7  13   4   11.18    2.60
  -7 -13  -4    8.91    2.25
   7  12   4   24.14    2.84
  -7 -12  -4   24.65    2.91
   7  11   4   27.90    2.57
  -7 -11  -4   24.86    2.43
   7  10   4   21.99    2.46
  -7 -10  -4   27.46    3.61
   7   9   4    7.88    2.06
  -7  -9  -4   10.43    2.10
   7   8   4    5.10    1.97
  -7  -8  -4    7.46    1.93
   7   7   4   38.84    2.50
  -7  -7  -4   36.72    2.09
   7   6   4   19.15    1.94
  -7  -6  -4   21.32    1.52
   7   5   4   43.44    2.17
  -7  -5  -4   46.93    2.38
   7   4   4   56.14    2.44
  -7  -4  -4   56.02    2.39
   7   3   4   35.41    1.93
  -7  -3  -4   33.17    2.19
   7   2   4   34.07    1.92
  -7  -2  -4   41.54    2.18
   7   1   4    2.45    1.13
  -7  -1  -4    1.48    1.42
   7   0   4   -0.10    1.05
  -7   0  -4   -0.58    1.22
   7  -1   4    0.99    1.37
  -7   1  -4    0.54    1.58
   7  -2   4   38.30    1.93
  -7   2  -4   37.95    2.10
   7  -3   4   35.59    1.97
  -7   3  -4   32.26    2.04
   7  -4   4   54.66    2.45
  -7   4  -4   53.24    2.56
   7  -5   4   52.77    2.26
  -7   5  -4   51.79    2.60
   7  -6   4   19.72    1.87
  -7   6  -4   20.98    2.22
   7  -7   4   35.60    2.12
  -7   7  -4   36.00    2.50
   7  -8   4    3.14    1.72
  -7   8  -4    4.59    2.15
   7  -9   4    8.21    1.97
  -7   9  -4    8.84    2.53
   7 -10   4   19.48    2.21
  -7  10  -4   26.99    2.96
   7 -11   4   29.85    2.59
  -7  11  -4   26.56    3.09
   7 -12   4   19.20    3.32
  -7  12  -4   19.91    3.82
   7 -13   4   14.71    2.67
   7  13   5   13.96    2.73
  -7 -13  -5   10.63    2.11
   7  12   5   28.49    2.79
  -7 -12  -5   22.76    3.40
   7  11   5   22.60    2.62
  -7 -11  -5   15.72    2.33
   7  10   5    2.24    2.10
  -7 -10  -5    5.14    1.96
   7   9   5   13.41    2.18
  -7  -9  -5   13.29    2.06
   7   8   5    3.93    1.94
  -7  -8  -5    5.13    1.82
   7   7   5   49.32    2.72
  -7  -7  -5   55.57    2.82
   7   6   5   15.97    1.97
  -7  -6  -5   15.65    1.95
   7   5   5  210.74    5.77
  -7  -5  -5  203.39    5.38
   7   4   5   44.59    2.03
  -7  -4  -5   42.23    2.30
   7   3   5   74.53    2.63
  -7  -3  -5   76.71    2.77
   7   2   5   68.74    2.73
  -7  -2  -5   60.14    2.66
   7   1   5    4.88    2.19
   7   0   5   -0.42    1.38
  -7   0  -5   -0.15    1.58
   7  -1   5    9.86    1.52
  -7   1  -5    8.51    1.69
   7  -2   5   71.73    2.85
  -7   2  -5   67.04    2.76
   7  -3   5   82.52    2.95
  -7   3  -5   80.04    3.02
   7  -4   5   43.51    2.23
  -7   4  -5   42.39    2.46
   7  -5   5  208.13    5.34
  -7   5  -5  210.66    5.53
   7  -6   5   16.53    1.79
  -7   6  -5   18.11    2.24
   7  -7   5   52.77    2.48
  -7   7  -5   54.36    2.62
   7  -8   5    1.09    1.74
  -7   8  -5    2.60    1.91
   7  -9   5   13.16    2.15
  -7   9  -5   16.72    2.57
   7 -10   5    3.16    2.22
  -7  10  -5    1.56    3.00
   7 -11   5   15.05    2.46
  -7  11  -5   16.37    4.33
   7 -12   5   23.50    2.47
  -7  12  -5   26.71    2.25
   7 -13   5   12.65    4.00
   7  11   6    3.16    3.25
  -7 -11  -6    3.13    2.07
   7  10   6    4.37    3.17
  -7 -10  -6   10.60    3.61
   7   9   6    0.50    1.48
  -7  -9  -6    0.47    0.92
   7   8   6    4.96    1.72
  -7  -8  -6    5.35    2.27
   7   7   6    3.87    1.97
  -7  -7  -6    7.56    2.04
   7   6   6   46.37    2.38
  -7  -6  -6   51.39    2.49
   7   5   6    3.64    1.95
  -7  -5  -6    3.11    1.85
   7   4   6  156.33    4.68
  -7  -4  -6  152.80    4.29
   7   3   6   23.69    1.96
  -7  -3  -6   21.44    1.78
   7   2   6   18.03    1.96
  -7  -2  -6   16.68    1.76
   7   1   6    6.17    1.39
  -7  -1  -6    1.13    1.36
   7   0   6   -0.36    1.40
  -7   0  -6   -0.48    1.69
   7  -1   6    6.50    1.60
  -7   1  -6    9.29    1.91
   7  -2   6   15.68    1.57
  -7   2  -6   17.04    1.80
   7  -3   6   22.10    1.89
  -7   3  -6   23.04    1.87
   7  -4   6  152.75    4.22
  -7   4  -6  161.92    4.68
   7  -5   6    2.40    1.33
  -7   5  -6    3.70    2.09
   7  -6   6   48.48    2.22
  -7   6  -6   48.80    2.84
   7  -7   6    7.20    1.90
  -7   7  -6    5.71    1.99
   7  -8   6    6.09    1.86
  -7   8  -6    7.12    2.74
   7  -9   6   -0.10    2.42
  -7   9  -6    5.16    2.77
   7 -10   6    9.11    2.45
  -7  10  -6    7.50    2.78
   7 -11   6    1.52    2.19
   7 -12   6   18.33    4.83
  -7  12  -6   25.90    5.69
  -7  -9  -7    3.15    1.65
   7   8   7    0.31    1.09
  -7  -8  -7    0.13    0.75
   7   7   7    7.26    1.88
  -7  -7  -7    8.12    1.82
   7   6   7    1.05    1.96
  -7  -6  -7    0.20    1.90
   7   5   7  157.79    4.53
  -7  -5  -7  150.13    4.42
   7   4   7   23.56    2.28
  -7  -4  -7   24.60    2.06
   7   3   7   62.72    2.84
  -7  -3  -7   60.51    2.61
   7   2   7   42.80    3.29
  -7  -2  -7   35.51    3.78
   7   1   7   -0.13    1.65
  -7  -1  -7   -0.96    1.90
   7   0   7    4.34    1.46
  -7   0  -7    2.61    1.62
   7  -1   7    0.91    1.61
  -7   1  -7   -0.11    1.89
   7  -2   7   47.33    2.26
  -7   2  -7   41.23    2.49
   7  -3   7   68.80    2.74
  -7   3  -7   63.87    2.63
   7  -4   7   22.96    2.02
  -7   4  -7   21.47    2.34
   7  -5   7  149.22    4.10
  -7   5  -7  155.84    4.70
   7  -6   7    0.94    1.82
  -7   6  -7    0.00    1.87
   7  -7   7    6.62    1.94
  -7   7  -7    5.94    2.58
   7  -8   7    1.19    1.77
  -7   8  -7    0.02    2.32
   7  -9   7    5.73    1.99
  -7   9  -7    0.35    2.36
   7 -10   7    7.52    1.97
   7 -11   7    0.14    1.81
   7   6   8    8.05    1.62
  -7  -6  -8    3.37    1.36
   7   5   8    0.55    1.24
  -7  -5  -8    0.68    1.92
   7   4   8   54.61    2.75
  -7  -4  -8   51.02    2.73
   7   3   8   10.79    2.30
  -7  -3  -8   13.24    2.45
   7   2   8    6.81    1.65
  -7  -2  -8    1.55    2.15
   7   1   8    0.13    1.70
  -7  -1  -8    0.96    2.01
   7   0   8    1.12    1.56
  -7   0  -8    1.55    1.91
   7  -1   8    1.05    1.64
  -7   1  -8   -0.05    2.10
   7  -2   8    7.95    1.94
  -7   2  -8    4.47    2.26
   7  -3   8   13.45    1.96
  -7   3  -8   14.14    2.60
   7  -4   8   53.57    2.75
  -7   4  -8   53.23    4.76
   7  -5   8    6.21    3.24
  -7   5  -8    1.39    3.57
   7  -6   8    6.09    2.86
  -7   6  -8    3.90    3.77
   7  -7   8    0.15    1.86
  -7   7  -8    0.03    1.97
   7  -9   8    0.34    1.83
  -7   9  -8    1.37    1.66
  -7  10  -8    9.85    2.42
  -7  -3  -9    3.67    3.41
   7   2   9   29.61    2.13
  -7  -2  -9   29.97    2.32
   7   1   9    1.72    1.05
  -7  -1  -9    2.00    3.46
   7   0   9   11.17    2.03
  -7   0  -9   17.62    3.80
   7  -1   9    5.79    2.83
  -7   1  -9    2.98    2.42
   7  -2   9   34.25    2.22
  -7   2  -9   40.85    3.10
   7  -3   9   34.90    2.40
  -7   3  -9   30.34    2.56
   7  -4   9   12.19    2.50
  -7   4  -9   10.01    2.50
   7  -5   9   46.94    2.47
  -7   5  -9   47.88    3.21
   7  -6   9   14.76    2.14
  -7   6  -9   14.42    4.02
   7  -7   9   15.38    2.77
  -7   7  -9   10.52    2.34
   7  -8   9    2.44    3.19
   8   4 -15    0.23    1.88
   8   5 -14    8.95    2.21
   8   4 -14    8.51    3.80
   8   3 -14   14.13    1.80
   8   2 -14    9.50    1.73
  -8  -2  14    9.09    2.52
  -8   0  14    0.23    1.42
  -8  -5  13    0.46    3.14
   8   4 -13   20.19    4.36
  -8  -4  13   15.04    2.58
   8   3 -13    1.41    1.58
  -8  -3  13   12.64    1.75
   8   2 -13    1.67    2.02
  -8  -2  13    1.93    3.41
  -8  -1  13    0.46    1.47
  -8   0  13   -0.12    1.58
   8  -1 -13    2.10    3.62
  -8   1  13    1.31    1.51
  -8   2  13    6.54    1.75
   8   6 -12   -1.84    4.00
  -8  -6  12   -0.90    2.25
   8   5 -12   51.38    5.07
  -8  -5  12   50.44    7.86
   8   4 -12    4.30    2.53
  -8  -4  12    3.04    2.61
   8   3 -12   26.60    2.46
  -8  -3  12   19.81    1.80
   8   2 -12    8.75    2.45
  -8  -2  12    4.68    2.22
   8   1 -12    1.55    2.44
  -8  -1  12    0.17    3.24
   8   0 -12    2.18    1.99
  -8   0  12    0.97    1.53
   8  -1 -12    0.08    1.38
  -8   1  12   -0.35    0.95
   8  -2 -12   10.35    2.85
  -8   2  12    8.64    1.89
   8  -3 -12   27.54    2.36
  -8   3  12   23.14    2.21
   8  -4 -12    6.28    3.14
  -8   4  12    9.26    3.44
  -8  -8  11   -0.96    3.33
   8   6 -11   16.02    5.01
  -8  -6  11   11.63    2.02
   8   5 -11   -0.81    5.21
  -8  -5  11   -0.09    1.27
   8   4 -11   48.37    2.93
  -8  -4  11   46.44    2.53
   8   3 -11    8.76    2.51
  -8  -3  11    9.05    2.66
   8   2 -11    3.98    2.26
  -8  -2  11    4.99    2.38
   8   1 -11    0.83    2.00
  -8  -1  11    4.33    2.02
   8   0 -11    0.37    1.75
  -8   0  11   -0.38    1.96
   8  -1 -11    1.33    2.23
  -8   1  11    1.51    2.12
   8  -2 -11    7.96    2.67
  -8   2  11    5.40    2.23
   8  -3 -11    7.97    2.78
  -8   3  11    7.80    2.45
   8  -4 -11   43.34    2.38
  -8   4  11   43.08    2.32
   8  -5 -11    0.65    2.46
  -8   5  11    1.91    2.13
   8  -6 -11   14.64    2.66
  -8   6  11   11.38    2.72
  -8  -9  10    7.20    2.78
   8   8 -10    1.48    2.13
  -8  -8  10    2.94    2.09
   8   7 -10   27.66    3.08
  -8  -7  10   20.06    2.61
   8   6 -10   25.73    2.32
  -8  -6  10   23.15    2.74
   8   5 -10   39.83    2.41
  -8  -5  10   38.10    2.39
   8   4 -10   10.84    2.68
  -8  -4  10   10.88    2.22
   8   3 -10   26.11    2.63
  -8  -3  10   26.17    2.61
   8   2 -10   17.38    2.41
  -8  -2  10   17.71    2.36
   8   1 -10   17.46    2.29
  -8  -1  10   17.65    2.23
   8   0 -10   22.27    2.27
  -8   0  10   21.57    2.30
   8  -1 -10   18.87    2.38
  -8   1  10   15.50    1.75
   8  -2 -10   16.22    2.25
  -8   2  10   18.32    2.23
   8  -3 -10   22.28    2.05
  -8   3  10   22.34    2.24
   8  -4 -10    9.10    2.01
  -8   4  10   13.50    1.81
   8  -5 -10   34.60    2.45
  -8   5  10   35.45    2.12
   8  -6 -10   22.01    2.43
  -8   6  10   19.77    2.21
   8  -7 -10   19.79    2.64
  -8   7  10   14.06    2.39
  -8 -10   9   12.79    3.48
  -8  -9   9   13.58    3.05
   8   8  -9    2.19    2.48
  -8  -8   9   -1.35    2.50
   8   7  -9   20.77    2.52
  -8  -7   9   10.08    2.73
   8   6  -9    2.75    1.77
  -8  -6   9    1.25    2.01
   8   5  -9    2.41    1.40
  -8  -5   9    1.07    2.02
   8   4  -9    6.71    1.88
  -8  -4   9    6.14    1.90
   8   3  -9   27.58    2.16
  -8  -3   9   31.97    2.19
   8   2  -9   35.94    2.39
  -8  -2   9   34.78    2.46
   8   1  -9   56.37    2.71
  -8  -1   9   57.15    2.55
   8   0  -9   -1.16    2.00
  -8   0   9    0.00    1.57
   8  -1  -9   55.57    2.34
  -8   1   9   55.72    2.44
   8  -2  -9   36.57    2.10
  -8   2   9   33.50    2.08
   8  -3  -9   26.28    2.23
  -8   3   9   29.95    2.05
   8  -4  -9    6.55    2.13
  -8   4   9    5.10    1.99
   8  -5  -9    3.91    1.79
  -8   5   9    1.72    1.59
   8  -6  -9    3.40    2.40
  -8   6   9    2.56    2.43
   8  -7  -9    9.53    1.87
  -8   7   9    5.71    1.82
   8  -8  -9    0.77    2.22
  -8   8   9    0.49    2.34
   8  -9  -9    9.88    2.09
  -8   9   9   17.00    3.91
   8  10  -8   21.20    3.10
   8   9  -8   10.50    3.73
  -8  -9   8   15.17    2.51
   8   8  -8   23.27    2.24
  -8  -8   8   25.58    2.61
  -8  -7   8   40.47    3.99
   8   6  -8   16.85    1.88
  -8  -6   8   14.27    2.10
   8   5  -8    3.42    1.77
  -8  -5   8    1.38    1.62
   8   4  -8    2.46    2.06
  -8  -4   8    2.45    2.10
   8   3  -8   29.75    2.24
  -8  -3   8   29.31    3.57
   8   2  -8   46.41    2.40
  -8  -2   8   47.43    3.68
   8   1  -8   35.72    2.32
  -8  -1   8   39.06    2.31
   8   0  -8  178.04    4.76
  -8   0   8  167.36    4.60
   8  -1  -8   39.62    2.12
  -8   1   8   36.75    2.23
   8  -2  -8   43.80    2.35
  -8   2   8   44.36    2.31
   8  -3  -8   34.26    2.30
  -8   3   8   29.36    2.25
   8  -4  -8    1.75    1.94
  -8   4   8    2.12    1.91
   8  -5  -8    5.40    1.84
  -8   5   8    3.52    1.72
   8  -6  -8   15.15    2.62
  -8   6   8   16.04    2.45
   8  -7  -8   34.09    2.41
  -8   7   8   31.57    2.53
   8  -8  -8   23.57    2.68
  -8   8   8   25.58    2.79
   8  -9  -8   14.15    2.68
  -8   9   8   10.79    2.86
   8 -10  -8   23.41    4.67
  -8 -11   7    4.20    2.48
   8  10  -7    5.77    4.36
  -8 -10   7    4.06    3.08
   8   9  -7   68.69    4.98
   8   8  -7   23.79    4.50
  -8  -8   7   23.23    4.10
   8   7  -7   14.79    2.43
  -8  -7   7   15.93    2.22
   8   6  -7    6.35    2.10
  -8  -6   7    5.90    2.21
   8   5  -7    0.30    1.92
  -8  -5   7    0.74    1.92
   8   4  -7    4.71    2.07
  -8  -4   7    8.45    1.98
   8   3  -7   22.32    1.95
  -8  -3   7   23.23    2.22
   8   2  -7   22.67    2.02
  -8  -2   7   17.82    2.00
   8   1  -7   39.39    2.12
  -8  -1   7   40.66    2.07
   8   0  -7   -0.04    1.59
  -8   0   7   -0.04    1.68
   8  -1  -7   37.38    2.05
  -8   1   7   42.56    2.26
   8  -2  -7   17.98    2.03
  -8   2   7   19.51    1.89
   8  -3  -7   22.18    2.11
  -8   3   7   20.62    2.03
   8  -4  -7    5.81    2.09
  -8   4   7    5.21    1.92
   8  -5  -7    1.03    1.97
  -8   5   7    2.20    2.11
   8  -6  -7    9.53    2.32
  -8   6   7    5.35    2.27
   8  -7  -7   15.09    2.51
  -8   7   7   18.48    2.17
   8  -8  -7   22.87    2.27
  -8   8   7   21.21    2.40
   8  -9  -7   67.31    3.25
  -8   9   7   69.27    3.11
   8 -10  -7    6.20    2.43
  -8  10   7    4.95    2.70
   8  11  -6    0.63    2.34
  -8 -11   6   -2.16    3.06
   8  10  -6   37.04    3.88
  -8 -10   6   36.27    2.52
   8   8  -6   68.58    3.10
  -8  -8   6   75.78    4.51
   8   7  -6   74.61    3.37
  -8  -7   6   73.95    4.76
   8   6  -6   10.84    3.00
  -8  -6   6   10.95    2.37
   8   5  -6    5.88    2.60
  -8  -5   6    1.03    3.18
   8   4  -6    3.34    1.71
  -8  -4   6    3.29    2.02
   8   3  -6    3.27    1.64
  -8  -3   6    3.39    2.54
   8   2  -6   54.01    2.59
  -8  -2   6   51.52    2.52
   8   1  -6   18.69    1.83
  -8  -1   6   15.84    2.82
   8   0  -6  271.59    6.96
   8  -1  -6   14.88    1.81
  -8   1   6   18.21    2.85
   8  -2  -6   53.88    2.07
  -8   2   6   51.06    1.94
   8  -3  -6    4.05    1.62
  -8   3   6    3.70    1.73
   8  -4  -6    3.91    1.76
  -8   4   6    5.53    1.80
   8  -5  -6    3.45    1.82
  -8   5   6    3.45    1.74
   8  -6  -6   13.28    2.30
  -8   6   6   10.90    2.25
   8  -7  -6   83.55    3.41
  -8   7   6   78.72    3.45
   8  -8  -6   74.41    3.47
  -8   8   6   69.92    3.54
   8  -9  -6   24.92    2.89
  -8   9   6   25.98    2.99
   8 -10  -6   35.19    3.39
  -8  10   6   37.06    3.46
   8 -11  -6    0.12    2.36
  -8  11   6    0.26    1.59
   8  11  -5    7.57    1.97
  -8 -11   5    0.90    3.01
   8  10  -5    4.47    5.08
   8   9  -5   99.23    5.20
  -8  -9   5   97.79    3.64
   8   8  -5   18.57    2.44
  -8  -8   5   17.76    4.44
   8   7  -5   35.64    2.36
  -8  -7   5   31.85    2.31
   8   6  -5    5.17    1.96
  -8  -6   5    8.40    1.95
   8   5  -5    3.63    1.74
  -8  -5   5    4.94    1.73
   8   4  -5    8.90    1.66
  -8  -4   5    8.16    1.70
   8   3  -5   -0.41    1.16
  -8  -3   5    1.68    1.50
   8   2  -5   23.94    1.71
  -8  -2   5   29.23    1.90
   8   1  -5  149.91    4.26
  -8  -1   5  144.98    4.06
   8   0  -5   -0.34    1.50
  -8   0   5    1.19    1.46
   8  -1  -5  149.81    3.96
  -8   1   5  153.78    5.38
   8  -2  -5   24.67    1.96
  -8   2   5   28.08    2.43
   8  -3  -5    0.75    1.63
  -8   3   5    1.01    2.14
   8  -4  -5    9.04    1.78
  -8   4   5    6.57    2.76
   8  -5  -5    2.98    1.77
  -8   5   5    3.38    1.95
   8  -6  -5    8.46    2.09
  -8   6   5    5.08    2.19
   8  -7  -5   40.32    2.66
  -8   7   5   34.95    2.65
   8  -8  -5   20.66    2.51
  -8   8   5   20.24    2.71
   8  -9  -5   95.93    3.49
  -8   9   5   94.85    3.72
   8 -10  -5    1.41    1.99
  -8  10   5    2.46    2.43
   8 -11  -5    6.19    2.90
  -8  11   5    6.64    1.51
   8 -12  -5    0.74    2.75
  -8  12   5    0.46    2.87
   8  12  -4   12.05    3.71
  -8 -12   4    9.36    3.61
   8  11  -4   10.82    2.96
  -8 -11   4   10.32    2.81
   8  10  -4   53.73    3.41
  -8 -10   4   50.47    3.35
   8   9  -4   23.82    3.07
  -8  -9   4   24.08    2.83
   8   8  -4   80.22    4.74
  -8  -8   4   73.45    3.41
   8   7  -4   65.92    3.05
  -8  -7   4   75.79    3.11
   8   6  -4   27.35    2.12
  -8  -6   4   22.89    2.03
   8   5  -4    5.29    1.84
  -8  -5   4    2.31    1.80
   8   4  -4   23.00    1.92
  -8  -4   4   21.38    1.67
   8   3  -4   12.36    1.65
  -8  -3   4   16.36    1.80
   8   2  -4  120.40    3.63
  -8  -2   4  109.38    3.34
   8   1  -4   44.17    2.00
  -8  -1   4   50.18    2.11
   8   0  -4  330.48    8.10
  -8   0   4  311.80    7.61
   8  -1  -4   51.34    2.25
  -8   1   4   50.33    2.36
   8  -2  -4  111.99    3.56
  -8   2   4  104.04    3.74
   8  -3  -4   11.28    1.74
  -8   3   4   14.01    1.42
   8  -4  -4   23.21    1.96
  -8   4   4   22.53    1.99
   8  -5  -4    3.98    1.60
  -8   5   4    0.17    1.81
   8  -6  -4   27.59    2.25
  -8   6   4   23.80    3.24
   8  -7  -4   65.75    3.07
  -8   7   4   77.13    3.15
   8  -8  -4   80.52    3.02
  -8   8   4   68.83    3.00
   8  -9  -4   27.78    2.80
  -8   9   4   23.65    2.92
   8 -10  -4   49.76    3.10
  -8  10   4   52.78    2.95
   8 -11  -4   10.11    2.88
  -8  11   4   15.16    2.40
   8 -12  -4   10.69    2.04
  -8  12   4    7.40    1.88
   8  12  -3    7.72    1.97
  -8 -12   3    6.77    1.99
   8  11  -3   16.29    2.79
  -8 -11   3   11.29    2.40
   8  10  -3   11.30    3.15
  -8 -10   3   12.24    2.35
   8   9  -3   37.02    2.90
  -8  -9   3   38.46    4.05
   8   8  -3   13.15    2.34
  -8  -8   3   13.59    2.28
   8   7  -3   79.45    3.22
  -8  -7   3   73.36    2.95
   8   6  -3   19.49    2.10
  -8  -6   3   24.34    2.27
   8   5  -3   10.84    1.70
  -8  -5   3   13.00    1.79
   8   4  -3    2.48    1.40
  -8  -4   3    2.09    1.54
   8   3  -3   24.62    1.79
  -8  -3   3   25.33    1.70
   8   2  -3   93.08    3.19
  -8  -2   3   96.16    3.49
   8   1  -3   37.13    1.92
  -8  -1   3   37.31    2.06
   8   0  -3    0.20    1.37
  -8   0   3   -0.26    1.51
   8  -1  -3   36.84    2.02
  -8   1   3   37.38    1.95
   8  -2  -3   89.09    3.15
  -8   2   3   99.68    3.33
   8  -3  -3   23.58    1.96
  -8   3   3   24.16    2.00
   8  -4  -3    2.40    1.58
  -8   4   3    2.32    1.64
   8  -5  -3   12.45    1.58
  -8   5   3   12.37    2.00
   8  -6  -3   21.82    2.04
  -8   6   3   24.57    2.24
   8  -7  -3   78.56    2.84
  -8   7   3   79.60    3.85
   8  -8  -3   14.62    2.25
  -8   8   3   11.90    2.42
   8  -9  -3   37.50    2.14
  -8   9   3   32.49    2.91
   8 -10  -3   12.44    2.82
  -8  10   3   13.55    2.78
   8 -11  -3   11.85    2.57
  -8  11   3   14.26    3.13
   8 -12  -3    1.67    2.01
  -8  12   3   10.61    2.45
   8 -13  -3    1.24    1.84
  -8  13   3   11.44    2.64
   8  12  -2   11.82    2.11
  -8 -12   2   12.60    2.29
   8  11  -2   30.53    2.96
  -8 -11   2   26.97    2.37
   8  10  -2    5.78    2.59
  -8 -10   2    7.32    2.00
   8   9  -2   38.37    2.73
  -8  -9   2   33.46    2.68
   8   8  -2    9.47    2.24
  -8  -8   2    7.84    2.01
   8   7  -2   86.34    3.19
  -8  -7   2   90.68    3.48
   8   6  -2   35.36    2.32
  -8  -6   2   39.55    2.49
   8   5  -2   94.11    4.64
  -8  -5   2   86.61    3.05
   8   4  -2   25.04    1.65
  -8  -4   2   24.83    1.89
   8   3  -2   45.36    2.15
  -8  -3   2   47.18    2.11
   8   2  -2  106.72    3.41
  -8  -2   2   99.12    3.24
   8   1  -2   41.07    2.11
  -8  -1   2   41.07    2.06
   8   0  -2   68.40    2.61
  -8   0   2   62.49    2.45
   8  -1  -2   36.37    1.93
  -8   1   2   41.26    2.02
   8  -2  -2  100.51    3.17
  -8   2   2   91.84    3.20
   8  -3  -2   48.61    2.25
  -8   3   2   50.98    2.33
   8  -4  -2   24.99    1.89
  -8   4   2   24.44    2.10
   8  -5  -2   97.31    3.27
  -8   5   2   98.71    3.15
   8  -6  -2   37.14    2.34
  -8   6   2   35.88    2.31
   8  -7  -2   90.41    3.23
  -8   7   2   92.18    3.37
   8  -8  -2    8.39    1.75
  -8   8   2    7.67    2.80
   8  -9  -2   36.47    2.33
  -8   9   2   31.16    4.28
   8 -10  -2    3.43    2.74
  -8  10   2    6.35    2.86
   8 -11  -2   30.66    3.69
  -8  11   2   32.07    3.34
   8 -12  -2   14.29    3.14
  -8  12   2   15.91    2.44
   8 -13  -2    8.93    2.86
   8  13  -1    7.48    3.94
  -8 -13   1   11.31    4.91
   8  12  -1   14.38    2.80
  -8 -12   1   17.29    3.89
   8  11  -1    2.46    1.35
  -8 -11   1    9.29    2.36
   8  10  -1   37.99    2.77
  -8 -10   1   29.11    2.26
   8   9  -1   -3.41    2.39
  -8  -9   1   -0.54    1.99
   8   8  -1    1.27    1.98
  -8  -8   1    0.22    1.86
   8   7  -1   30.13    2.17
  -8  -7   1   31.02    2.30
   8   6  -1   61.01    2.68
  -8  -6   1   62.81    2.79
   8   5  -1   35.85    1.98
  -8  -5   1   30.82    2.11
   8   4  -1   97.51    3.33
  -8  -4   1   96.34    3.36
   8   3  -1   13.38    1.62
  -8  -3   1   14.99    1.85
   8   2  -1   52.15    2.37
  -8  -2   1   55.79    2.55
   8   1  -1    0.80    1.03
  -8  -1   1    0.06    1.40
   8   0  -1    0.21    0.97
  -8   0   1   -0.26    1.07
   8  -1  -1    0.22    1.42
  -8   1   1    1.39    1.56
   8  -2  -1   48.84    2.48
  -8   2   1   52.46    2.55
   8  -3  -1   12.00    1.58
  -8   3   1   12.25    1.77
   8  -4  -1  100.07    3.25
  -8   4   1   96.93    3.39
   8  -5  -1   36.04    2.12
  -8   5   1   35.07    2.39
   8  -6  -1   60.53    2.65
  -8   6   1   61.34    2.89
   8  -7  -1   29.72    1.92
  -8   7   1   28.18    2.32
   8  -8  -1    2.51    2.02
  -8   8   1    2.46    2.23
   8  -9  -1    1.36    2.04
  -8   9   1    1.03    2.97
   8 -10  -1   38.19    2.81
  -8  10   1   29.16    4.28
   8 -11  -1   12.70    3.00
  -8  11   1   13.79    3.00
   8 -12  -1   14.69    4.61
  -8  12   1   15.80    2.92
   8 -13  -1    8.38    3.12
   8  13   0   14.14    3.62
  -8 -13   0    8.45    3.62
  -8 -12   0   29.57    4.41
   8  11   0    8.07    1.89
  -8 -11   0    7.24    1.44
   8  10   0    0.78    2.18
  -8 -10   0    2.62    1.92
   8   9   0    6.88    2.46
  -8  -9   0    3.40    2.01
   8   8   0    2.16    2.33
  -8  -8   0    1.28    1.89
   8   7   0   48.37    2.69
  -8  -7   0   50.42    2.74
   8   6   0   17.06    1.97
  -8  -6   0   17.35    2.14
   8   5   0  229.50    6.05
  -8  -5   0  216.63    5.98
   8   4   0   34.30    2.08
  -8  -4   0   35.35    2.10
   8   3   0  109.08    3.51
  -8  -3   0  105.96    3.41
   8   2   0   65.08    2.64
  -8  -2   0   64.31    2.64
   8   1   0   13.70    1.59
  -8  -1   0   14.01    1.71
   8   0   0   10.34    1.59
  -8   0   0    7.32    1.68
   8  -1   0   11.43    1.38
  -8   1   0   12.78    1.69
   8  -2   0   63.71    2.74
  -8   2   0   60.96    2.50
   8  -3   0  104.33    3.29
  -8   3   0  106.02    3.44
   8  -4   0   35.19    1.89
  -8   4   0   33.64    2.20
   8  -5   0  227.90    5.96
  -8   5   0  234.72    6.36
   8  -6   0   17.99    1.93
  -8   6   0   18.81    2.29
   8  -7   0   48.39    2.41
  -8   7   0   49.52    3.61
   8  -8   0    1.60    2.68
  -8   8   0    1.55    2.84
   8  -9   0    5.10    3.10
  -8   9   0    8.57    3.31
   8 -10   0    2.13    2.61
   8 -11   0    7.45    2.40
  -8  11   0    0.22    4.78
   8 -12   0   28.50    2.02
  -8  12   0   25.20    5.36
   8 -13   0   13.05    2.41
  -8  13   0   10.52    2.87
   8  13   1   16.75    3.32
  -8 -13  -1   16.80    3.98
   8  12   1   26.67    3.29
  -8 -12  -1   27.28    4.29
   8  11   1   23.44    2.18
  -8 -11  -1   26.37    5.12
   8  10   1    2.39    4.15
  -8 -10  -1    7.04    3.46
   8   9   1   -0.47    3.54
  -8  -9  -1    1.52    1.97
   8   8   1    0.73    2.15
  -8  -8  -1    4.50    1.97
   8   7   1    2.51    1.98
  -8  -7  -1    2.69    1.90
   8   6   1   51.06    2.60
  -8  -6  -1   48.08    2.55
   8   5   1    5.18    1.75
  -8  -5  -1    5.68    1.78
   8   4   1  138.74    3.75
  -8  -4  -1  142.67    4.03
   8   3   1   24.35    1.93
  -8  -3  -1   21.13    1.56
   8   2   1   10.28    1.51
  -8  -2  -1   13.41    1.54
   8   1   1   15.44    1.69
  -8  -1  -1   15.27    1.74
   8   0   1   -0.63    1.51
  -8   0  -1   -1.56    1.62
   8  -1   1   16.15    1.63
  -8   1  -1   17.66    1.93
   8  -2   1    7.84    1.51
  -8   2  -1   12.06    1.83
   8  -3   1   22.64    1.65
  -8   3  -1   20.12    1.79
   8  -4   1  139.12    3.85
  -8   4  -1  140.69    4.05
   8  -5   1    5.29    1.38
  -8   5  -1    2.89    1.50
   8  -6   1   48.99    2.42
  -8   6  -1   50.36    2.79
   8  -7   1    3.80    1.82
  -8   7  -1    1.50    2.27
   8  -8   1    3.33    1.96
  -8   8  -1    2.14    1.88
   8  -9   1    0.87    2.13
  -8   9  -1    1.78    2.43
   8 -10   1    3.56    2.25
  -8  10  -1    0.94    1.96
   8 -11   1   24.29    1.86
  -8  11  -1   19.55    2.97
   8 -12   1   22.17    2.44
  -8  12  -1   30.08    3.02
   8 -13   1   10.52    2.93
  -8  13  -1   19.00    3.93
   8  13   2   18.98    3.10
  -8 -13  -2   18.39    3.52
   8  12   2   40.37    3.89
  -8 -12  -2   35.48    4.78
   8  11   2    0.58    1.45
  -8 -11  -2   -1.83    2.81
   8  10   2    2.57    1.46
  -8 -10  -2    3.59    1.90
   8   9   2    7.70    2.02
  -8  -9  -2    2.48    2.22
   8   8   2   11.10    2.32
  -8  -8  -2   14.16    2.15
   8   7   2   21.54    2.27
  -8  -7  -2   19.95    2.12
   8   6   2    4.61    1.88
  -8  -6  -2    1.94    1.76
   8   5   2  166.07    4.80
  -8  -5  -2  159.31    4.35
   8   4   2   29.54    2.15
  -8  -4  -2   30.21    1.96
   8   3   2  114.05    3.74
  -8  -3  -2  105.44    3.29
   8   2   2   60.51    2.53
  -8  -2  -2   58.74    2.63
   8   1   2    5.81    1.59
  -8  -1  -2    4.18    1.73
   8   0   2    8.90    1.61
  -8   0  -2   11.62    1.82
   8  -1   2    5.58    1.67
  -8   1  -2    6.64    1.90
   8  -2   2   60.34    2.51
  -8   2  -2   60.19    2.60
   8  -3   2  104.48    3.49
  -8   3  -2  108.42    3.75
   8  -4   2   31.48    2.06
  -8   4  -2   29.55    2.29
   8  -5   2  155.90    4.25
  -8   5  -2  156.19    4.59
   8  -6   2    5.26    2.05
  -8   6  -2    5.64    2.15
   8  -7   2   26.06    2.16
  -8   7  -2   21.47    2.57
   8  -8   2   16.21    2.28
  -8   8  -2   12.83    2.75
   8  -9   2    3.69    2.16
  -8   9  -2    8.66    2.71
   8 -10   2    7.97    2.19
  -8  10  -2    4.07    3.05
   8 -11   2   -0.64    2.66
  -8  11  -2    1.50    3.38
   8 -12   2   45.35    3.93
  -8  12  -2   25.57    3.31
   8 -13   2   15.10    5.24
   8  12   3   22.04    3.41
  -8 -12  -3   29.42    4.97
   8  11   3   34.11    5.30
  -8 -11  -3   41.61    5.23
   8  10   3   -0.89    3.06
  -8 -10  -3    9.32    3.46
   8   9   3    0.26    1.69
  -8  -9  -3    1.81    2.29
   8   8   3    5.44    2.05
  -8  -8  -3    3.91    2.79
   8   7   3    7.94    2.15
  -8  -7  -3   11.80    2.04
   8   6   3   14.59    2.14
  -8  -6  -3   14.27    1.69
   8   5   3    5.67    1.84
  -8  -5  -3    7.15    1.86
   8   4   3   77.95    2.76
  -8  -4  -3   73.12    2.85
   8   3   3   38.45    2.13
  -8  -3  -3   40.05    2.00
   8   2   3   60.78    2.44
  -8  -2  -3   57.66    2.55
   8   1   3   15.88    1.90
  -8  -1  -3   18.69    1.94
   8   0   3   -0.89    1.29
  -8   0  -3   -0.69    1.50
   8  -1   3   15.48    1.77
  -8   1  -3   15.37    2.04
   8  -2   3   55.25    2.34
  -8   2  -3   53.04    2.46
   8  -3   3   35.00    1.97
  -8   3  -3   38.09    2.32
   8  -4   3   76.69    2.71
  -8   4  -3   70.36    3.02
   8  -5   3    7.84    1.73
  -8   5  -3    7.25    2.12
   8  -6   3   15.93    1.64
  -8   6  -3   16.10    2.29
   8  -7   3   10.17    2.14
  -8   7  -3   12.17    2.52
   8  -8   3    1.10    1.87
  -8   8  -3    6.00    2.42
   8  -9   3    2.20    1.99
  -8   9  -3    3.29    3.11
   8 -10   3    3.86    2.50
  -8  10  -3    3.37    3.24
   8 -11   3   34.45    4.27
  -8  11  -3   41.87    3.47
   8 -12   3   27.21    3.98
  -8  12  -3   32.54    4.50
   8  11   4    9.97    4.49
  -8 -11  -4    4.19    5.19
   8  10   4   27.77    2.75
  -8 -10  -4   27.36    3.00
   8   9   4    6.86    1.63
  -8  -9  -4    4.53    3.42
   8   8   4   11.08    2.23
  -8  -8  -4    9.44    2.42
   8   7   4   30.16    2.59
  -8  -7  -4   28.54    2.41
   8   6   4   18.39    2.47
  -8  -6  -4   18.16    2.02
   8   5   4   71.06    2.71
  -8  -5  -4   69.67    2.76
   8   4   4   18.28    2.11
  -8  -4  -4   19.97    2.15
   8   3   4   61.19    2.79
  -8  -3  -4   59.06    2.55
   8   2   4   62.95    2.74
  -8  -2  -4   63.75    2.77
   8   1   4   24.24    1.82
  -8  -1  -4   25.74    1.98
   8   0   4   12.40    2.00
  -8   0  -4   11.36    2.25
   8  -1   4   23.20    2.00
  -8   1  -4   22.82    2.29
   8  -2   4   65.51    2.61
  -8   2  -4   65.30    2.74
   8  -3   4   62.69    2.47
  -8   3  -4   59.08    2.80
   8  -4   4   17.59    1.85
  -8   4  -4   19.11    2.35
   8  -5   4   66.32    2.63
  -8   5  -4   64.17    3.15
   8  -6   4   18.31    2.18
  -8   6  -4   16.05    2.34
   8  -7   4   28.14    2.20
  -8   7  -4   26.07    2.52
   8  -8   4   11.31    2.58
  -8   8  -4   11.36    2.95
   8  -9   4    9.18    1.61
  -8   9  -4    8.60    4.75
   8 -10   4   26.61    2.86
  -8  10  -4   29.93    2.51
   8 -11   4    4.47    2.48
  -8  11  -4    1.09    3.96
   8   9   5   11.92    3.42
  -8  -9  -5   19.73    3.87
   8   8   5    0.04    2.49
  -8  -8  -5    1.38    1.93
   8   7   5   20.96    2.65
  -8  -7  -5   20.49    2.33
   8   6   5   16.45    2.56
  -8  -6  -5   16.34    2.40
   8   5   5   12.94    2.04
  -8  -5  -5    9.89    1.67
   8   4   5   19.16    2.48
  -8  -4  -5   22.63    2.22
   8   3   5   22.62    2.35
  -8  -3  -5   25.65    2.42
   8   2   5   15.63    2.11
  -8  -2  -5   11.60    2.38
   8   1   5    5.85    1.71
  -8  -1  -5    7.58    1.79
   8   0   5    0.10    1.78
  -8   0  -5   -0.90    2.10
   8  -1   5    7.31    1.86
  -8   1  -5    7.71    1.78
   8  -2   5   14.13    1.54
  -8   2  -5   12.91    1.92
   8  -3   5   18.20    2.10
  -8   3  -5   21.33    2.13
   8  -4   5   21.83    1.89
  -8   4  -5   22.17    2.35
   8  -5   5    9.95    1.92
  -8   5  -5   10.43    2.52
   8  -6   5   16.39    2.07
  -8   6  -5   12.45    2.38
   8  -7   5   25.33    2.38
  -8   7  -5   19.51    2.31
   8  -8   5    1.62    2.13
  -8   8  -5   -0.73    2.72
   8  -9   5   19.98    3.10
  -8   9  -5   24.98    2.94
   8 -10   5   10.19    2.84
  -8  10  -5    3.31    3.88
   8   6   6   17.02    2.62
  -8  -6  -6   18.72    2.53
   8   5   6   34.69    2.48
  -8  -5  -6   35.30    2.44
   8   4   6    9.77    1.70
  -8  -4  -6    9.26    1.58
   8   3   6   16.06    2.06
  -8  -3  -6   14.44    2.26
   8   2   6   46.90    2.41
  -8  -2  -6   47.61    2.42
   8   1   6    4.60    2.28
  -8  -1  -6    4.16    2.60
   8   0   6   55.29    2.57
  -8   0  -6   50.75    2.71
   8  -1   6    6.60    2.06
  -8   1  -6    6.24    2.24
   8  -2   6   46.49    2.29
  -8   2  -6   50.91    2.74
   8  -3   6   14.63    1.81
  -8   3  -6   12.84    2.23
   8  -4   6   12.47    2.05
  -8   4  -6   11.62    2.51
   8  -5   6   32.23    1.96
  -8   5  -6   31.21    2.75
   8  -6   6   14.11    1.81
  -8   6  -6   10.20    2.45
   8  -7   6   19.80    1.94
  -8   7  -6   18.76    2.54
   8  -8   6   18.36    2.62
  -8   8  -6   10.50    2.40
   8   2   7    6.76    1.74
  -8  -2  -7    1.24    1.16
   8   1   7   31.43    2.16
  -8  -1  -7   33.18    2.21
   8   0   7   -0.92    2.03
  -8   0  -7   -0.32    2.73
   8  -1   7   36.54    2.09
  -8   1  -7   35.73    2.61
   8  -2   7    8.93    2.15
  -8   2  -7    9.40    2.05
   8  -3   7    3.92    2.09
  -8   3  -7    3.72    2.12
   8  -4   7    4.59    1.52
  -8   4  -7    1.63    1.84
   8  -5   7    5.86    2.40
  -8   5  -7   10.02    2.25
   9   4 -13   12.68    2.91
   9   3 -13   -1.65    2.49
   9   5 -12   10.15    2.48
   9   4 -12    2.71    2.58
   9   3 -12   -0.33    1.85
  -9  -3  12   -0.74    1.21
   9   2 -12    6.02    1.80
  -9  -2  12    6.18    2.08
  -9  -1  12    9.37    3.50
   9   7 -11   16.67    3.71
  -9  -7  11   24.30    3.10
  -9  -6  11    0.66    2.29
   9   5 -11    8.33    2.25
  -9  -4  11    9.57    2.31
   9   3 -11    7.99    2.29
   9   2 -11    9.99    3.70
  -9  -2  11    7.26    2.00
   9   1 -11    1.84    1.99
  -9  -1  11    0.34    2.95
   9   0 -11   23.88    2.15
  -9   0  11   26.76    1.88
   9  -1 -11    0.28    2.34
  -9   1  11    2.66    3.06
   9  -2 -11    8.41    1.44
  -9   2  11   10.88    1.47
  -9  -7  10   -0.37    2.40
  -9  -6  10    5.58    2.96
   9   5 -10   -0.09    1.81
   9   4 -10    0.75    2.31
  -9  -4  10    0.53    2.10
   9   3 -10    6.04    2.20
  -9  -3  10    1.46    4.45
   9   2 -10    2.79    2.25
  -9  -2  10    2.90    2.01
   9   1 -10   15.92    2.16
  -9  -1  10   13.08    2.20
   9   0 -10   -0.40    2.11
  -9   0  10   -0.77    2.61
   9  -1 -10   13.03    2.38
  -9   1  10   16.01    2.02
   9  -2 -10    2.65    2.19
  -9   2  10    2.78    2.52
   9  -3 -10    0.57    1.43
  -9   3  10   -0.45    2.26
   9  -4 -10    0.94    1.55
  -9   4  10    0.75    2.38
   9   8  -9    9.84    2.85
  -9  -8   9   13.65    3.89
   9   7  -9   12.23    2.12
  -9  -7   9   11.08    2.15
   9   6  -9   -1.96    1.72
  -9  -6   9    6.40    4.62
   9   5  -9    4.17    2.98
  -9  -5   9   -0.82    2.83
   9   4  -9    5.53    2.67
  -9  -4   9    2.28    2.15
   9   3  -9    4.90    1.74
  -9  -3   9    7.64    2.42
   9   2  -9   35.70    4.06
  -9  -2   9   31.51    4.01
   9   1  -9   11.69    3.79
  -9  -1   9   10.13    1.96
   9   0  -9   92.69    3.37
  -9   0   9   96.91    3.41
   9  -1  -9    8.19    2.12
  -9   1   9    3.81    3.11
   9  -2  -9   34.81    2.47
  -9   2   9   36.43    3.66
   9  -3  -9    5.73    2.29
  -9   3   9    6.07    2.20
   9  -4  -9    5.63    1.97
  -9   4   9    5.74    3.07
   9  -5  -9    5.35    2.16
  -9   5   9    2.23    3.43
   9   9  -8   11.14    2.89
  -9  -9   8   16.39    4.77
   9   8  -8    9.61    3.89
  -9  -8   8    5.72    2.93
   9   7  -8   14.71    2.66
  -9  -7   8    8.81    2.67
   9   6  -8    3.33    2.23
  -9  -6   8    1.79    1.52
   9   5  -8    7.29    1.76
  -9  -5   8    8.34    2.06
   9   4  -8    1.99    3.09
  -9  -4   8   -1.06    1.63
   9   3  -8    2.29    2.21
  -9  -3   8    0.52    2.54
   9   2  -8    9.49    2.34
  -9  -2   8   10.64    1.45
   9   1  -8   25.66    2.20
  -9  -1   8   24.32    2.07
   9   0  -8   -1.24    2.10
  -9   0   8   -0.28    1.67
   9  -1  -8   24.67    2.42
  -9   1   8   25.80    2.36
   9  -2  -8    9.02    2.28
  -9   2   8    9.96    1.80
   9  -3  -8   -0.44    1.69
  -9   3   8   -0.04    2.65
   9  -4  -8   -0.04    2.00
  -9   4   8    1.18    2.83
   9  -5  -8    5.39    2.67
  -9   5   8    5.24    2.70
   9   9  -7   13.77    2.26
  -9  -9   7    8.25    4.14
   9   8  -7    7.69    2.52
  -9  -8   7   10.27    3.11
   9   7  -7   27.54    3.22
  -9  -7   7   27.70    3.21
   9   6  -7    9.58    3.17
  -9  -6   7    8.26    2.71
   9   5  -7   31.76    3.13
  -9  -5   7   31.83    2.81
   9   4  -7    0.43    2.72
  -9  -4   7    5.25    2.22
   9   3  -7   12.52    2.85
  -9  -3   7   10.97    2.34
   9   2  -7   32.25    2.08
  -9  -2   7   28.92    2.02
   9   1  -7    8.54    2.14
  -9  -1   7   10.23    2.16
   9   0  -7   51.41    2.36
  -9   0   7   46.14    2.36
   9  -1  -7    6.94    1.51
  -9   1   7   10.34    1.53
   9  -2  -7   26.40    2.00
  -9   2   7   30.16    1.95
   9  -3  -7   13.69    2.04
  -9   3   7   16.53    1.89
   9  -4  -7    2.71    2.32
  -9   4   7    3.20    2.21
   9  -5  -7   24.81    2.73
  -9   5   7   27.17    1.62
   9  -6  -7    5.95    2.85
  -9   6   7    1.24    2.84
   9  -7  -7   26.06    2.97
  -9   7   7   26.48    2.64
   9   9  -6   19.83    3.08
  -9  -9   6   13.37    2.35
   9   8  -6    6.88    3.10
  -9  -8   6    7.04    5.15
   9   7  -6   17.87    4.39
  -9  -7   6   16.76    4.31
   9   6  -6   22.84    4.12
  -9  -6   6   18.46    3.27
   9   5  -6    3.10    2.34
  -9  -5   6    4.38    3.51
   9   4  -6   19.78    2.44
  -9  -4   6   27.18    3.78
   9   3  -6    3.66    1.68
  -9  -3   6    2.16    3.01
   9   2  -6   13.76    2.16
  -9  -2   6   14.22    2.38
   9   1  -6    0.82    1.81
  -9  -1   6    4.06    2.86
   9   0  -6    0.32    1.78
  -9   0   6   -0.33    2.06
   9  -1  -6    2.42    1.62
  -9   1   6    4.63    2.90
   9  -2  -6   13.26    2.15
  -9   2   6   15.09    2.11
   9  -3  -6    2.72    1.66
  -9   3   6    3.06    1.70
   9  -4  -6   18.24    2.33
  -9   4   6   18.13    2.19
   9  -6  -6   19.34    2.54
  -9   6   6   17.90    2.65
   9  -7  -6   14.75    2.78
  -9   7   6   15.45    2.45
   9  -8  -6    7.75    2.41
  -9   8   6    4.81    2.44
   9  10  -5   16.91    2.11
  -9 -10   5    7.78    3.88
   9   9  -5   11.81    4.95
  -9  -9   5    6.61    2.44
   9   8  -5    2.10    2.93
  -9  -8   5    4.77    2.59
   9   7  -5   11.98    3.93
  -9  -7   5   12.79    2.85
   9   6  -5    4.78    2.79
  -9  -6   5    5.58    2.25
   9   5  -5   59.37    2.89
  -9  -5   5   62.04    3.13
   9   4  -5   19.90    1.99
  -9  -4   5   17.80    2.38
   9   3  -5   36.67    2.41
  -9  -3   5   35.98    2.44
   9   2  -5   49.34    2.46
  -9  -2   5   48.55    2.52
   9   1  -5   11.94    1.93
  -9  -1   5   12.71    1.95
   9   0  -5   56.68    2.56
  -9   0   5   50.85    2.61
   9  -1  -5   12.64    1.96
  -9   1   5   11.64    1.83
   9  -2  -5   50.82    2.55
  -9   2   5   51.15    2.60
   9  -3  -5   34.81    2.01
  -9   3   5   38.62    3.63
   9  -4  -5   18.95    2.29
  -9   4   5   15.84    3.61
   9  -5  -5   53.37    2.54
  -9   5   5   32.90    2.59
   9  -6  -5    6.54    1.83
  -9   6   5    7.51    2.07
   9  -7  -5   11.17    2.07
  -9   7   5   14.93    2.24
   9  -8  -5    4.38    2.78
  -9   8   5    3.42    2.00
   9  11  -4   26.27    6.40
   9  10  -4    4.22    1.25
  -9 -10   4    7.54    2.19
   9   9  -4    6.14    2.67
  -9  -9   4    5.44    2.89
   9   8  -4    1.35    3.08
  -9  -8   4    1.73    2.69
   9   7  -4   25.18    3.97
  -9  -7   4   20.22    2.61
   9   6  -4    4.37    2.41
  -9  -6   4    4.94    2.21
   9   5  -4   11.56    2.29
  -9  -5   4   11.19    2.22
   9   4  -4   56.63    2.93
  -9  -4   4   54.88    2.94
   9   3  -4    4.88    1.90
  -9  -3   4    4.56    1.86
   9   2  -4   15.83    1.95
  -9  -2   4   15.99    2.02
   9   1  -4    8.01    1.89
  -9  -1   4   10.58    1.85
   9   0  -4    1.44    1.82
  -9   0   4   -0.21    1.78
   9  -1  -4    5.77    1.90
  -9   1   4   10.94    1.88
   9  -2  -4   16.45    2.20
  -9   2   4   18.00    2.11
   9  -3  -4    4.97    1.51
  -9   3   4    5.31    1.97
   9  -5  -4    8.32    2.11
  -9   5   4    8.53    2.82
   9  -6  -4    1.59    2.34
  -9   6   4    7.21    3.40
   9  -7  -4   20.49    2.38
  -9   7   4   18.45    2.34
   9  -8  -4    2.65    2.17
  -9   8   4    0.35    2.46
   9  -9  -4    2.38    2.81
  -9   9   4    0.90    2.18
   9  11  -3    0.22    2.58
  -9 -11   3    7.78    2.06
   9  10  -3    2.18    2.49
   9   9  -3   11.20    2.17
  -9  -9   3   10.91    1.91
   9   8  -3    0.95    2.65
  -9  -8   3    1.19    2.08
   9   7  -3   11.64    2.59
  -9  -7   3   10.82    4.20
   9   6  -3    4.92    2.38
  -9  -6   3    5.20    2.31
   9   5  -3   91.48    2.80
  -9  -5   3   88.86    3.47
   9   4  -3   20.06    2.19
  -9  -4   3   22.29    1.85
   9   3  -3   56.08    2.85
  -9  -3   3   56.26    2.78
   9   2  -3   38.81    2.03
  -9  -2   3   39.93    2.37
   9   1  -3    2.41    1.47
  -9  -1   3    4.19    1.49
   9   0  -3    6.86    1.33
  -9   0   3    7.39    1.78
   9  -1  -3    5.25    1.79
  -9   1   3    2.35    1.83
   9  -2  -3   35.42    2.37
  -9   2   3   33.15    2.20
   9  -3  -3   45.34    2.65
  -9   3   3   50.01    2.57
   9  -4  -3   24.75    2.29
  -9   4   3   12.39    1.94
   9  -5  -3   84.74    3.05
  -9   5   3   80.39    3.05
   9  -6  -3    4.06    1.70
  -9   6   3   -0.02    3.41
   9  -7  -3   10.21    2.02
  -9   7   3    7.90    2.41
   9  -8  -3   -1.15    2.28
  -9   8   3    2.29    2.78
   9  -9  -3   10.81    2.07
  -9   9   3   10.05    3.07
   9  11  -2   18.78    4.66
  -9 -11   2   18.18    2.75
   9  10  -2   -0.67    2.01
  -9 -10   2    0.87    2.33
   9   9  -2   -1.84    4.16
  -9  -9   2    0.42    3.24
   9   8  -2   -0.88    2.75
  -9  -8   2   -0.15    2.06
   9   7  -2    5.48    2.27
  -9  -7   2    9.32    2.24
   9   6  -2   21.57    2.49
  -9  -6   2   23.88    2.66
   9   5  -2    2.95    2.18
  -9  -5   2    3.38    2.17
   9   4  -2  105.61    3.77
  -9  -4   2  103.44    3.80
   9   3  -2   17.47    2.11
  -9  -3   2   16.51    2.02
   9   2  -2    4.19    1.72
  -9  -2   2    3.24    1.78
   9   1  -2    5.77    1.80
  -9  -1   2    6.61    1.85
   9   0  -2    0.49    1.76
  -9   0   2    0.35    1.75
   9  -1  -2    7.95    1.56
  -9   1   2    6.54    1.97
   9  -2  -2    5.14    1.90
  -9   2   2    4.31    1.71
   9  -4  -2  100.51    3.61
  -9   4   2  104.30    3.75
   9  -5  -2    0.68    2.02
  -9   5   2    0.83    2.20
   9  -6  -2   22.30    2.30
  -9   6   2   21.64    2.31
   9  -7  -2    4.89    1.84
  -9   7   2    2.10    3.67
   9  -8  -2   -0.72    1.92
  -9   8   2   -1.98    2.25
   9  -9  -2   -0.14    1.91
  -9   9   2   -0.66    3.85
   9  11  -1    2.34    4.50
  -9 -11   1    0.07    4.23
   9  10  -1   -1.19    1.80
  -9 -10   1    0.08    1.03
   9   8  -1   -0.39    2.51
  -9  -8   1    2.39    2.17
   9   7  -1   15.65    2.74
  -9  -7   1   15.24    2.49
   9   6  -1    7.49    2.21
  -9  -6   1    9.48    2.20
   9   5  -1  148.15    4.54
  -9  -5   1  147.42    4.34
   9   4  -1   33.71    2.50
  -9  -4   1   29.91    1.97
   9   3  -1   75.40    3.08
  -9  -3   1   78.86    3.12
   9   2  -1   39.79    2.37
  -9  -2   1   48.34    2.65
   9   1  -1    4.63    1.80
  -9  -1   1    2.59    1.89
   9   0  -1    6.87    1.85
  -9   0   1    3.38    1.85
   9  -1  -1    3.92    1.46
  -9   1   1    3.31    1.32
   9  -2  -1   38.25    2.41
  -9   2   1   42.22    2.64
   9  -3  -1   74.94    3.09
   9  -4  -1   30.73    2.24
  -9   4   1   31.44    2.63
   9  -5  -1  141.38    4.54
  -9   5   1  145.60    4.82
   9  -6  -1    9.21    1.78
  -9   6   1   11.23    2.03
   9  -7  -1   19.06    2.52
  -9   7   1   21.16    3.56
   9  -8  -1   -2.35    2.21
  -9   8   1   -0.08    2.38
   9  11   0   24.19    3.29
  -9 -11   0   22.50    4.15
   9  10   0    5.74    2.69
  -9 -10   0    9.44    2.42
   9   9   0    8.50    1.51
  -9  -9   0    6.53    1.45
   9   8   0    3.90    3.46
  -9  -8   0    2.14    3.03
   9   7   0    9.67    2.39
  -9  -7   0   10.24    2.18
   9   6   0   16.07    2.56
  -9  -6   0   17.85    2.44
   9   5   0    3.10    2.09
  -9  -5   0    5.67    1.82
   9   4   0   62.18    2.84
  -9  -4   0   64.14    2.88
   9   3   0   33.10    2.33
  -9  -3   0   31.55    2.42
   9   2   0   13.48    1.73
  -9  -2   0   14.67    1.81
   9   1   0    1.53    1.59
  -9  -1   0    4.07    1.96
   9   0   0    0.85    1.89
  -9   0   0   -0.05    2.13
   9  -1   0    3.15    1.86
  -9   1   0    2.32    1.96
   9  -3   0   24.87    2.09
  -9   3   0   30.45    2.43
   9  -4   0   60.88    2.67
  -9   4   0   60.46    2.97
   9  -5   0    2.33    2.00
  -9   5   0    3.33    2.33
   9  -6   0   18.35    1.95
  -9   6   0   18.77    2.69
   9  -7   0    6.29    1.62
  -9   7   0    9.15    3.84
   9  -8   0    1.77    2.61
  -9   8   0    0.52    2.44
   9  -9   0    9.72    3.15
  -9 -11  -1   22.21    3.44
   9  10   1   22.18    3.05
  -9 -10  -1   24.37    2.52
   9   9   1    6.22    3.59
  -9  -9  -1    1.59    3.23
   9   8   1    7.38    4.05
  -9  -8  -1    1.26    2.35
   9   7   1   25.71    2.50
  -9  -7  -1   22.15    2.47
   9   6   1   29.58    2.41
  -9  -6  -1   34.40    2.63
   9   5   1   47.64    2.78
  -9  -5  -1   50.60    2.72
   9   4   1   11.14    2.13
  -9  -4  -1   14.70    2.29
   9   3   1   27.42    1.83
  -9  -3  -1   26.31    2.04
   9   2   1   58.70    2.85
  -9  -2  -1   57.00    2.32
   9   1   1   14.73    1.76
  -9  -1  -1   13.13    1.49
   9   0   1   32.69    2.46
  -9   0  -1   34.17    2.58
   9  -1   1   13.48    2.11
  -9   1  -1   12.89    2.27
   9  -2   1   53.52    2.73
   9  -3   1   27.31    2.14
  -9   3  -1   26.98    2.47
   9  -4   1   16.00    2.09
  -9   4  -1    9.58    2.17
   9  -5   1   44.86    2.71
  -9   5  -1   45.04    2.84
   9  -6   1   29.95    2.11
  -9   6  -1   34.44    2.53
   9  -7   1   22.68    3.37
  -9   7  -1   18.64    2.74
   9  -8   1    0.77    2.28
  -9   8  -1    7.71    2.97
   9   9   2   23.13    3.14
  -9  -9  -2   21.89    2.85
   9   8   2    4.73    2.83
  -9  -8  -2    1.61    4.76
   9   7   2   12.80    2.75
  -9  -7  -2   21.15    2.71
   9   6   2    8.04    2.56
  -9  -6  -2    8.26    2.45
   9   5   2   10.88    2.39
  -9  -5  -2   13.81    2.49
   9   4   2    3.66    2.38
  -9  -4  -2    4.83    1.87
   9   3   2   26.60    2.54
  -9  -3  -2   29.72    2.66
   9   2   2   40.84    2.39
  -9  -2  -2   34.05    2.51
   9   1   2   17.34    2.24
  -9  -1  -2   18.13    2.17
   9   0   2   -1.71    1.63
  -9   0  -2    1.44    1.89
   9  -2   2   34.89    2.30
  -9   2  -2   31.65    2.52
   9  -3   2   22.92    2.31
  -9   3  -2   22.48    2.23
   9  -4   2    3.91    1.90
  -9   4  -2    4.25    2.34
   9  -5   2   14.98    2.12
  -9   5  -2   12.24    2.79
   9  -6   2    8.17    1.82
  -9   6  -2    9.33    3.06
   9  -7   2   10.62    2.58
   9  -8   2    8.25    2.65
   9   7   3   33.55    5.71
   9   6   3   23.23    3.35
  -9  -6  -3   26.05    2.04
   9   5   3    8.25    2.50
  -9  -5  -3    3.72    2.53
   9   4   3    5.61    2.36
  -9  -4  -3    1.97    1.84
   9   3   3   25.59    2.54
  -9  -3  -3   21.16    2.54
   9   2   3   61.54    3.06
  -9  -2  -3   69.83    3.17
   9   1   3   31.33    2.73
  -9  -1  -3   29.90    2.72
   9   0   3  100.23    3.54
  -9   0  -3   99.48    3.48
   9  -1   3   29.25    2.43
   9  -2   3   56.25    2.68
  -9   2  -3   62.24    3.01
   9  -3   3   20.84    2.14
  -9   3  -3   20.90    2.78
   9  -4   3    2.53    2.21
  -9   4  -3    6.12    2.38
   9  -5   3    7.16    2.26
  -9   5  -3    5.51    2.56
   9  -6   3   23.10    2.29
  -9   6  -3   26.36    2.78
   9   4   4    1.09    1.84
  -9  -4  -4   -1.02    2.95
   9   3   4   13.96    2.31
  -9  -3  -4   13.79    4.05
   9   2   4   22.73    2.22
  -9  -2  -4   23.98    2.22
   9   1   4   32.52    2.48
  -9  -1  -4   30.12    2.90
   9  -1   4   31.76    2.96
  -9   1  -4   30.80    2.94
   9  -2   4   24.33    2.56
  -9   2  -4   20.04    1.99
   9  -3   4   13.82    1.86
  -9   3  -4   14.80    2.23
   9  -4   4    6.01    2.55
  10   5 -10   15.24    3.85
  10   4 -10    8.77    1.69
 -10  -4  10    2.03    2.12
  10   5  -9    2.15    3.37
 -10  -5   9    0.46    3.67
  10   4  -9   19.77    2.77
  10   3  -9    7.47    2.04
 -10  -3   9    9.40    3.81
  10   2  -9    1.55    2.30
 -10  -6   8    2.99    4.37
  10   5  -8   42.99    5.44
 -10  -5   8   50.81    4.57
  10   4  -8   12.18    5.45
 -10  -4   8   10.26    3.85
  10   3  -8   31.22    3.18
 -10  -3   8   33.09    2.86
  10   2  -8   15.79    2.56
 -10  -2   8   17.88    2.53
  10   1  -8    0.33    2.58
 -10  -1   8   -1.38    1.92
  10   0  -8    0.80    1.69
  10   6  -7   16.79    5.23
 -10  -6   7   20.08    6.56
  10   5  -7   -0.22    2.64
 -10  -5   7    1.00    4.22
  10   4  -7   60.36    5.33
 -10  -4   7   54.44    3.55
  10   3  -7    6.81    4.63
 -10  -3   7    3.66    2.00
  10   2  -7    0.43    2.03
 -10  -2   7    0.61    2.09
  10   1  -7    6.07    2.23
 -10  -1   7    2.09    2.27
  10   0  -7    0.16    1.82
 -10   0   7    0.40    1.99
  10  -1  -7    2.64    2.10
 -10   1   7    2.96    2.86
  10  -2  -7    4.01    1.45
 -10   2   7    2.23    1.97
 -10  -8   6   -0.89    1.98
  10   7  -6   12.84    2.70
 -10  -7   6    9.39    2.56
  10   6  -6    9.57    2.73
 -10  -6   6    1.06    4.72
  10   5  -6   71.54    3.24
 -10  -5   6   67.02    4.82
  10   4  -6   15.73    2.23
 -10  -4   6    8.88    2.07
  10   3  -6   33.05    3.03
 -10  -3   6   38.72    5.30
  10   2  -6    6.70    3.29
 -10  -2   6    8.06    2.68
  10   1  -6    3.24    3.43
 -10  -1   6    4.30    1.98
  10   0  -6    1.27    2.07
 -10   0   6   -0.61    2.62
  10  -1  -6    4.07    1.85
 -10   1   6    1.59    1.29
  10  -2  -6   12.43    1.85
 -10   2   6   12.04    2.24
  10  -3  -6   31.03    2.43
 -10   3   6   33.69    2.84
  10   8  -5    0.77    3.94
 -10  -8   5    1.26    3.16
  10   7  -5    6.83    1.82
 -10  -7   5   19.05    2.33
  10   6  -5   10.11    2.55
 -10  -6   5    5.16    3.22
  10   5  -5    2.09    2.60
 -10  -5   5    1.30    2.40
  10   4  -5   34.61    3.03
 -10  -4   5   35.53    2.87
  10   3  -5   12.65    2.54
 -10  -3   5   11.11    2.45
  10   2  -5   20.03    1.59
 -10  -2   5   19.30    2.55
  10   1  -5    4.31    2.54
 -10  -1   5    7.95    2.31
  10   0  -5   -0.76    2.28
 -10   0   5   -1.09    2.35
  10  -1  -5    4.60    2.29
 -10   1   5    2.87    2.14
  10  -2  -5   15.63    1.26
 -10   2   5   13.30    2.34
  10  -3  -5   12.75    1.83
 -10   3   5    7.44    1.79
  10   8  -4    2.81    2.39
 -10  -8   4    3.11    3.66
  10   7  -4   15.96    2.57
 -10  -7   4   17.18    2.27
  10   6  -4   13.78    3.05
 -10  -6   4    9.22    2.61
  10   5  -4   18.05    2.30
 -10  -5   4   13.72    3.48
  10   4  -4    6.54    2.39
 -10  -4   4    9.02    2.38
  10   3  -4   36.87    2.96
 -10  -3   4   35.46    2.55
  10   2  -4   39.42    2.79
 -10  -2   4   40.34    2.32
  10   1  -4   22.80    2.86
 -10  -1   4   19.29    2.64
  10   0  -4   50.34    2.44
 -10   0   4   54.15    2.79
  10  -1  -4   20.47    2.38
 -10   1   4   19.91    2.25
  10  -2  -4   36.27    1.97
 -10   2   4   37.65    2.18
  10  -3  -4   26.15    2.12
 -10   3   4   25.62    2.73
  10  -4  -4    2.36    1.73
 -10   4   4    4.66    2.13
  10   9  -3   18.96    3.37
 -10  -9   3   17.44    3.81
  10   8  -3   -0.13    2.22
 -10  -8   3   -0.40    2.98
  10   7  -3   13.92    4.18
 -10  -7   3   14.58    2.45
  10   6  -3    6.09    3.11
 -10  -6   3    4.66    2.00
  10   5  -3   10.05    2.13
 -10  -5   3    0.19    1.73
  10   4  -3    0.65    2.39
 -10  -4   3   -0.31    2.21
  10   3  -3   13.34    2.49
 -10  -3   3   12.50    2.28
  10   2  -3   34.15    2.45
 -10  -2   3   35.61    2.67
  10   1  -3   31.00    2.29
 -10  -1   3   26.47    2.56
  10   0  -3   -1.23    1.85
 -10   0   3   -0.37    2.41
  10  -1  -3   22.63    2.67
 -10   1   3   26.14    2.59
  10  -2  -3   26.54    2.77
 -10   2   3   26.59    2.61
  10  -3  -3   11.36    2.15
 -10   3   3    6.88    2.45
  10   9  -2   10.34    1.80
 -10  -9   2    6.84    3.91
  10   8  -2   17.87    2.65
 -10  -8   2   21.66    2.79
  10   7  -2   27.08    1.90
  10   6  -2   12.44    2.62
 -10  -6   2   14.34    3.92
  10   5  -2    9.48    1.95
 -10  -5   2    2.73    2.73
  10   4  -2    2.61    2.13
 -10  -4   2    3.27    3.73
  10   3  -2    9.58    2.43
 -10  -3   2    9.13    2.40
  10   2  -2   26.97    2.36
 -10  -2   2   31.68    2.67
  10   1  -2   13.47    2.38
 -10  -1   2    9.22    2.63
  10   0  -2   80.05    3.14
 -10   0   2   70.67    2.78
  10  -1  -2    9.72    2.14
 -10   1   2    5.89    2.35
  10  -2  -2   24.77    2.51
 -10   2   2   19.61    2.49
  10  -3  -2    5.03    2.58
 -10   3   2    4.67    2.63
  10   7  -1   17.56    3.83
 -10  -7   1   17.62    4.41
  10   6  -1   15.41    2.98
  10   5  -1    1.72    1.53
 -10  -5   1    0.37    2.45
  10   4  -1   -0.23    1.32
 -10  -4   1   -1.44    4.05
  10   3  -1    1.14    1.22
 -10  -3   1    4.73    4.19
  10   2  -1    5.85    2.62
 -10  -2   1    3.80    2.59
  10   1  -1   37.21    3.14
 -10  -1   1   39.41    2.44
  10   0  -1   -0.74    1.67
 -10   0   1    0.55    2.32
  10  -1  -1   30.85    2.23
 -10   1   1   33.63    2.97
  10  -2  -1    3.43    2.45
 -10   2   1    1.20    2.52
  10   4   0    7.61    3.20
 -10  -4   0    5.33    2.81
  10   2   0   39.40    2.75
 -10  -2   0   36.40    2.69
  10   1   0    6.13    2.66
 -10  -1   0    5.24    2.65
  10   0   0  134.91    4.08
 -10   0   0  137.19    3.93
  10  -1   0    2.11    2.62
   0   0   0    0.00    0.00
;
_shelx_hkl_checksum     7231
_shelx_res_file
;
    S127.res created by SHELXL-2014/7
TITL S127 in Pn (block green)
CELL  0.62000   6.4730  11.4490  10.3850   90.000  102.419   90.000
ZERR    2.000   0.0013   0.0023   0.0021    0.000    0.030    0.000
LATT -1
SYMM 1/2+X, -Y, 1/2+Z
SFAC C  H  N  O  Cl Cr
DISP C 0.002 0.001 8.822
DISP H -0 0 0.618
DISP N 0.004 0.002 14.382
DISP O 0.008 0.004 23.007
DISP Cl 0.12 0.122 456.163
DISP Cr 0.285 0.476 1761.765
UNIT 14 40 8 8 6 2
OMIT  -3.00  52.00
L.S. 20
ACTA
BOND $H
FMAP -2
PLAN -10
SIZE 0.130 0.130 0.049
TEMP -30
CONF
HTAB
EQIV $1 x+1/2, -y+1, z+1/2
EQIV $2 x-1, y, z
EQIV $3 x-1/2, -y+1, z-1/2
EQIV $4 x+1, y, z
HTAB N1A O2B_$1
HTAB N1A O1B
HTAB N2A Cl1A_$2
HTAB N3A O1B_$3
HTAB N4A O2B
HTAB N4A Cl2A_$4
LIST
WGHT    0.043500
FVAR       0.57747
CR1A  6    0.499582    0.298567    0.497292    11.00000    0.01154    0.01462 =
         0.01988   -0.00054    0.00019    0.00061
CL1A  5    0.797103    0.182901    0.565579    11.00000    0.01563    0.02667 =
         0.04009    0.00266    0.00063    0.00619
CL2A  5    0.204189    0.418414    0.434254    11.00000    0.01754    0.02249 =
         0.03076    0.00562    0.00184    0.00531
N1A   3    0.565461    0.381571    0.679687    11.00000    0.02343    0.02119 =
         0.02441   -0.00402   -0.00189    0.00010
AFIX  23
H1A1  2    0.698227    0.365054    0.722931    11.00000   -1.20000
H1A2  2    0.553537    0.459470    0.669007    11.00000   -1.20000
AFIX   0
N2A   3    0.317948    0.189085    0.586520    11.00000    0.01626    0.01528 =
         0.02701    0.00317    0.00181   -0.00015
AFIX  13
H2A   2    0.170804    0.218006    0.559834    11.00000   -1.20000
AFIX   0
N3A   3    0.422164    0.211270    0.317959    11.00000    0.02423    0.02108 =
         0.02373   -0.00436    0.00239   -0.00048
AFIX  13
H3A   2    0.283723    0.242647    0.271304    11.00000   -1.20000
AFIX   0
N4A   3    0.668903    0.407633    0.396773    11.00000    0.01859    0.02271 =
         0.03365    0.00261    0.00632   -0.00084
AFIX  23
H4A1  2    0.636756    0.482790    0.408660    11.00000   -1.20000
H4A2  2    0.808700    0.397769    0.427792    11.00000   -1.20000
AFIX   0
C1A   1    0.411002    0.338467    0.755561    11.00000    0.03643    0.03052 =
         0.02217   -0.00338    0.00707    0.00348
AFIX  23
H1A3  2    0.275437    0.378908    0.727010    11.00000   -1.20000
H1A4  2    0.463586    0.353334    0.849856    11.00000   -1.20000
AFIX   0
C2A   1    0.382381    0.208539    0.730795    11.00000    0.03685    0.02362 =
         0.02484    0.00560    0.00720    0.00335
AFIX  23
H2A1  2    0.515221    0.167462    0.766366    11.00000   -1.20000
H2A2  2    0.273621    0.178300    0.774617    11.00000   -1.20000
AFIX   0
C3A   1    0.310660    0.063590    0.550704    11.00000    0.02925    0.01562 =
         0.03877    0.00246    0.00371   -0.00135
AFIX  23
H3A1  2    0.212843    0.022975    0.595514    11.00000   -1.20000
H3A2  2    0.451451    0.029335    0.581161    11.00000   -1.20000
AFIX   0
C4A   1    0.239551    0.045493    0.402477    11.00000    0.03332    0.02043 =
         0.04217   -0.00549   -0.00231   -0.00787
AFIX  23
H4A3  2    0.207439   -0.037498    0.385853    11.00000   -1.20000
H4A4  2    0.108102    0.089178    0.371320    11.00000   -1.20000
AFIX   0
C5A   1    0.397498    0.082449    0.321926    11.00000    0.03858    0.02097 =
         0.03583   -0.00970    0.00253   -0.00056
AFIX  23
H5A1  2    0.535088    0.047109    0.359667    11.00000   -1.20000
H5A2  2    0.351002    0.053056    0.231705    11.00000   -1.20000
AFIX   0
C6A   1    0.578320    0.247217    0.239679    11.00000    0.03622    0.03757 =
         0.02828   -0.00369    0.01180    0.00122
AFIX  23
H6A1  2    0.525839    0.226902    0.146719    11.00000   -1.20000
H6A2  2    0.712596    0.206350    0.271621    11.00000   -1.20000
AFIX   0
C7A   1    0.611745    0.377528    0.253592    11.00000    0.03692    0.03986 =
         0.03162    0.00518    0.01331   -0.00158
AFIX  23
H7A1  2    0.725446    0.401627    0.210447    11.00000   -1.20000
H7A2  2    0.482125    0.418663    0.211257    11.00000   -1.20000
AFIX   0
CL1B  5    0.507217    0.724861    0.494686    11.00000    0.03123    0.02446 =
         0.02549    0.00278    0.00349    0.00245
O1B   4    0.586766    0.649924    0.604659    11.00000    0.07688    0.05100 =
         0.04947    0.02474   -0.02793   -0.01748
O2B   4    0.510930    0.662669    0.374571    11.00000    0.05439    0.04782 =
         0.03965   -0.01057    0.01648   -0.00639
O3B   4    0.290370    0.753928    0.491223    11.00000    0.04211    0.06320 =
         0.07460    0.00172    0.02435    0.01157
O4B   4    0.636096    0.827635    0.503300    11.00000    0.05873    0.02790 =
         0.05742    0.00050    0.00602   -0.01243
HKLF 4
REM  S127 in Pn (block green)
REM R1 =  0.0252 for    4214 Fo > 4sig(Fo)  and  0.0279 for all    4422 data
REM    172 parameters refined using      2 restraints
END
WGHT      0.0435      0.0000
REM Instructions for potential hydrogen bonds
HTAB N1A O2B_$1
HTAB N1A O1B
HTAB N2A Cl1A_$2
HTAB N3A O1B_$3
HTAB N4A O2B
HTAB N4A Cl2A_$4
EQIV $5 x-1/2, -y+1, z+1/2
HTAB C1A O2B_$5
HTAB C1A O3B_$1
HTAB C3A Cl1A
EQIV $6 x, y-1, z
HTAB C4A O3B_$6
HTAB C5A Cl1A
EQIV $7 x+1/2, -y+1, z-1/2
HTAB C6A O3B_$7
REM Highest difference peak  0.393,  deepest hole -0.623,  1-sigma level  0.068
Q1    1   0.5614  0.3464  0.4746  11.00000  0.05   -0.62
Q2    1   0.4405  0.3457  0.5180  11.00000  0.05   -0.54
Q3    1   0.4358  0.2545  0.5284  11.00000  0.05   -0.52
Q4    1   0.5869  0.2644  0.5026  11.00000  0.05   -0.42
Q5    1   0.4437  0.6792  0.5152  11.00000  0.05   -0.41
Q6    1   0.5297  0.2493  0.4637  11.00000  0.05   -0.40
Q7    1   0.3806  0.7646  0.5645  11.00000  0.05    0.39
Q8    1   0.6777  0.6405  0.5360  11.00000  0.05    0.36
Q9    1   0.8496  0.1343  0.5428  11.00000  0.05   -0.32
Q10   1   0.8413  0.2360  0.5389  11.00000  0.05   -0.32
;
_shelx_res_checksum     27834
