# Supplementary material for: Crystal structure of trans-di­chlorido­(1,4,8,11-tetra­aza­undecane-κ4 N)chromium(III) perchlorate determined from synchrotron data
Source: Acta Crystallogr E Crystallogr Commun. 2016 Feb 24;72(Pt 3):424–7. doi: 10.1107/S2056989016002978 (PMC4778838; doi:10.1107/S2056989016002978)
Supplement: Supplementary file 2 [file e-72-00424-Isup2.hkl]

data_I                                                                          
_shelx_title ' S127 in Pn (block green)'                                        
_shelx_refln_list_code          4                                               
_shelx_F_calc_maximum      105.31                                               
_exptl_crystal_F_000       394.00                                               
_reflns_d_resolution_high  0.7072                                               
                                                                                
loop_                                                                           
 _space_group_symop_operation_xyz                                               
 'x, y, z'                                                                      
 'x+1/2, -y, z+1/2'                                                             
                                                                                
_cell_length_a     6.4730                                                       
_cell_length_b    11.4490                                                       
_cell_length_c    10.3850                                                       
_cell_angle_alpha  90.000                                                       
_cell_angle_beta  102.419                                                       
_cell_angle_gamma  90.000                                                       
                                                                                
_shelx_F_squared_multiplier     1.000                                           
                                                                                
loop_                                                                           
 _refln_index_h                                                                 
 _refln_index_k                                                                 
 _refln_index_l                                                                 
 _refln_F_squared_calc                                                          
 _refln_F_squared_meas                                                          
 _refln_F_squared_sigma                                                         
 _refln_observed_status                                                         
   0   0 -14        119.10        131.41         6.72 o                         
   2   0 -14         35.98         27.71         5.37 o                         
   0   1 -14          9.31          6.44         3.84 o                         
   1   1 -14         32.29         32.58         3.88 o                         
   2   1 -14          8.59          5.84         3.38 o                         
   3   1 -14         65.94         58.74         4.31 o                         
   4   1 -14         46.21         32.97         4.83 o                         
   0   2 -14         92.78         95.96         4.40 o                         
   1   2 -14          6.10          8.99         4.36 o                         
   2   2 -14         50.39         46.16         3.64 o                         
   3   2 -14         33.58         27.09         4.17 o                         
   4   2 -14        186.68        184.99         8.17 o                         
   0   3 -14         25.00         29.27         3.94 o                         
   1   3 -14          7.58          6.60         3.73 o                         
   2   3 -14        115.65        111.71         9.60 o                         
   3   3 -14          4.80          5.79         4.11 o                         
   4   3 -14         72.80         74.47         5.52 o                         
   1   4 -14        182.87        190.22         5.88 o                         
   2   4 -14         53.93         62.95         4.46 o                         
   3   4 -14          0.21         -0.85         4.67 o                         
  -1   0 -13        261.80        256.52         8.73 o                         
   1   0 -13         21.28         21.74         4.50 o                         
   3   0 -13        302.05        325.89        10.32 o                         
   5   0 -13        100.41        114.32         6.15 o                         
  -2   1 -13          4.22          6.96         3.84 o                         
  -1   1 -13         49.04         51.55         3.90 o                         
   0   1 -13         40.11         29.11         4.14 o                         
   1   1 -13         23.64         23.74         2.95 o                         
   2   1 -13          3.39          2.26         2.69 o                         
   3   1 -13         31.01         32.39         3.50 o                         
   4   1 -13          7.83          4.19         3.76 o                         
   5   1 -13         26.66         29.95         4.08 o                         
  -2   2 -13         27.87         25.54         3.60 o                         
  -1   2 -13        144.91        142.44         4.76 o                         
   0   2 -13         52.64         52.88         3.74 o                         
   1   2 -13        111.53        120.80         4.29 o                         
   2   2 -13         47.85         43.41         3.98 o                         
   3   2 -13        105.23         98.44         4.81 o                         
   4   2 -13         30.82         26.88         4.89 o                         
   5   2 -13        109.73        118.42         4.93 o                         
  -2   3 -13         15.29         15.65         3.87 o                         
  -1   3 -13         15.93         13.52         3.62 o                         
   0   3 -13          3.86          3.47         3.50 o                         
   1   3 -13         91.24         89.88         3.97 o                         
   2   3 -13         23.25         20.47         3.35 o                         
   3   3 -13         17.47         15.14         2.73 o                         
   4   3 -13         14.48         12.78         4.38 o                         
   5   3 -13         93.38         80.50         5.60 o                         
  -1   4 -13         42.65         39.19         3.55 o                         
   0   4 -13          6.04          6.90         3.28 o                         
   1   4 -13        138.72        147.53        10.66 o                         
   2   4 -13         59.13         60.98         7.41 o                         
   3   4 -13         24.14         22.07         4.38 o                         
   4   4 -13         39.11         36.29         6.01 o                         
   5   4 -13         41.86         39.82         4.16 o                         
  -1   5 -13         31.79         32.06         3.68 o                         
   0   5 -13         22.30         24.20         3.85 o                         
   1   5 -13        326.16        332.80         8.76 o                         
   2   5 -13          2.84          2.18         3.98 o                         
   3   5 -13         41.92         34.58         4.80 o                         
   4   5 -13         61.59         64.19         5.45 o                         
   0   6 -13         17.16         14.70         4.39 o                         
   1   6 -13          2.34         -0.76         3.76 o                         
   2   6 -13         44.80         43.25         8.32 o                         
   3   6 -13         26.90         23.82         4.13 o                         
   4   6 -13         16.34          6.10         4.34 o                         
   1   7 -13         51.78         54.34         4.60 o                         
   2   7 -13         46.13         36.83         7.02 o                         
   3   7 -13        179.06        176.45         9.84 o                         
  -2   0 -12         32.37         21.47         4.59 o                         
   0   0 -12        763.69        798.69        19.64 o                         
   2   0 -12        541.34        554.76        16.04 o                         
   4   0 -12         30.26         38.00         6.81 o                         
   6   0 -12        197.88        195.02         8.16 o                         
  -3   1 -12          0.52         -1.93         3.59 o                         
  -2   1 -12         20.32         18.35         2.95 o                         
  -1   1 -12        206.11        202.81         5.56 o                         
   0   1 -12        109.96        122.43         4.10 o                         
   1   1 -12         10.54         11.34         4.50 o                         
   2   1 -12         72.85         69.06         3.42 o                         
   3   1 -12        147.64        146.28         9.12 o                         
   4   1 -12          2.43          3.87         4.48 o                         
   5   1 -12          8.18          2.14         3.23 o                         
   6   1 -12         30.50         34.07         3.87 o                         
  -3   2 -12         75.31         76.18         4.72 o                         
  -2   2 -12        122.35        119.87         4.46 o                         
  -1   2 -12        115.10        124.97         4.19 o                         
   0   2 -12        418.09        430.44        11.77 o                         
   1   2 -12          9.25          8.31         2.41 o                         
   2   2 -12        193.83        192.67         6.64 o                         
   3   2 -12         38.40         39.57         4.14 o                         
   4   2 -12        162.03        167.97         6.96 o                         
   5   2 -12         95.55         97.08         5.04 o                         
   6   2 -12         63.17         61.62         3.90 o                         
  -3   3 -12         58.39         56.40         4.27 o                         
  -2   3 -12        168.31        165.38         7.32 o                         
  -1   3 -12          6.39          7.11         3.23 o                         
   0   3 -12         85.83         82.70         4.02 o                         
   1   3 -12         17.10         13.51         2.98 o                         
   2   3 -12         77.08         76.79         4.03 o                         
   3   3 -12         27.77         22.92         4.93 o                         
   4   3 -12         97.88        110.06         6.48 o                         
   5   3 -12         84.54         83.94         4.00 o                         
   6   3 -12         32.08         28.82         3.98 o                         
  -3   4 -12        185.56        183.42         6.01 o                         
  -2   4 -12        108.71         98.83         6.46 o                         
  -1   4 -12          5.86          6.14         3.13 o                         
   0   4 -12        112.98        112.02         4.09 o                         
   1   4 -12        284.09        296.43         7.75 o                         
   2   4 -12         44.34         42.06         3.19 o                         
   3   4 -12          4.74          2.88         3.10 o                         
   4   4 -12         93.54         88.69         4.54 o                         
   5   4 -12         23.80         24.05         3.89 o                         
   6   4 -12         12.01          8.98         4.29 o                         
  -2   5 -12        364.92        344.28        29.33 o                         
  -1   5 -12         34.66         31.47         3.61 o                         
   0   5 -12         49.54         45.37         3.15 o                         
   1   5 -12         33.02         35.72         3.80 o                         
   2   5 -12         80.74         82.33         3.83 o                         
   3   5 -12         30.34         29.86         3.82 o                         
   4   5 -12        199.12        208.45         8.43 o                         
   5   5 -12         18.38         18.01         4.78 o                         
  -2   6 -12         10.87          9.61         3.98 o                         
  -1   6 -12         10.64         13.41         3.77 o                         
   0   6 -12          8.86         10.62         4.23 o                         
   1   6 -12          1.90          1.59         2.88 o                         
   2   6 -12        109.89        111.35         5.97 o                         
   3   6 -12          2.63          6.66         3.98 o                         
   4   6 -12         15.74         16.14         4.00 o                         
   5   6 -12         35.95         31.93         3.94 o                         
  -1   7 -12         59.71         57.84         4.74 o                         
   0   7 -12         89.62         91.95         4.42 o                         
   1   7 -12         39.66         39.97         3.90 o                         
   2   7 -12        153.29        141.44         5.43 o                         
   3   7 -12         46.51         44.06         3.89 o                         
   4   7 -12         80.19         73.67         7.93 o                         
   5   7 -12         54.42         47.33         7.54 o                         
  -1   8 -12         10.64          6.30         4.11 o                         
   0   8 -12         36.12         39.49         6.70 o                         
   1   8 -12         65.29         64.76         4.16 o                         
   2   8 -12         42.16         41.05         6.15 o                         
   3   8 -12          9.73         10.03         3.13 o                         
   4   8 -12          2.15         -0.61         5.74 o                         
   1   9 -12          7.99          7.44         4.95 o                         
   2   9 -12         49.71         48.48         6.34 o                         
  -3   0 -11         12.74         13.52         5.82 o                         
  -1   0 -11       1109.92       1141.55        27.08 o                         
   1   0 -11        399.03        409.89        11.82 o                         
   3   0 -11        671.48        746.96        18.68 o                         
   5   0 -11        252.90        256.97         8.76 o                         
   7   0 -11         16.26         15.98         5.64 o                         
  -4   1 -11         83.61         81.00         4.00 o                         
  -3   1 -11         20.90         19.71         3.74 o                         
  -2   1 -11          2.62          2.51         2.52 o                         
  -1   1 -11         89.19         91.13        12.13 o                         
   0   1 -11         66.68         71.58         3.60 o                         
   1   1 -11         80.49         72.32         5.13 o                         
   2   1 -11        303.21        309.36         6.77 o                         
   3   1 -11         79.75         91.31         3.56 o                         
   4   1 -11          7.34          8.37         3.60 o                         
   5   1 -11        121.00        126.69         4.58 o                         
   6   1 -11         66.27         67.28         3.68 o                         
   7   1 -11         10.97         11.97         3.52 o                         
  -4   2 -11         38.71         38.91         4.05 o                         
  -3   2 -11        136.66        127.37         4.68 o                         
  -2   2 -11         72.62         68.47         3.22 o                         
  -1   2 -11        258.63        253.38         6.05 o                         
   0   2 -11        122.57        131.81         6.57 o                         
   1   2 -11        428.33        453.26         8.80 o                         
   2   2 -11        198.26        207.73         5.19 o                         
   3   2 -11        423.47        441.01         8.86 o                         
   4   2 -11         38.98         41.10         3.99 o                         
   5   2 -11        182.01        194.03         5.59 o                         
   6   2 -11         25.79         24.76         3.11 o                         
   7   2 -11         46.95         37.30         4.19 o                         
  -4   3 -11          6.80          7.58         3.64 o                         
  -3   3 -11        168.51        165.34         7.51 o                         
  -2   3 -11         31.20         29.33         3.99 o                         
  -1   3 -11         39.74         32.13         4.08 o                         
   0   3 -11         29.42         29.53         2.31 o                         
   1   3 -11        338.84        330.78         7.35 o                         
   2   3 -11         46.81         44.65         2.84 o                         
   3   3 -11        155.85        175.66         4.94 o                         
   4   3 -11         45.88         44.79         3.50 o                         
   5   3 -11        107.58        117.47         4.40 o                         
   6   3 -11          6.26          6.80         3.83 o                         
   7   3 -11         55.15         54.31         4.62 o                         
  -4   4 -11         14.12         10.04         3.87 o                         
  -3   4 -11        143.93        143.02         4.88 o                         
  -2   4 -11        111.95        111.91         4.22 o                         
  -1   4 -11         17.97         18.81         3.06 o                         
   0   4 -11         82.31         80.16         3.49 o                         
   1   4 -11        138.46        134.50         4.02 o                         
   2   4 -11          4.94          3.35         1.94 o                         
   3   4 -11         63.78         65.71         3.94 o                         
   4   4 -11        231.29        236.43         8.55 o                         
   5   4 -11         74.59         73.40         3.62 o                         
   6   4 -11          8.24          8.15         3.91 o                         
  -3   5 -11        411.53        401.30        14.15 o                         
  -2   5 -11         13.03         16.22         5.19 o                         
  -1   5 -11         26.36         22.18         2.68 o                         
   0   5 -11         92.24         87.57         4.98 o                         
   1   5 -11        458.02        458.05         9.31 o                         
   2   5 -11         35.56         30.06         2.98 o                         
   3   5 -11        100.71        103.04         6.25 o                         
   4   5 -11         47.74         48.91         4.16 o                         
   5   5 -11         74.06         68.52         3.73 o                         
   6   5 -11          9.24          5.38         3.90 o                         
  -3   6 -11         38.08         37.21         4.00 o                         
  -2   6 -11         71.32         67.70         3.71 o                         
  -1   6 -11         31.59         28.87         3.79 o                         
   0   6 -11         16.67         13.81         2.38 o                         
   1   6 -11         22.43         22.01         2.39 o                         
   2   6 -11         10.74          5.55         5.49 o                         
   3   6 -11         91.23         78.15         4.56 o                         
   4   6 -11         22.94         19.67         8.74 o                         
   5   6 -11        108.23         88.95         5.21 o                         
   6   6 -11         34.30         27.45         5.41 o                         
  -3   7 -11         64.68         61.40         4.29 o                         
  -2   7 -11         35.39         32.50         3.70 o                         
  -1   7 -11        314.35        334.12         7.07 o                         
   0   7 -11        166.31        155.16         5.40 o                         
   1   7 -11         84.64         81.77         4.78 o                         
   2   7 -11         89.96         85.78         4.58 o                         
   3   7 -11        128.70        127.20         5.12 o                         
   4   7 -11         38.30         38.50         3.68 o                         
   5   7 -11        221.21        208.16         9.72 o                         
  -2   8 -11          2.38          5.01         3.56 o                         
  -1   8 -11        113.97        112.81         4.69 o                         
   0   8 -11         19.33         21.12         5.64 o                         
   1   8 -11          6.92          6.06         2.57 o                         
   2   8 -11          8.24          7.79         3.28 o                         
   3   8 -11         20.96         21.72         3.49 o                         
   4   8 -11          7.79         12.13         4.72 o                         
   5   8 -11         33.38         28.58         4.86 o                         
  -1   9 -11        119.78        123.85         5.18 o                         
   0   9 -11         91.17         84.18         6.18 o                         
   1   9 -11         47.68         50.24         3.81 o                         
   2   9 -11        122.55        114.47        13.72 o                         
   3   9 -11         99.51         85.14         6.93 o                         
   4   9 -11          0.58          4.30         3.47 o                         
   0  10 -11         28.81         36.69         4.69 o                         
   1  10 -11         15.17         10.65         5.79 o                         
   2  10 -11         88.87         79.74         5.61 o                         
   3  10 -11         51.93         38.51         5.52 o                         
  -4   0 -10        759.70        767.17        19.55 o                         
  -2   0 -10        445.04        419.81        12.15 o                         
   0   0 -10        347.16        363.07        11.13 o                         
   2   0 -10        839.90        887.67        23.30 o                         
   4   0 -10         94.64        105.56         4.80 o                         
   6   0 -10        783.34        823.22        23.15 o                         
  -5   1 -10        159.92        156.67         5.42 o                         
  -4   1 -10         82.92         82.29         3.90 o                         
  -3   1 -10          7.16          9.99         2.68 o                         
  -2   1 -10        154.93        161.99         6.64 o                         
  -1   1 -10        149.45        152.69         4.27 o                         
   0   1 -10         10.06         13.44         2.15 o                         
   1   1 -10        120.89        122.66         3.75 o                         
   2   1 -10        190.09        200.53         7.02 o                         
   3   1 -10         31.75         37.08         3.84 o                         
   4   1 -10          9.80         13.23         2.35 o                         
   5   1 -10        143.36        145.38         5.43 o                         
   6   1 -10         76.15         73.82         4.43 o                         
   7   1 -10          9.20          8.64         3.00 o                         
  -5   2 -10         68.46         65.66         4.30 o                         
  -4   2 -10        286.05        280.01        11.85 o                         
  -3   2 -10          5.20          6.66         2.14 o                         
  -2   2 -10        252.58        259.02         5.99 o                         
  -1   2 -10         25.30         29.26         2.46 o                         
   0   2 -10        483.42        495.76         9.73 o                         
   1   2 -10        261.75        266.24         6.00 o                         
   2   2 -10        338.78        337.85         7.29 o                         
   3   2 -10        179.31        185.72         5.10 o                         
   4   2 -10        308.63        353.08        15.89 o                         
   5   2 -10         92.71         97.53         3.76 o                         
   6   2 -10        307.48        305.02         7.04 o                         
   7   2 -10         19.80         22.86         3.77 o                         
  -4   3 -10         75.49         69.94         3.93 o                         
  -3   3 -10         30.35         28.33         3.01 o                         
  -2   3 -10        229.15        227.55         5.78 o                         
  -1   3 -10         33.21         35.37         2.43 o                         
   0   3 -10        239.90        235.50         6.37 o                         
   1   3 -10        230.76        221.35         5.35 o                         
   2   3 -10        283.88        295.60         7.50 o                         
   3   3 -10         43.02         41.21         3.17 o                         
   4   3 -10        555.49        596.65        11.07 o                         
   5   3 -10         34.73         31.97         2.55 o                         
   6   3 -10         19.60         20.33         3.05 o                         
   7   3 -10         32.66         33.25         4.22 o                         
  -4   4 -10         53.86         50.87         5.64 o                         
  -3   4 -10        303.74        314.40         9.69 o                         
  -2   4 -10         49.10         53.11         3.12 o                         
  -1   4 -10         54.12         52.05         2.87 o                         
   0   4 -10        139.52        137.97         4.05 o                         
   1   4 -10        184.89        185.78         4.75 o                         
   2   4 -10         92.09         84.02         4.60 o                         
   3   4 -10        178.03        171.71         5.19 o                         
   4   4 -10        224.63        232.69         7.20 o                         
   5   4 -10         18.62         18.24         3.54 o                         
   6   4 -10         29.63         23.89         3.21 o                         
   7   4 -10        170.11        189.43         6.82 o                         
  -4   5 -10         31.54         29.86         3.59 o                         
  -3   5 -10         21.52         21.62         2.78 o                         
  -2   5 -10        240.30        253.06         6.93 o                         
  -1   5 -10         80.03         78.48         3.27 o                         
   0   5 -10        378.95        375.67        11.07 o                         
   1   5 -10         29.96         30.34         3.43 o                         
   2   5 -10        192.21        184.73         9.27 o                         
   3   5 -10         72.99         74.37         3.14 o                         
   4   5 -10        828.79        855.80        16.07 o                         
   5   5 -10         35.95         39.29         3.50 o                         
   6   5 -10         21.09         21.41         3.88 o                         
   7   5 -10          0.30          1.66         4.63 o                         
  -4   6 -10         16.59         18.79         5.05 o                         
  -3   6 -10          6.41          6.90         3.06 o                         
  -2   6 -10        132.80        129.88         4.15 o                         
  -1   6 -10         10.50         10.36         2.61 o                         
   0   6 -10        153.76        151.60         8.34 o                         
   1   6 -10        193.03        191.56         6.28 o                         
   2   6 -10          0.24          0.43         2.44 o                         
   3   6 -10         91.74         89.69         3.44 o                         
   4   6 -10          6.31          5.53         9.39 o                         
   5   6 -10         20.17         21.09         4.03 o                         
   6   6 -10         17.92         16.79         4.71 o                         
  -3   7 -10         31.47         29.59         3.50 o                         
  -2   7 -10        228.22        234.68         6.12 o                         
  -1   7 -10         97.79         94.37         3.68 o                         
   0   7 -10        180.98        172.17         4.75 o                         
   1   7 -10        119.36        119.62         3.76 o                         
   2   7 -10        563.04        586.72        94.28 o                         
   3   7 -10        221.88        223.40        10.48 o                         
   4   7 -10         97.73         91.63         5.59 o                         
   5   7 -10         68.47         66.28         3.83 o                         
   6   7 -10        155.34        146.75         5.83 o                         
  -3   8 -10         51.41         49.16         5.64 o                         
  -2   8 -10         33.36         34.07         3.49 o                         
  -1   8 -10         67.09         65.36         4.43 o                         
   0   8 -10          5.34          4.74         3.14 o                         
   1   8 -10         32.13         35.16         3.07 o                         
   2   8 -10        182.46        175.61         6.21 o                         
   3   8 -10         38.48         32.72         3.94 o                         
   4   8 -10         21.00         17.21         3.64 o                         
   5   8 -10         12.48          8.88         4.01 o                         
   6   8 -10         94.79         84.68         4.71 o                         
  -2   9 -10         56.63         54.03         3.85 o                         
  -1   9 -10        482.99        479.53         8.84 o                         
   0   9 -10        167.37        168.45         5.97 o                         
   1   9 -10         57.61         59.62         3.92 o                         
   2   9 -10        122.73        110.73         5.65 o                         
   3   9 -10         23.69         20.01         3.37 o                         
   4   9 -10         27.05         24.02         3.84 o                         
   5   9 -10        155.74        135.14         6.12 o                         
  -2  10 -10        106.58        112.52         4.54 o                         
  -1  10 -10         60.54         62.36         4.49 o                         
   0  10 -10        102.18         97.91         4.75 o                         
   1  10 -10         80.80         84.21         6.03 o                         
   2  10 -10         73.01         65.14         5.64 o                         
   3  10 -10         29.65         31.43         5.49 o                         
   4  10 -10          1.57          1.38         5.76 o                         
  -1  11 -10        115.35        106.11         4.94 o                         
   0  11 -10         78.51         71.61         5.55 o                         
   1  11 -10        107.73        117.71         6.72 o                         
   2  11 -10         29.73         32.69         6.12 o                         
   3  11 -10         33.84         20.33         5.91 o                         
  -5   0  -9       1046.14       1065.32        24.95 o                         
  -3   0  -9        160.68        170.16         7.02 o                         
  -1   0  -9       1947.76       2046.35        47.92 o                         
   1   0  -9        545.03        580.73        16.01 o                         
   3   0  -9        120.19        130.72         5.37 o                         
   5   0  -9        858.51        942.70        25.13 o                         
   7   0  -9        187.30        181.76         7.47 o                         
  -5   1  -9         68.88         66.31         3.56 o                         
  -4   1  -9        213.12        207.18         9.75 o                         
  -3   1  -9         29.03         31.42         2.55 o                         
  -2   1  -9        118.18        124.49         3.69 o                         
  -1   1  -9        175.92        178.25         4.44 o                         
   0   1  -9        189.61        189.81         6.24 o                         
   1   1  -9        348.08        348.21         7.15 o                         
   2   1  -9         63.16         65.11         2.69 o                         
   3   1  -9         95.41         91.07         6.90 o                         
   4   1  -9        199.93        211.67         5.36 o                         
   5   1  -9        112.34        112.27         8.01 o                         
   6   1  -9        179.04        206.93        10.24 o                         
   7   1  -9          1.36         -3.13         3.33 o                         
   8   1  -9        153.67        167.68         5.31 o                         
  -5   2  -9        237.75        231.79        10.36 o                         
  -4   2  -9         52.56         51.98         3.36 o                         
  -3   2  -9        393.11        423.82        15.43 o                         
  -2   2  -9        231.60        235.49         5.45 o                         
  -1   2  -9        767.57        786.42        14.08 o                         
   0   2  -9         87.77         84.57         2.93 o                         
   1   2  -9        709.07        733.87        14.35 o                         
   2   2  -9          1.25          2.80         1.64 o                         
   3   2  -9        288.74        331.86         7.22 o                         
   4   2  -9          1.04          0.90         1.99 o                         
   5   2  -9        353.75        373.37         8.36 o                         
   6   2  -9        291.49        313.79         7.88 o                         
   7   2  -9        185.34        182.04         5.30 o                         
   8   2  -9        106.26        108.85         4.73 o                         
  -5   3  -9         44.05         32.17         4.54 o                         
  -4   3  -9         38.93         42.10         3.25 o                         
  -3   3  -9        597.69        609.38        11.27 o                         
  -2   3  -9         70.91         64.50         2.85 o                         
  -1   3  -9        261.29        265.52         6.14 o                         
   0   3  -9        104.03        100.95         4.00 o                         
   1   3  -9        424.41        431.06         9.03 o                         
   2   3  -9         92.27         94.97         3.11 o                         
   3   3  -9        441.35        462.25        12.96 o                         
   4   3  -9         43.58         44.87         3.03 o                         
   5   3  -9         92.52         99.30         5.80 o                         
   6   3  -9         88.20         85.58         4.08 o                         
   7   3  -9        192.80        189.27         5.08 o                         
   8   3  -9         82.95         80.87         4.65 o                         
  -5   4  -9         18.27         16.41         3.58 o                         
  -4   4  -9         30.06         31.07         3.19 o                         
  -3   4  -9        149.68        144.95         4.49 o                         
  -2   4  -9         11.75         11.01         3.09 o                         
  -1   4  -9         68.19         79.14         6.30 o                         
   0   4  -9        315.45        316.21         9.84 o                         
   1   4  -9        239.59        247.16         5.53 o                         
   2   4  -9         98.73         99.68         4.06 o                         
   3   4  -9        227.13        225.27         6.81 o                         
   4   4  -9        604.04        637.02        13.06 o                         
   5   4  -9         56.29         52.00         6.04 o                         
   6   4  -9          3.87          5.25         3.34 o                         
   7   4  -9         48.67         44.14         3.69 o                         
  -5   5  -9          6.92          7.43         3.94 o                         
  -4   5  -9         58.61         58.16         3.68 o                         
  -3   5  -9        885.59        912.85        34.62 o                         
  -2   5  -9         26.46         30.32         2.58 o                         
  -1   5  -9         81.18         83.19         3.08 o                         
   0   5  -9         58.87         61.30         2.57 o                         
   1   5  -9        508.65        513.42        13.38 o                         
   2   5  -9         45.85         43.48         3.39 o                         
   3   5  -9       1216.24       1222.96        22.97 o                         
   4   5  -9         11.90         13.92         4.03 o                         
   5   5  -9        111.42        106.69         3.68 o                         
   6   5  -9         50.02         42.54         6.31 o                         
   7   5  -9        212.41        213.20        10.14 o                         
  -5   6  -9         16.25         11.22         3.53 o                         
  -4   6  -9         11.73         12.05         3.06 o                         
  -3   6  -9         22.13         18.48         6.22 o                         
  -2   6  -9         49.24         48.39         2.85 o                         
  -1   6  -9         70.01         66.56         2.72 o                         
   0   6  -9        117.40        107.42         3.55 o                         
   1   6  -9        203.83        194.43         5.71 o                         
   2   6  -9        102.94        102.06         4.20 o                         
   3   6  -9        153.97        153.97         4.10 o                         
   4   6  -9        211.66        207.71        12.22 o                         
   5   6  -9         14.85          8.08         7.14 o                         
   6   6  -9         46.17         46.16         5.99 o                         
   7   6  -9          4.12          1.71         4.78 o                         
  -4   7  -9         88.96         83.85         4.32 o                         
  -3   7  -9         47.54         46.15         3.97 o                         
  -2   7  -9        142.29        141.26         8.50 o                         
  -1   7  -9        294.49        299.04         6.19 o                         
   0   7  -9         66.61         68.47         3.27 o                         
   1   7  -9        614.17        612.30        11.40 o                         
   2   7  -9        265.81        282.21         7.44 o                         
   3   7  -9        361.22        363.59         8.32 o                         
   4   7  -9         77.87         76.14         5.11 o                         
   5   7  -9        302.39        305.11         6.96 o                         
   6   7  -9        197.79        191.76         5.79 o                         
   7   7  -9         10.04         10.91         4.82 o                         
  -4   8  -9         10.74         13.22         3.66 o                         
  -3   8  -9         12.52         11.92         3.88 o                         
  -2   8  -9         51.67         51.93         3.23 o                         
  -1   8  -9        149.08        148.07         4.21 o                         
   0   8  -9          0.40          3.31         2.29 o                         
   1   8  -9         62.26         60.50         3.16 o                         
   2   8  -9        189.26        184.88        11.05 o                         
   3   8  -9         86.13         76.37         4.06 o                         
   4   8  -9         19.06         16.48         3.12 o                         
   5   8  -9        124.47        121.17         4.89 o                         
   6   8  -9         60.38         52.78         5.50 o                         
  -3   9  -9         17.46         17.21         4.29 o                         
  -2   9  -9        171.20        171.29         5.04 o                         
  -1   9  -9        175.80        177.98         7.93 o                         
   0   9  -9         20.58         20.51         2.92 o                         
   1   9  -9         88.03         86.57         3.93 o                         
   2   9  -9        575.52        591.68        16.22 o                         
   3   9  -9        133.49        126.43         6.45 o                         
   4   9  -9         48.38         49.89         3.58 o                         
   5   9  -9         97.22         98.03         6.75 o                         
   6   9  -9        173.38        146.66         6.85 o                         
  -3  10  -9         16.88         12.32         4.05 o                         
  -2  10  -9         83.44         83.98         8.65 o                         
  -1  10  -9        128.88        124.60         5.06 o                         
   0  10  -9        117.87        121.84         6.36 o                         
   1  10  -9         96.94         96.08         5.73 o                         
   2  10  -9         20.63         22.97         4.23 o                         
   3  10  -9         18.06         19.10         6.69 o                         
   4  10  -9         86.96         84.51         6.15 o                         
   5  10  -9        152.92        132.33         4.87 o                         
  -2  11  -9         23.57         23.74         4.03 o                         
  -1  11  -9         51.70         49.42         5.31 o                         
   0  11  -9        283.15        305.17         9.75 o                         
   1  11  -9         44.30         45.79         5.04 o                         
   2  11  -9         22.74         19.16         4.71 o                         
   3  11  -9         46.21         45.34         5.76 o                         
   4  11  -9         47.66         41.08         6.72 o                         
  -1  12  -9         93.00         90.36         6.36 o                         
   0  12  -9        160.44        156.42         8.01 o                         
   1  12  -9         68.25         69.30         6.60 o                         
   2  12  -9         70.60         68.97         6.72 o                         
   3  12  -9         87.59         79.26         6.75 o                         
  -6   0  -8        131.26        131.65         6.66 o                         
  -4   0  -8        361.88        389.79        11.61 o                         
  -2   0  -8       1383.96       1446.75        34.40 o                         
   0   0  -8        507.34        516.26        14.36 o                         
   2   0  -8       3939.31       4178.04        94.49 o                         
   4   0  -8        127.41        136.87         5.70 o                         
   6   0  -8        350.73        395.07        13.23 o                         
   8   0  -8        509.64        533.92        14.27 o                         
  -6   1  -8         62.76         60.99         4.62 o                         
  -5   1  -8        227.53        222.77         5.68 o                         
  -4   1  -8         35.16         33.94         2.53 o                         
  -3   1  -8         87.23         83.19         3.39 o                         
  -2   1  -8        277.69        288.58         6.16 o                         
  -1   1  -8         14.68         17.31         1.79 o                         
   0   1  -8         82.77         84.65         2.73 o                         
   1   1  -8         60.25         66.66         2.33 o                         
   2   1  -8        291.08        301.38         7.00 o                         
   3   1  -8          8.98          9.75         1.84 o                         
   4   1  -8        189.65        199.96         4.63 o                         
   5   1  -8         90.73         91.38         4.35 o                         
   6   1  -8        163.13        160.45         9.30 o                         
   7   1  -8          3.61          5.86         3.00 o                         
   8   1  -8        113.39        113.79         5.85 o                         
  -6   2  -8        156.00        146.03         5.10 o                         
  -5   2  -8         65.61         64.69         3.48 o                         
  -4   2  -8        426.04        434.24        21.65 o                         
  -3   2  -8        287.43        276.30         6.43 o                         
  -2   2  -8        595.08        625.21        11.85 o                         
  -1   2  -8        402.69        406.19         7.84 o                         
   0   2  -8       1525.23       1584.19        30.80 o                         
   1   2  -8        194.94        207.40         6.63 o                         
   2   2  -8        899.56        969.07        17.05 o                         
   3   2  -8        155.55        165.54         6.51 o                         
   4   2  -8        295.86        327.06         6.44 o                         
   5   2  -8         14.46         16.99         2.25 o                         
   6   2  -8        384.15        392.03         9.80 o                         
   7   2  -8         16.71         16.86         3.14 o                         
   8   2  -8        131.03        135.30         5.04 o                         
  -6   3  -8        137.14        130.30        10.45 o                         
  -5   3  -8         38.40         37.09         5.13 o                         
  -4   3  -8        249.68        256.12         7.58 o                         
  -3   3  -8        215.17        196.25         6.69 o                         
  -2   3  -8        609.21        625.85        14.63 o                         
  -1   3  -8        266.68        273.48         7.37 o                         
   0   3  -8       1271.43       1338.11        22.86 o                         
   1   3  -8         98.74        103.61         3.69 o                         
   2   3  -8         94.28        103.85         3.10 o                         
   3   3  -8         53.08         50.82         5.50 o                         
   4   3  -8        581.95        580.64        21.01 o                         
   5   3  -8         29.79         31.42         2.38 o                         
   6   3  -8        136.89        133.89         7.42 o                         
   7   3  -8         42.44         43.90         3.63 o                         
   8   3  -8         97.30         96.28         6.76 o                         
  -6   4  -8         61.08         54.71         4.22 o                         
  -5   4  -8         68.26         68.16         3.44 o                         
  -4   4  -8        131.56        128.79         4.09 o                         
  -3   4  -8        398.51        403.99         8.13 o                         
  -2   4  -8         58.22         60.81         2.70 o                         
  -1   4  -8         77.11         81.85         3.53 o                         
   0   4  -8        428.64        472.38        12.15 o                         
   1   4  -8          6.49          5.87         2.71 o                         
   2   4  -8         54.05         53.72        10.56 o                         
   3   4  -8        437.35        446.89         9.21 o                         
   4   4  -8        281.22        282.85         7.82 o                         
   5   4  -8         56.16         52.61         3.36 o                         
   6   4  -8         90.66         82.11         3.68 o                         
   7   4  -8        173.64        175.30         5.52 o                         
   8   4  -8          2.78          6.28         4.24 o                         
  -5   5  -8         38.80         35.78         3.45 o                         
  -4   5  -8        373.01        371.93         8.00 o                         
  -3   5  -8         14.94         18.66         2.48 o                         
  -2   5  -8        461.26        471.26        10.02 o                         
  -1   5  -8        178.96        170.44         4.08 o                         
   0   5  -8       1565.00       1570.97        66.83 o                         
   1   5  -8        369.81        368.39        17.30 o                         
   2   5  -8         53.50         51.05         2.18 o                         
   3   5  -8          1.35          1.59         2.28 o                         
   4   5  -8       1118.42       1155.65        28.04 o                         
   5   5  -8         22.79         21.42         2.94 o                         
   6   5  -8        182.10        181.88        12.72 o                         
   7   5  -8          2.09          4.27         3.67 o                         
   8   5  -8         15.39         13.17         3.83 o                         
  -5   6  -8          5.30          6.69         3.67 o                         
  -4   6  -8        162.86        154.17         5.54 o                         
  -3   6  -8        284.18        284.68         9.45 o                         
  -2   6  -8         99.85        101.12         3.36 o                         
  -1   6  -8        101.08         99.31         3.26 o                         
   0   6  -8         85.74         86.63         2.81 o                         
   1   6  -8         52.79         58.31         2.43 o                         
   2   6  -8          0.44          1.09         2.00 o                         
   3   6  -8         46.65         45.32         3.40 o                         
   4   6  -8        237.23        219.85         6.41 o                         
   5   6  -8         54.10         53.34         3.42 o                         
   6   6  -8        207.26        210.72         6.40 o                         
   7   6  -8         24.81         22.54         3.75 o                         
  -5   7  -8         92.13         89.08         4.34 o                         
  -4   7  -8        138.14        130.67         4.44 o                         
  -3   7  -8         83.01         92.53         4.46 o                         
  -2   7  -8        629.95        653.82        12.28 o                         
  -1   7  -8        388.26        397.30         9.54 o                         
   0   7  -8        215.98        207.08         9.33 o                         
   1   7  -8        219.82        244.57         5.52 o                         
   2   7  -8        507.24        533.73        17.48 o                         
   3   7  -8        104.91        103.51         3.40 o                         
   4   7  -8        333.05        306.93         8.47 o                         
   5   7  -8        107.85        120.41         4.24 o                         
   6   7  -8        190.24        191.79         6.56 o                         
   7   7  -8         12.65         16.04         3.61 o                         
  -4   8  -8         35.24         34.13         3.57 o                         
  -3   8  -8         19.98         18.71         3.28 o                         
  -2   8  -8        200.04        213.04         5.17 o                         
  -1   8  -8        100.82         99.98         3.39 o                         
   0   8  -8         44.78         47.39         3.05 o                         
   1   8  -8         12.14         11.58         2.05 o                         
   2   8  -8        581.78        564.55        15.44 o                         
   3   8  -8         19.90         16.91         3.09 o                         
   4   8  -8         30.51         27.35         3.99 o                         
   5   8  -8         73.80         66.18         8.41 o                         
   6   8  -8         71.67         69.52         4.36 o                         
   7   8  -8          0.01          3.43         3.70 o                         
  -4   9  -8        120.90        116.45         7.63 o                         
  -3   9  -8          8.40          8.67         2.85 o                         
  -2   9  -8         82.03         78.64         3.43 o                         
  -1   9  -8        116.09        113.00         4.57 o                         
   0   9  -8         37.71         36.26         3.42 o                         
   1   9  -8        316.24        333.00        10.80 o                         
   2   9  -8        278.14        279.65         9.36 o                         
   3   9  -8         33.65         22.25         4.08 o                         
   4   9  -8         58.97         59.12         3.27 o                         
   5   9  -8        425.89        426.37        10.40 o                         
   6   9  -8         66.48         64.49         9.66 o                         
  -3  10  -8         54.80         56.59         5.34 o                         
  -2  10  -8         20.29         19.17         2.87 o                         
  -1  10  -8        135.19        140.01         4.95 o                         
   0  10  -8         13.85         12.12         3.78 o                         
   1  10  -8        179.50        172.92         7.50 o                         
   2  10  -8        343.78        332.28        10.65 o                         
   3  10  -8         13.94         18.23         4.56 o                         
   4  10  -8         51.66         58.12         5.40 o                         
   5  10  -8         35.86         30.65         5.70 o                         
   6  10  -8        116.25        108.60         5.65 o                         
  -3  11  -8         56.67         58.64         4.68 o                         
  -2  11  -8        120.52        120.02         5.25 o                         
  -1  11  -8         61.80         60.40         5.38 o                         
   0  11  -8         67.84         70.53         6.69 o                         
   1  11  -8        131.88        134.92         6.12 o                         
   2  11  -8         21.73         19.13         4.47 o                         
   3  11  -8        112.09        119.87         6.87 o                         
   4  11  -8         51.16         49.42         5.13 o                         
   5  11  -8         63.23         60.64         6.60 o                         
  -2  12  -8          2.67          2.13         5.04 o                         
  -1  12  -8        107.85        111.17         6.33 o                         
   0  12  -8        163.86        173.28         7.35 o                         
   1  12  -8         80.43         78.63         6.06 o                         
   2  12  -8          6.22          8.91         4.92 o                         
   3  12  -8        171.87        189.80         8.52 o                         
   4  12  -8        189.73        167.52         8.49 o                         
  -1  13  -8          3.02          4.08         4.17 o                         
   0  13  -8         39.21         34.19         5.94 o                         
   1  13  -8         11.76          3.54         5.43 o                         
   2  13  -8         37.86         45.79         8.85 o                         
   3  13  -8         71.26         63.82         6.39 o                         
  -5   0  -7       1170.33       1226.72        29.84 o                         
  -3   0  -7         37.81         45.10         2.79 o                         
  -1   0  -7        695.81        690.58        25.34 o                         
   1   0  -7       4887.81       4906.71       113.30 o                         
   3   0  -7       1294.22       1493.53        39.38 o                         
   5   0  -7       1951.48       2063.32        50.26 o                         
   7   0  -7         29.92         29.78         4.26 o                         
  -6   1  -7         18.57         23.24         3.78 o                         
  -5   1  -7         91.03         97.03         3.86 o                         
  -4   1  -7         90.53         93.28         3.30 o                         
  -3   1  -7        213.49        219.32         5.14 o                         
  -2   1  -7         64.62         65.80         3.06 o                         
  -1   1  -7        241.74        247.76         5.60 o                         
   0   1  -7        658.82        675.95        12.34 o                         
   1   1  -7        441.90        440.03        13.70 o                         
   2   1  -7       2130.55       2203.59        53.99 o                         
   3   1  -7         26.49         26.37         2.16 o                         
   4   1  -7        285.11        289.47         7.15 o                         
   5   1  -7        188.97        193.81         7.42 o                         
   6   1  -7         24.89         25.29         3.19 o                         
   7   1  -7         40.44         42.16         3.12 o                         
   8   1  -7        113.84        115.09         4.42 o                         
  -6   2  -7        216.93        201.89         6.82 o                         
  -5   2  -7        324.65        323.91        10.35 o                         
  -4   2  -7         18.86         18.59         2.53 o                         
  -3   2  -7        681.40        707.31        19.46 o                         
  -2   2  -7         40.26         38.29         3.37 o                         
  -1   2  -7       1060.32       1026.75        39.12 o                         
   0   2  -7        192.54        203.22         4.71 o                         
   1   2  -7       1889.10       1915.50        43.96 o                         
   2   2  -7        538.97        556.58        10.60 o                         
   3   2  -7        951.27       1083.45        23.62 o                         
   4   2  -7        692.98        706.97        13.34 o                         
   5   2  -7        705.34        751.04        14.39 o                         
   6   2  -7        161.42        160.54         4.76 o                         
   7   2  -7        135.72        131.33         4.50 o                         
   8   2  -7         58.71         61.80         7.03 o                         
  -6   3  -7         44.10         49.89         6.64 o                         
  -5   3  -7         72.68         72.41         4.00 o                         
  -4   3  -7        132.34        132.28         6.76 o                         
  -3   3  -7        648.34        646.57        44.07 o                         
  -2   3  -7         97.92         91.11         4.11 o                         
  -1   3  -7        879.27        908.24        23.12 o                         
   0   3  -7        102.41         99.05         3.56 o                         
   1   3  -7        235.38        235.97         7.11 o                         
   2   3  -7        176.85        173.52         5.01 o                         
   3   3  -7       1232.60       1286.37        22.95 o                         
   4   3  -7        382.60        393.02        11.28 o                         
   5   3  -7        115.85        114.27         3.74 o                         
   6   3  -7        117.36        114.02         4.42 o                         
   7   3  -7        258.43        272.35         6.82 o                         
   8   3  -7         62.20         66.74         4.29 o                         
  -6   4  -7         84.74         76.60         4.18 o                         
  -5   4  -7         32.69         33.47         2.91 o                         
  -4   4  -7         98.01        101.82         5.11 o                         
  -3   4  -7        242.99        260.26         5.86 o                         
  -2   4  -7         90.65         96.19         3.35 o                         
  -1   4  -7        389.16        410.15        10.98 o                         
   0   4  -7       1399.51       1443.54        50.80 o                         
   1   4  -7        120.07        124.30         3.41 o                         
   2   4  -7        105.64        104.96         6.09 o                         
   3   4  -7        325.55        345.14        13.54 o                         
   4   4  -7        104.66        118.43         4.44 o                         
   5   4  -7        101.97        104.09         3.59 o                         
   6   4  -7        152.49        154.69         4.76 o                         
   7   4  -7         62.87         57.98         3.75 o                         
   8   4  -7         16.38         15.77         4.41 o                         
  -6   5  -7         23.78         21.93         3.98 o                         
  -5   5  -7         20.80         24.94         3.24 o                         
  -4   5  -7        133.72        139.78         4.42 o                         
  -3   5  -7       1166.35       1217.81        20.71 o                         
  -2   5  -7          6.84          5.80         1.87 o                         
  -1   5  -7       1420.66       1425.43        23.90 o                         
   0   5  -7         59.19         62.29         4.75 o                         
   1   5  -7        180.33        195.06         4.71 o                         
   2   5  -7         12.77         16.32         1.81 o                         
   3   5  -7       1190.91       1233.99        24.34 o                         
   4   5  -7         32.82         37.79         4.54 o                         
   5   5  -7         48.91         49.37         2.75 o                         
   6   5  -7         99.59         98.75         4.29 o                         
   7   5  -7        356.65        359.30        11.70 o                         
   8   5  -7          2.31          1.98         4.12 o                         
  -6   6  -7         89.74         88.56         7.09 o                         
  -5   6  -7         50.16         47.26         3.69 o                         
  -4   6  -7        130.91        130.39         4.33 o                         
  -3   6  -7        254.35        255.55         5.69 o                         
  -2   6  -7        136.35        136.70         5.26 o                         
  -1   6  -7        340.33        345.21         7.43 o                         
   0   6  -7        458.24        459.02        10.88 o                         
   1   6  -7         71.07         75.26         2.47 o                         
   2   6  -7        192.45        177.90         4.41 o                         
   3   6  -7          2.93          4.76         1.42 o                         
   4   6  -7         43.51         39.77         2.11 o                         
   5   6  -7         17.02         15.42         2.39 o                         
   6   6  -7        135.85        131.36         5.36 o                         
   7   6  -7         78.00         73.39         4.17 o                         
   8   6  -7         21.22         24.30         4.77 o                         
  -5   7  -7        352.27        363.08         7.87 o                         
  -4   7  -7        138.58        149.19         4.60 o                         
  -3   7  -7        554.10        581.08        13.15 o                         
  -2   7  -7        378.43        389.85         9.00 o                         
  -1   7  -7        705.47        716.00        13.21 o                         
   0   7  -7        100.19         97.62         3.41 o                         
   1   7  -7        782.28        807.45        21.17 o                         
   2   7  -7        252.57        266.09         5.65 o                         
   3   7  -7         31.71         26.62         2.01 o                         
   4   7  -7        244.67        237.93         6.06 o                         
   5   7  -7        383.55        390.56         9.68 o                         
   6   7  -7        127.22        117.89         4.38 o                         
   7   7  -7        158.31        151.43         6.10 o                         
  -5   8  -7        215.29        224.91         9.49 o                         
  -4   8  -7         10.58         11.71         2.89 o                         
  -3   8  -7         20.74         18.90         2.41 o                         
  -2   8  -7        296.50        301.85         8.10 o                         
  -1   8  -7        139.46        144.28         3.86 o                         
   0   8  -7        163.45        157.40         4.91 o                         
   1   8  -7        359.25        333.69         9.93 o                         
   2   8  -7        122.99        126.91         5.55 o                         
   3   8  -7          0.03         -0.82         1.58 o                         
   4   8  -7         56.87         58.84         4.41 o                         
   5   8  -7        164.35        160.15         6.25 o                         
   6   8  -7         12.01         13.16         2.99 o                         
   7   8  -7          7.55          6.14         4.30 o                         
  -5   9  -7        156.15        164.36         5.45 o                         
  -4   9  -7         91.56         92.09         4.16 o                         
  -3   9  -7         48.76         52.41         4.93 o                         
  -2   9  -7        562.37        570.96        10.62 o                         
  -1   9  -7        230.55        243.64         6.72 o                         
   0   9  -7        115.98        106.55         4.50 o                         
   1   9  -7        191.42        200.30         6.87 o                         
   2   9  -7        630.24        677.03        18.65 o                         
   3   9  -7        120.97        119.18         6.33 o                         
   4   9  -7         93.94         91.27         4.82 o                         
   5   9  -7        101.07         90.48         3.98 o                         
   6   9  -7         32.22         31.28         4.28 o                         
   7   9  -7         51.58         49.36         6.64 o                         
  -4  10  -7         94.72         86.97         4.44 o                         
  -3  10  -7         49.70         46.11         3.30 o                         
  -2  10  -7         67.78         69.38         3.70 o                         
  -1  10  -7         32.05         31.87         2.98 o                         
   0  10  -7        119.79        124.30         5.58 o                         
   1  10  -7        348.04        339.56        10.35 o                         
   2  10  -7         28.22         29.78         3.90 o                         
   3  10  -7         75.63         72.72         6.81 o                         
   4  10  -7        187.06        178.58         7.59 o                         
   5  10  -7        178.79        178.43         7.62 o                         
   6  10  -7        105.49         95.86         5.82 o                         
  -4  11  -7        185.98        192.92         5.82 o                         
  -3  11  -7        116.66        109.05         4.45 o                         
  -2  11  -7         26.01         31.07         4.23 o                         
  -1  11  -7        123.37        115.21        13.26 o                         
   0  11  -7        171.66        180.20         6.93 o                         
   1  11  -7         73.21         66.13         4.89 o                         
   2  11  -7        117.44        105.41         6.00 o                         
   3  11  -7         14.96         11.52         3.93 o                         
   4  11  -7        119.33        118.70         6.81 o                         
   5  11  -7         10.98         11.79         5.76 o                         
  -3  12  -7        117.48        106.50         4.59 o                         
  -2  12  -7         61.57         54.95         4.52 o                         
  -1  12  -7        100.90        104.81         6.33 o                         
   0  12  -7        282.96        307.45        11.37 o                         
   1  12  -7          4.13          2.37         4.29 o                         
   2  12  -7         44.90         37.10         6.42 o                         
   3  12  -7        366.41        327.87        11.34 o                         
   4  12  -7        143.82        142.18         7.62 o                         
   5  12  -7         37.76         30.80         6.39 o                         
  -2  13  -7          3.26         -1.62         4.74 o                         
  -1  13  -7          4.07          7.71         5.25 o                         
   0  13  -7         95.07         81.00         5.82 o                         
   1  13  -7         30.47         25.46         5.34 o                         
   2  13  -7          2.81         -1.41         5.22 o                         
   3  13  -7        107.17        116.06         7.14 o                         
   4  13  -7         53.82         38.27         6.54 o                         
   0  14  -7        332.51        332.16        13.02 o                         
   1  14  -7        106.55        110.51        10.62 o                         
   2  14  -7         35.99         45.37         6.72 o                         
  -6   0  -6        492.66        481.35        14.00 o                         
  -4   0  -6         87.05         94.46         4.77 o                         
  -2   0  -6       4299.71       4310.71        99.47 o                         
   0   0  -6         58.70         60.25         2.97 o                         
   2   0  -6       4113.75       4043.42        91.59 o                         
   4   0  -6       1929.44       2039.96        48.67 o                         
   6   0  -6         77.20         80.55         4.65 o                         
   8   0  -6        739.84        814.47        20.87 o                         
  -7   1  -6         21.54         16.50        12.24 o                         
  -6   1  -6         73.00         71.49         3.44 o                         
  -5   1  -6        145.12        136.87         4.23 o                         
  -4   1  -6        257.16        257.37         5.99 o                         
  -3   1  -6        112.97        108.92         3.18 o                         
  -2   1  -6        103.45        102.63         3.22 o                         
  -1   1  -6         31.16         34.40         1.93 o                         
   0   1  -6        154.55        148.74         3.68 o                         
   1   1  -6        421.67        386.39        17.72 o                         
   2   1  -6        842.54        839.67        15.38 o                         
   3   1  -6        159.86        178.54         5.50 o                         
   4   1  -6        702.65        717.77        16.18 o                         
   5   1  -6        361.58        394.70         8.37 o                         
   6   1  -6         57.66         58.95         2.84 o                         
   7   1  -6          7.01          6.57         2.45 o                         
   8   1  -6         46.96         50.92         5.71 o                         
  -7   2  -6         52.59         50.55         3.77 o                         
  -6   2  -6        211.27        197.75         5.64 o                         
  -5   2  -6        200.58        193.32         6.42 o                         
  -4   2  -6        845.23        880.17        29.67 o                         
  -3   2  -6        130.86        132.73         5.25 o                         
  -2   2  -6        658.28        675.37        15.05 o                         
  -1   2  -6        498.19        488.92         9.73 o                         
   0   2  -6       1332.64       1274.02        31.86 o                         
   1   2  -6        599.02        576.73        12.61 o                         
   2   2  -6       1160.36       1163.65        56.60 o                         
   3   2  -6        343.68        332.90        13.75 o                         
   4   2  -6       1129.58       1211.22        20.78 o                         
   5   2  -6        118.55        131.88         3.86 o                         
   6   2  -6        479.25        503.38        10.57 o                         
   7   2  -6        126.43        131.83         4.41 o                         
   8   2  -6        152.57        161.73         4.85 o                         
  -7   3  -6         71.59         66.66         3.87 o                         
  -6   3  -6        168.04        165.85         5.41 o                         
  -5   3  -6        309.49        298.19         6.82 o                         
  -4   3  -6        964.14       1022.63        27.86 o                         
  -3   3  -6        176.50        174.23         4.39 o                         
  -2   3  -6        175.53        180.06         5.67 o                         
  -1   3  -6        252.42        255.12        10.51 o                         
   0   3  -6        675.33        644.88        24.08 o                         
   1   3  -6        221.40        226.33         6.39 o                         
   2   3  -6        592.36        580.10        22.36 o                         
   3   3  -6        237.19        234.45         7.47 o                         
   4   3  -6        709.61        746.58        14.29 o                         
   5   3  -6          2.77          1.21         1.76 o                         
   6   3  -6        594.58        629.36        12.78 o                         
   7   3  -6        186.61        191.42         5.66 o                         
   8   3  -6         11.80         10.98         3.46 o                         
  -7   4  -6        466.48        471.11        13.67 o                         
  -6   4  -6         64.55         61.09         4.56 o                         
  -5   4  -6          0.30         -0.34         3.70 o                         
  -4   4  -6        313.73        329.37        12.57 o                         
  -3   4  -6         10.94         10.90         1.92 o                         
  -2   4  -6         71.15         78.17         2.70 o                         
  -1   4  -6        880.61        907.69        18.99 o                         
   0   4  -6        851.36        860.33        26.76 o                         
   1   4  -6         97.58         98.48         2.53 o                         
   2   4  -6        149.28        157.31         4.40 o                         
   3   4  -6        862.01        916.85        24.26 o                         
   4   4  -6        174.65        194.93         6.48 o                         
   5   4  -6          7.40          4.16         2.16 o                         
   6   4  -6        241.50        258.80         8.13 o                         
   7   4  -6        173.36        169.10        10.17 o                         
   8   4  -6         13.37         10.86         3.68 o                         
  -6   5  -6        256.64        255.17         6.97 o                         
  -5   5  -6         79.72         88.30         5.20 o                         
  -4   5  -6        952.40        957.13        22.69 o                         
  -3   5  -6        474.11        489.58         9.15 o                         
  -2   5  -6         56.15         54.22         2.27 o                         
  -1   5  -6        280.67        279.28         8.01 o                         
   0   5  -6       2927.68       2923.62        54.94 o                         
   1   5  -6        147.50        152.00         3.40 o                         
   2   5  -6        209.27        215.55         5.79 o                         
   3   5  -6        212.40        218.04         4.92 o                         
   4   5  -6        371.09        406.06        18.07 o                         
   5   5  -6        226.50        231.18         6.33 o                         
   6   5  -6        811.44        822.27        15.40 o                         
   7   5  -6          8.43          9.80         3.15 o                         
   8   5  -6         11.79         13.35         4.47 o                         
  -6   6  -6         73.37         76.41         4.40 o                         
  -5   6  -6         40.12         36.30         3.05 o                         
  -4   6  -6         62.82         60.65         2.81 o                         
  -3   6  -6         78.22         84.03         3.11 o                         
  -2   6  -6        114.28        110.48         3.71 o                         
  -1   6  -6         55.59         56.38         2.11 o                         
   0   6  -6        118.30        118.34         7.87 o                         
   1   6  -6         40.97         45.83         2.47 o                         
   2   6  -6        763.52        751.70        19.82 o                         
   3   6  -6         17.07         19.93         1.52 o                         
   4   6  -6        528.46        545.33        17.36 o                         
   5   6  -6         50.40         53.92         3.87 o                         
   6   6  -6         80.50         81.38         3.60 o                         
   7   6  -6         83.05         82.43         4.21 o                         
   8   6  -6         35.46         37.45         5.47 o                         
  -6   7  -6        390.95        395.81         8.56 o                         
  -5   7  -6        199.17        217.52         6.51 o                         
  -4   7  -6        199.22        200.12         5.61 o                         
  -3   7  -6        296.97        310.95         6.57 o                         
  -2   7  -6        685.08        731.77        13.12 o                         
  -1   7  -6        293.19        291.82         5.89 o                         
   0   7  -6        725.04        727.67        13.06 o                         
   1   7  -6        169.05        174.39         4.38 o                         
   2   7  -6        711.53        757.13        20.51 o                         
   3   7  -6        104.33         98.02         3.19 o                         
   4   7  -6        650.47        649.66        14.01 o                         
   5   7  -6        290.41        294.47        25.61 o                         
   6   7  -6        114.78        113.76         5.92 o                         
   7   7  -6         56.18         58.42         3.86 o                         
  -6   8  -6        105.73        110.19         5.07 o                         
  -5   8  -6        109.11        113.62         4.37 o                         
  -4   8  -6         95.12         95.62         4.75 o                         
  -3   8  -6         51.63         52.16         5.46 o                         
  -2   8  -6        850.22        881.09        18.47 o                         
  -1   8  -6         72.94         66.58         2.93 o                         
   0   8  -6          8.18         10.04         1.67 o                         
   1   8  -6         56.70         60.61         3.24 o                         
   2   8  -6        484.51        482.37        13.40 o                         
   3   8  -6         88.95         83.79         6.00 o                         
   4   8  -6        113.50        108.73         3.43 o                         
   5   8  -6         60.12         64.72         3.81 o                         
   6   8  -6         17.19         14.89         3.25 o                         
   7   8  -6          1.20          4.22         2.97 o                         
  -5   9  -6        231.23        241.17         6.33 o                         
  -4   9  -6         24.40         23.05         4.44 o                         
  -3   9  -6        228.15        230.71         5.40 o                         
  -2   9  -6        454.87        467.71        10.37 o                         
  -1   9  -6        107.11        109.24         3.20 o                         
   0   9  -6        202.45        228.87         7.80 o                         
   1   9  -6        850.80        903.44        23.90 o                         
   2   9  -6        560.62        558.09        15.65 o                         
   3   9  -6          6.19          9.75         3.21 o                         
   4   9  -6        101.24         97.93         8.95 o                         
   5   9  -6        278.03        274.55         8.04 o                         
   6   9  -6         99.11         84.39         5.40 o                         
   7   9  -6         15.93         15.35         4.58 o                         
  -5  10  -6         81.38         69.25         4.59 o                         
  -4  10  -6         96.70        103.03         5.15 o                         
  -3  10  -6        163.83        174.03         4.91 o                         
  -2  10  -6        433.45        436.84        18.23 o                         
  -1  10  -6        119.90        122.97         4.32 o                         
   0  10  -6        124.95        139.21         5.61 o                         
   1  10  -6        227.34        237.87         8.67 o                         
   2  10  -6        508.76        532.90        14.45 o                         
   3  10  -6         34.55         37.46         4.11 o                         
   4  10  -6        165.02        170.46         7.20 o                         
   5  10  -6         45.50         39.17         3.82 o                         
   6  10  -6          4.55          7.23         5.64 o                         
  -4  11  -6         70.20         70.48         3.97 o                         
  -3  11  -6        159.02        166.04         4.97 o                         
  -2  11  -6         21.32         20.80         3.75 o                         
  -1  11  -6        251.04        255.53         8.58 o                         
   0  11  -6         61.32         58.15         4.47 o                         
   1  11  -6        144.44        146.59         6.51 o                         
   2  11  -6        171.12        159.66        10.32 o                         
   3  11  -6        195.28        195.32         7.53 o                         
   4  11  -6        163.28        174.09         7.29 o                         
   5  11  -6         36.88         26.81         5.82 o                         
   6  11  -6        106.36         88.99         5.68 o                         
  -3  12  -6        112.09        126.37         4.97 o                         
  -2  12  -6         55.87         62.12         3.65 o                         
  -1  12  -6        288.90        306.79         9.72 o                         
   0  12  -6        309.21        329.49        10.98 o                         
   1  12  -6         38.12         40.42         4.53 o                         
   2  12  -6        171.33        159.81         7.62 o                         
   3  12  -6        273.28        267.74         9.75 o                         
   4  12  -6        108.01         90.96         6.45 o                         
   5  12  -6         23.84         21.92         5.97 o                         
  -3  13  -6         19.57         17.99         3.76 o                         
  -2  13  -6         62.21         46.96         4.98 o                         
  -1  13  -6        156.24        154.77         7.77 o                         
   0  13  -6        252.59        271.43        16.76 o                         
   1  13  -6          2.15          4.38         4.65 o                         
   2  13  -6          0.35          0.12         4.62 o                         
   3  13  -6         75.52         71.37         6.51 o                         
   4  13  -6          3.31          3.60         5.64 o                         
  -1  14  -6        252.51        252.51         9.81 o                         
   0  14  -6        119.17        115.31         6.93 o                         
   1  14  -6        123.58        121.06         9.12 o                         
   2  14  -6         57.68         59.89         6.45 o                         
   3  14  -6        213.93        218.92        10.77 o                         
  -7   0  -5          0.45         -0.45         4.74 o                         
  -5   0  -5        762.68        787.96        20.60 o                         
  -3   0  -5       3017.09       2968.77        70.35 o                         
  -1   0  -5       1902.03       1898.74        44.38 o                         
   1   0  -5       4215.05       3766.02        85.59 o                         
   3   0  -5        155.71        188.06         6.15 o                         
   5   0  -5       1121.08       1200.99        30.98 o                         
   7   0  -5        293.45        312.30        10.41 o                         
   9   0  -5        177.24        169.98         7.68 o                         
  -7   1  -5         32.67         25.52         5.07 o                         
  -6   1  -5        108.70        111.47         4.19 o                         
  -5   1  -5        311.98        327.18         9.42 o                         
  -4   1  -5         75.27         72.71         2.68 o                         
  -3   1  -5        396.00        384.01        22.27 o                         
  -2   1  -5       4155.57       4125.26       120.41 o                         
  -1   1  -5         91.85        106.00         2.76 o                         
   0   1  -5        156.28        162.75         4.74 o                         
   1   1  -5        138.64        134.58         3.08 o                         
   2   1  -5        174.24        153.01         3.77 o                         
   3   1  -5        157.14        158.74         6.81 o                         
   4   1  -5        240.99        260.48         5.96 o                         
   5   1  -5        162.30        168.56         4.12 o                         
   6   1  -5        141.11        143.70         4.09 o                         
   7   1  -5         86.96         90.36         3.49 o                         
   8   1  -5        420.64        449.40         8.70 o                         
   9   1  -5         39.68         36.87         4.12 o                         
  -7   2  -5        186.48        190.88        10.35 o                         
  -6   2  -5        134.47        138.28         5.25 o                         
  -5   2  -5        853.14        870.49        39.18 o                         
  -4   2  -5        347.84        338.61        12.66 o                         
  -3   2  -5       1220.35       1276.63        26.52 o                         
  -2   2  -5        585.45        584.75        16.04 o                         
  -1   2  -5       2210.35       2150.92        50.17 o                         
   0   2  -5       2804.21       2771.56        62.65 o                         
   1   2  -5       1899.34       1711.54        34.39 o                         
   2   2  -5        260.91        264.83         6.91 o                         
   3   2  -5        297.78        285.40         6.48 o                         
   4   2  -5        890.89        946.77        17.00 o                         
   5   2  -5        603.73        656.27        12.20 o                         
   6   2  -5         74.46         81.43         3.13 o                         
   7   2  -5        342.42        372.13         8.18 o                         
   8   2  -5         71.77         72.76         3.86 o                         
   9   2  -5        163.53        150.14         5.31 o                         
  -7   3  -5        242.67        234.71         6.12 o                         
  -6   3  -5         25.37         24.58         3.97 o                         
  -5   3  -5        493.53        532.78        10.02 o                         
  -4   3  -5        331.92        342.69         6.78 o                         
  -3   3  -5        571.16        567.16        10.49 o                         
  -2   3  -5        159.94        155.38         3.74 o                         
  -1   3  -5        751.20        713.75        25.64 o                         
   0   3  -5        532.35        532.10        18.28 o                         
   1   3  -5          9.85         14.10         1.03 o                         
   3   3  -5       1026.35       1003.37        36.56 o                         
   4   3  -5        756.85        822.32        21.80 o                         
   5   3  -5        267.30        298.01         6.91 o                         
   6   3  -5        135.29        152.55         5.95 o                         
   7   3  -5        194.61        206.46        12.93 o                         
   8   3  -5          0.28          0.22         2.83 o                         
  -7   4  -5        126.86        126.87         5.04 o                         
  -6   4  -5         45.44         46.50         3.24 o                         
  -5   4  -5        165.52        172.39         4.56 o                         
  -4   4  -5        649.89        674.06        12.45 o                         
  -3   4  -5        134.50        143.75         3.71 o                         
  -2   4  -5        112.13        115.13         3.11 o                         
  -1   4  -5        837.76        835.15        14.33 o                         
   0   4  -5       1767.94       1720.07        29.33 o                         
   1   4  -5        432.43        402.04        14.65 o                         
   2   4  -5        424.45        393.65         9.60 o                         
   3   4  -5        491.76        509.70         9.62 o                         
   4   4  -5         47.51         52.72         2.24 o                         
   5   4  -5        256.57        283.45         8.56 o                         
   6   4  -5       1035.33       1063.69        22.66 o                         
   7   4  -5         54.99         54.46         4.03 o                         
   8   4  -5         26.93         26.89         3.64 o                         
  -7   5  -5        606.91        620.73        11.56 o                         
  -6   5  -5         14.97         10.26         3.19 o                         
  -5   5  -5        287.36        291.36         6.58 o                         
  -4   5  -5        180.37        182.98         4.54 o                         
  -3   5  -5        247.86        254.88         5.46 o                         
  -2   5  -5         44.37         47.91         2.11 o                         
  -1   5  -5       1638.27       1699.66        27.81 o                         
   0   5  -5        499.77        491.25         9.58 o                         
   1   5  -5        100.13         86.38         2.24 o                         
   2   5  -5        644.64        672.83        22.94 o                         
   3   5  -5       2367.83       2384.23        45.88 o                         
   4   5  -5        115.64        111.20         3.72 o                         
   5   5  -5        371.41        380.94         7.90 o                         
   6   5  -5        114.11        126.57         9.01 o                         
   7   5  -5        265.99        268.13         6.71 o                         
   8   5  -5         10.30          9.92         3.72 o                         
  -7   6  -5         51.49         50.38         4.41 o                         
  -6   6  -5        128.08        120.92         4.70 o                         
  -5   6  -5        390.53        390.78         8.26 o                         
  -4   6  -5        202.47        196.47         7.72 o                         
  -3   6  -5        402.98        423.83         9.33 o                         
  -2   6  -5        270.05        272.49         5.54 o                         
  -1   6  -5         54.94         55.12         2.82 o                         
   0   6  -5        266.69        286.39         6.94 o                         
   1   6  -5         89.92         94.79         3.66 o                         
   2   6  -5        279.93        271.20         6.32 o                         
   3   6  -5        169.10        186.02         6.79 o                         
   4   6  -5        151.53        149.00         4.00 o                         
   5   6  -5         90.69         81.36         3.15 o                         
   6   6  -5        267.02        260.32         6.41 o                         
   7   6  -5        124.22        118.75         4.88 o                         
   8   6  -5         19.86         21.02         4.93 o                         
  -6   7  -5        207.73        190.15         5.44 o                         
  -5   7  -5        407.81        405.09         8.47 o                         
  -4   7  -5         80.20         85.57         3.34 o                         
  -3   7  -5        462.57        494.02         9.42 o                         
  -2   7  -5        418.34        441.45         9.28 o                         
  -1   7  -5         90.27        102.60         3.57 o                         
   0   7  -5        531.37        569.07        15.68 o                         
   1   7  -5       2139.38       2219.59        51.70 o                         
   2   7  -5        585.14        618.97        16.43 o                         
   3   7  -5        930.79        962.93        19.38 o                         
   4   7  -5        525.10        508.26        12.20 o                         
   5   7  -5        627.03        636.82        15.05 o                         
   6   7  -5        121.98        118.40         4.13 o                         
   7   7  -5        168.46        162.56         6.45 o                         
   8   7  -5        118.38        113.49         7.02 o                         
  -6   8  -5        105.31        104.66         5.42 o                         
  -5   8  -5         75.04         70.50         4.23 o                         
  -4   8  -5        123.21        121.74         3.77 o                         
  -3   8  -5        142.51        147.78         4.71 o                         
  -2   8  -5         25.31         24.30         2.25 o                         
  -1   8  -5        124.96        120.96         3.17 o                         
   0   8  -5        548.35        566.10        16.73 o                         
   1   8  -5        551.18        581.66        15.86 o                         
   2   8  -5        121.36        119.93         6.63 o                         
   3   8  -5          6.46          7.32         2.79 o                         
   4   8  -5        157.08        149.83         5.20 o                         
   5   8  -5        171.16        176.53         5.06 o                         
   6   8  -5         69.84         73.47         4.95 o                         
   7   8  -5         38.48         34.05         3.83 o                         
  -6   9  -5        170.28        157.17         6.47 o                         
  -5   9  -5        113.69        107.69         4.33 o                         
  -4   9  -5         48.57         47.55         3.07 o                         
  -3   9  -5        190.51        190.54         8.62 o                         
  -2   9  -5       1029.88       1057.24        21.68 o                         
  -1   9  -5        293.55        287.24         8.74 o                         
   0   9  -5         62.12         69.09         3.63 o                         
   1   9  -5        713.44        744.14        19.85 o                         
   2   9  -5        296.73        304.66         9.78 o                         
   3   9  -5        312.77        300.73        14.60 o                         
   4   9  -5        746.69        771.92        35.33 o                         
   5   9  -5        178.25        166.57         4.88 o                         
   6   9  -5         32.98         28.64         3.43 o                         
   7   9  -5         35.82         36.40         4.63 o                         
  -5  10  -5        107.10        105.54         4.76 o                         
  -4  10  -5         34.06         39.75         3.35 o                         
  -3  10  -5        284.04        289.23         8.94 o                         
  -2  10  -5         93.12        107.92         4.81 o                         
  -1  10  -5        243.58        257.72         7.92 o                         
   0  10  -5        261.30        275.72         8.43 o                         
   1  10  -5        670.64        724.23        19.13 o                         
   3  10  -5        151.60        156.33         6.69 o                         
   4  10  -5        271.73        270.77         9.36 o                         
   5  10  -5         86.58         82.22         3.72 o                         
   6  10  -5         22.86         20.67         4.52 o                         
   7  10  -5        110.23        105.67        10.18 o                         
  -5  11  -5        109.06        106.27         5.82 o                         
  -4  11  -5        172.47        169.07         5.04 o                         
  -3  11  -5        174.19        178.40         5.88 o                         
  -2  11  -5         93.97         92.28         3.42 o                         
  -1  11  -5        109.19        108.92         5.04 o                         
   0  11  -5        274.77        288.73         9.90 o                         
   1  11  -5         43.05         42.82         3.57 o                         
   2  11  -5        189.40        182.42         9.81 o                         
   3  11  -5         11.56         15.74         3.87 o                         
   4  11  -5         36.92         37.37         4.74 o                         
   5  11  -5         44.11         42.43         3.53 o                         
   6  11  -5         83.77         72.10         4.68 o                         
  -4  12  -5        239.66        234.89         7.29 o                         
  -3  12  -5        102.83         96.94         4.09 o                         
  -2  12  -5         66.01         67.60         4.21 o                         
  -1  12  -5        562.23        593.69        15.47 o                         
   0  12  -5        275.52        279.56         8.73 o                         
   1  12  -5         68.22         64.27         4.77 o                         
   2  12  -5        144.62        145.81         6.45 o                         
   3  12  -5        425.60        454.45        13.26 o                         
   4  12  -5         85.03         78.39         6.06 o                         
   5  12  -5         65.42         62.80         6.57 o                         
  -3  13  -5         10.53         16.45         4.30 o                         
  -2  13  -5         11.05         12.27         4.44 o                         
  -1  13  -5        252.18        281.65         9.33 o                         
   0  13  -5        190.90        198.47         8.04 o                         
   1  13  -5         12.69         16.46         5.70 o                         
   2  13  -5          8.35          3.42         5.67 o                         
   3  13  -5         88.17         80.07         6.06 o                         
   4  13  -5          0.89          2.52         5.46 o                         
   5  13  -5          2.70          4.74         6.63 o                         
  -2  14  -5         21.13         20.12         8.22 o                         
  -1  14  -5        108.70        111.20         7.17 o                         
   0  14  -5        436.12        465.52        14.48 o                         
   1  14  -5         51.81         54.07         5.97 o                         
   2  14  -5        146.31        139.96         7.29 o                         
   3  14  -5         54.28         46.21         6.48 o                         
   0  15  -5         14.82          9.84         6.03 o                         
   1  15  -5        136.87        130.24         7.80 o                         
   2  15  -5        237.68        223.81         9.06 o                         
  -8   0  -4         46.92         34.07         6.75 o                         
  -6   0  -4       1642.78       1622.87        37.97 o                         
  -4   0  -4         39.20         38.03         3.03 o                         
  -2   0  -4       6369.26       6155.80       139.78 o                         
   0   0  -4       3585.12       3205.02        73.56 o                         
   2   0  -4          6.08          9.78         1.83 o                         
   4   0  -4       2611.87       2549.92        59.68 o                         
   6   0  -4         71.09         63.73         4.35 o                         
   8   0  -4        891.12        991.07        24.29 o                         
  -8   1  -4         76.81         73.70         4.49 o                         
  -7   1  -4          3.67          3.10         3.17 o                         
  -6   1  -4         52.72         51.77         3.16 o                         
  -5   1  -4          8.11          9.27         2.45 o                         
  -4   1  -4         75.58         71.75         3.15 o                         
  -3   1  -4       1585.63       1590.04        37.07 o                         
  -2   1  -4        110.80        110.25         3.04 o                         
  -1   1  -4        489.97        480.78         9.17 o                         
   0   1  -4       2793.97       2613.04        78.27 o                         
   1   1  -4       1395.46       1352.54        23.48 o                         
   2   1  -4        892.38        861.63        15.91 o                         
   3   1  -4         34.79         37.78         2.08 o                         
   4   1  -4        211.94        207.06         5.41 o                         
   5   1  -4         47.44         46.81         3.75 o                         
   6   1  -4         25.15         21.44         2.67 o                         
   7   1  -4         96.38        103.80         3.85 o                         
   8   1  -4        143.83        142.75        10.75 o                         
   9   1  -4         28.98         21.23         4.02 o                         
  -7   2  -4        117.21        119.23         5.38 o                         
  -6   2  -4        294.47        286.81         7.16 o                         
  -5   2  -4        272.73        276.54         6.49 o                         
  -4   2  -4        658.47        682.37        34.32 o                         
  -3   2  -4        275.49        282.43         5.61 o                         
  -2   2  -4       1220.79       1196.36        46.78 o                         
  -1   2  -4        975.13        908.36        15.52 o                         
   0   2  -4       6074.47       5667.17       125.77 o                         
   1   2  -4       1777.28        538.33       839.30 o                         
   2   2  -4       1945.81       1775.74        83.07 o                         
   3   2  -4        493.56        455.74        21.79 o                         
   4   2  -4        635.92        600.99        11.58 o                         
   5   2  -4        367.99        359.50         9.55 o                         
   6   2  -4        209.44        234.91         5.97 o                         
   7   2  -4         83.18         80.37         3.49 o                         
   8   2  -4        333.13        348.67        12.61 o                         
   9   2  -4         51.91         48.31         4.38 o                         
  -7   3  -4         93.32         98.03         4.48 o                         
  -6   3  -4         50.71         47.97         2.94 o                         
  -5   3  -4        270.26        267.68        10.86 o                         
  -4   3  -4        992.01       1032.97        18.43 o                         
  -3   3  -4        196.82        193.10         4.76 o                         
  -2   3  -4        138.46        132.13         3.34 o                         
  -1   3  -4        103.85        109.72         2.96 o                         
   0   3  -4       1177.70       1155.37        31.22 o                         
   1   3  -4         54.23         45.12         1.48 o                         
   2   3  -4       2065.98       1995.73        55.45 o                         
   3   3  -4        901.10        896.15        15.76 o                         
   4   3  -4        133.21        132.94         5.28 o                         
   5   3  -4        203.53        203.35         8.53 o                         
   6   3  -4        567.36        621.97        18.11 o                         
   7   3  -4         47.25         53.15         4.62 o                         
   8   3  -4         37.27         35.61         3.59 o                         
  -7   4  -4        167.14        164.22         5.24 o                         
  -6   4  -4         41.91         38.34         3.07 o                         
  -5   4  -4        162.33        162.67         4.89 o                         
  -4   4  -4        552.14        588.06        11.56 o                         
  -3   4  -4         24.57         29.52         1.84 o                         
  -2   4  -4        230.46        230.11         4.76 o                         
  -1   4  -4       3350.94       3321.11        53.43 o                         
   0   4  -4       1524.06       1436.86        27.66 o                         
   1   4  -4         94.49         92.59         2.45 o                         
   2   4  -4        992.52        983.14        23.38 o                         
   3   4  -4        746.79        709.02        12.92 o                         
   4   4  -4        214.03        220.54         5.12 o                         
   5   4  -4        182.65        184.02         7.65 o                         
   6   4  -4        383.32        391.52         8.94 o                         
   7   4  -4         32.46         25.11         2.57 o                         
   8   4  -4         70.73         69.28         4.11 o                         
  -7   5  -4        153.33        147.74         7.29 o                         
  -6   5  -4         14.83         16.88         2.67 o                         
  -5   5  -4        159.45        179.74         4.98 o                         
  -4   5  -4       1924.78       2008.11        51.36 o                         
  -3   5  -4        308.47        309.65         6.37 o                         
  -2   5  -4        132.40        132.16         3.10 o                         
  -1   5  -4        665.61        640.37        11.89 o                         
   0   5  -4       1295.62       1249.61        20.74 o                         
   1   5  -4        433.48        390.52         8.60 o                         
   2   5  -4       2254.44       2262.67        36.22 o                         
   3   5  -4        196.03        202.45         6.45 o                         
   4   5  -4        195.61        210.57         4.81 o                         
   5   5  -4        124.37        137.19         3.86 o                         
   6   5  -4       1661.17       1704.86        28.39 o                         
   7   5  -4         46.53         42.60         3.32 o                         
   8   5  -4         11.35         13.76         3.62 o                         
  -7   6  -4         69.10         63.61         3.76 o                         
  -6   6  -4         17.18         15.28         3.06 o                         
  -5   6  -4         69.07         66.99         3.15 o                         
  -4   6  -4         47.03         51.99         2.45 o                         
  -3   6  -4         24.37         28.32         2.17 o                         
  -2   6  -4        512.16        529.45        10.11 o                         
  -1   6  -4         36.08         43.87         1.81 o                         
   0   6  -4       1037.48       1026.49        21.67 o                         
   1   6  -4        109.88        118.07         4.77 o                         
   2   6  -4        612.20        636.48        18.02 o                         
   3   6  -4        507.17        522.33        12.48 o                         
   4   6  -4        720.04        739.15        15.86 o                         
   5   6  -4        270.45        267.18         5.87 o                         
   6   6  -4          7.93          9.16         2.39 o                         
   7   6  -4         71.41         64.00         3.50 o                         
   8   6  -4         79.82         82.36         4.63 o                         
  -7   7  -4        114.24        109.24         4.81 o                         
  -6   7  -4        317.46        331.68         7.46 o                         
  -5   7  -4        159.60        158.78         6.42 o                         
  -4   7  -4        281.44        301.65         6.82 o                         
  -3   7  -4        369.35        380.45        11.71 o                         
  -2   7  -4       1029.50       1078.29        18.39 o                         
  -1   7  -4        147.88        144.34         3.37 o                         
   0   7  -4       1825.67       1889.26        46.69 o                         
   1   7  -4        807.04        807.18        19.70 o                         
   2   7  -4       1290.61       1367.49        50.29 o                         
   3   7  -4        441.59        434.84         8.51 o                         
   4   7  -4       1381.39       1406.24        24.23 o                         
   5   7  -4        586.38        592.54        11.21 o                         
   6   7  -4        189.87        186.48         6.20 o                         
   7   7  -4         47.35         37.57         5.61 o                         
   8   7  -4        211.58        197.43         6.49 o                         
  -6   8  -4        373.13        385.65         9.78 o                         
  -5   8  -4         42.60         48.22         6.06 o                         
  -4   8  -4        168.82        166.78         4.52 o                         
  -3   8  -4        113.83        117.88         4.00 o                         
  -2   8  -4        675.30        706.11        14.87 o                         
  -1   8  -4        557.97        557.65        16.15 o                         
   0   8  -4        200.83        200.00         6.51 o                         
   1   8  -4         26.63         32.45         2.70 o                         
   2   8  -4         16.48         26.72         2.73 o                         
   3   8  -4          1.04          4.01         2.50 o                         
   4   8  -4        702.56        761.03        16.96 o                         
   5   8  -4        133.58        133.40         3.79 o                         
   6   8  -4         11.53         13.01         2.62 o                         
   7   8  -4         14.44         14.14         3.68 o                         
  -6   9  -4        219.12        211.54         8.67 o                         
  -5   9  -4        138.57        130.75         7.23 o                         
  -4   9  -4         71.73         72.18         4.56 o                         
  -3   9  -4        670.84        676.40        24.47 o                         
  -2   9  -4        671.54        673.37        12.38 o                         
  -1   9  -4          1.40          2.32         1.46 o                         
   0   9  -4        332.53        338.81        10.74 o                         
   1   9  -4        777.42        827.81        20.21 o                         
   2   9  -4        615.78        665.66        24.98 o                         
   3   9  -4         85.18         86.82         4.47 o                         
   4   9  -4        437.44        430.46        14.05 o                         
   5   9  -4        322.47        309.72         7.65 o                         
   6   9  -4         45.08         41.18         3.09 o                         
   7   9  -4        204.69        195.80         8.38 o                         
  -6  10  -4        175.13        174.36         6.23 o                         
  -5  10  -4        121.99        117.84         4.50 o                         
  -4  10  -4         83.42         75.31         5.26 o                         
  -3  10  -4        119.84        125.79         4.51 o                         
  -2  10  -4        689.04        708.13        23.09 o                         
  -1  10  -4         63.85         67.47         2.44 o                         
   0  10  -4        142.76        163.59         9.60 o                         
   1  10  -4        349.55        354.47        10.53 o                         
   2  10  -4        114.11        133.03         5.85 o                         
   3  10  -4         99.56        100.70         5.01 o                         
   4  10  -4        430.56        437.31         8.45 o                         
   5  10  -4         45.21         38.52         2.87 o                         
   6  10  -4         41.71         38.70         3.48 o                         
   7  10  -4        185.88        181.63         6.08 o                         
  -5  11  -4        201.46        201.85        14.14 o                         
  -4  11  -4         14.55         12.90         4.16 o                         
  -3  11  -4         58.61         55.12         3.44 o                         
  -2  11  -4         83.31         85.64         3.24 o                         
  -1  11  -4        190.63        211.24         7.08 o                         
   0  11  -4        420.55        404.13        10.59 o                         
   1  11  -4         51.74         53.95         3.84 o                         
   2  11  -4        536.87        533.14        15.50 o                         
   3  11  -4        129.37        136.90         6.48 o                         
   4  11  -4         68.70         69.96         5.04 o                         
   5  11  -4         36.94         30.38         5.56 o                         
   6  11  -4          5.59          2.77         4.63 o                         
  -4  12  -4        365.39        359.71        11.73 o                         
  -3  12  -4         68.87         66.16         6.49 o                         
  -2  12  -4         99.40        104.80         4.63 o                         
  -1  12  -4        403.94        430.52        17.42 o                         
   0  12  -4        177.21        200.81         7.65 o                         
   1  12  -4         20.42         17.66         4.44 o                         
   2  12  -4        437.53        476.25        13.91 o                         
   3  12  -4        254.55        254.16         9.03 o                         
   4  12  -4          2.34          5.28         4.50 o                         
   5  12  -4         78.44         68.10         6.48 o                         
   6  12  -4        264.09        277.33         8.22 o                         
  -4  13  -4        231.52        226.92         8.26 o                         
  -3  13  -4          6.61          4.64         3.27 o                         
  -2  13  -4         15.46         14.75         3.85 o                         
  -1  13  -4        137.34        145.03         6.63 o                         
   0  13  -4         57.72         62.23         4.50 o                         
   1  13  -4          0.03          3.03         5.07 o                         
   2  13  -4         56.18         57.88         5.13 o                         
   3  13  -4         11.34         17.93         4.59 o                         
   4  13  -4         53.48         50.95         5.67 o                         
   5  13  -4         23.68         21.98         6.90 o                         
  -3  14  -4        120.70        114.49         6.96 o                         
  -2  14  -4         45.82         46.00         5.85 o                         
  -1  14  -4        302.24        302.47        10.62 o                         
   0  14  -4         94.56         86.61         7.83 o                         
   1  14  -4         56.64         58.15         5.22 o                         
   2  14  -4        128.34        124.90         6.99 o                         
   3  14  -4        170.15        166.08        11.94 o                         
   4  14  -4         60.46         49.21         7.14 o                         
  -1  15  -4         16.33         21.14         4.83 o                         
   0  15  -4         90.23         82.32         7.11 o                         
   1  15  -4         55.42         59.32         9.78 o                         
   2  15  -4         67.02         66.07         7.02 o                         
  -3   0  -3       2377.89       2189.93        50.23 o                         
  -1   0  -3        152.53        180.89         5.13 o                         
   3   0  -3       1865.42       1668.64        40.45 o                         
   5   0  -3       1755.70       1794.92        42.52 o                         
   7   0  -3        538.13        583.91        16.13 o                         
   9   0  -3         24.07         20.57         3.99 o                         
  -8   1  -3         60.35         51.80         4.98 o                         
  -7   1  -3         95.17         87.43         3.89 o                         
  -6   1  -3        837.52        863.29        15.67 o                         
  -5   1  -3         32.86         31.60         2.18 o                         
  -4   1  -3        102.90        104.49         3.60 o                         
  -3   1  -3        430.62        409.78         9.16 o                         
  -2   1  -3        878.82        860.86        22.13 o                         
  -1   1  -3        682.69        631.02        16.22 o                         
   0   1  -3        291.42        244.31         8.26 o                         
   1   1  -3        760.98        692.11        14.33 o                         
   2   1  -3         68.77         66.38         1.91 o                         
   3   1  -3        436.07        411.81        10.92 o                         
   4   1  -3       2795.18       2861.96        54.77 o                         
   5   1  -3        112.72        123.74         3.49 o                         
   6   1  -3         50.06         53.29         4.06 o                         
   7   1  -3        143.06        146.95         4.51 o                         
   8   1  -3        115.55        110.94         4.17 o                         
   9   1  -3          9.50         11.07         4.26 o                         
  -8   2  -3        163.46        166.03         6.93 o                         
  -7   2  -3        348.72        351.21         8.18 o                         
  -6   2  -3         29.31         29.13         2.70 o                         
  -5   2  -3        920.40        908.19        16.40 o                         
  -4   2  -3        295.09        304.88        10.98 o                         
  -3   2  -3        720.71        666.19        12.28 o                         
  -2   2  -3       1208.82       1157.56        23.03 o                         
  -1   2  -3       1534.59       1316.75        71.54 o                         
   0   2  -3       4402.28       3863.93       138.49 o                         
   1   2  -3       4296.54       4001.26       124.33 o                         
   2   2  -3       2011.64       2060.14        48.85 o                         
   3   2  -3       2099.68       2040.95        48.58 o                         
   4   2  -3        216.30        219.85         7.59 o                         
   5   2  -3       1004.84       1024.62        19.33 o                         
   6   2  -3        134.99        132.73         3.97 o                         
   7   2  -3        316.26        325.87         7.38 o                         
   8   2  -3        268.89        273.21         6.72 o                         
   9   2  -3        118.23        112.31         5.08 o                         
  -8   3  -3        125.30        117.67         4.54 o                         
  -7   3  -3        222.04        215.78         5.64 o                         
  -6   3  -3         29.99         33.22         3.22 o                         
  -5   3  -3        506.88        517.64         9.98 o                         
  -4   3  -3        156.24        157.71         4.18 o                         
  -3   3  -3        667.40        648.70        12.93 o                         
  -2   3  -3        286.21        269.30         5.94 o                         
  -1   3  -3       1297.89       1190.26        22.99 o                         
   0   3  -3       1985.95       1769.44        55.79 o                         
   1   3  -3        794.75        736.78        37.98 o                         
   2   3  -3       2711.17       2756.15        51.37 o                         
   3   3  -3       1514.05       1426.36        67.07 o                         
   4   3  -3        178.87        163.35         3.96 o                         
   5   3  -3        515.45        554.79        13.46 o                         
   6   3  -3         94.61        103.31         4.22 o                         
   7   3  -3         54.37         55.84         3.71 o                         
   8   3  -3         77.24         72.45         3.96 o                         
  -8   4  -3        222.83        215.46         6.22 o                         
  -7   4  -3         33.36         36.05         3.13 o                         
  -6   4  -3         51.67         48.88         3.00 o                         
  -5   4  -3        296.08        294.64         6.65 o                         
  -4   4  -3        874.26        892.49        15.99 o                         
  -3   4  -3        519.94        544.34        10.42 o                         
  -2   4  -3        183.08        170.43         3.99 o                         
  -1   4  -3       1961.63       1832.34        30.69 o                         
   0   4  -3        943.75        881.18        17.26 o                         
   1   4  -3        830.65        756.47        36.30 o                         
   2   4  -3       2586.24       2551.26        47.72 o                         
   3   4  -3        400.33        408.15         8.37 o                         
   4   4  -3        282.92        280.41        15.89 o                         
   5   4  -3        458.66        453.87         9.23 o                         
   6   4  -3        963.31        939.37        16.86 o                         
   7   4  -3         48.51         40.41         2.71 o                         
   8   4  -3          5.86          7.32         3.14 o                         
  -7   5  -3        113.23        112.86         4.50 o                         
  -6   5  -3          5.89          2.93         2.58 o                         
  -5   5  -3        822.76        859.36        21.47 o                         
  -4   5  -3        380.12        367.41         9.12 o                         
  -3   5  -3        225.34        225.55         5.99 o                         
  -2   5  -3        884.35        906.32        16.75 o                         
  -1   5  -3       4833.14       4741.09        97.00 o                         
   0   5  -3        452.32        403.74        14.18 o                         
   1   5  -3        612.75        625.84        16.64 o                         
   2   5  -3        221.12        218.51         4.43 o                         
   3   5  -3       1689.98       1718.99        28.20 o                         
   4   5  -3         94.91         86.71         2.75 o                         
   5   5  -3        705.94        755.11        35.39 o                         
   6   5  -3         43.51         39.02         2.54 o                         
   7   5  -3         77.02         75.09         4.60 o                         
   8   5  -3         44.08         35.26         3.47 o                         
  -7   6  -3        230.37        229.75         6.10 o                         
  -6   6  -3         25.04         22.46         2.80 o                         
  -5   6  -3        310.47        310.21         6.71 o                         
  -4   6  -3        345.15        358.57         8.04 o                         
  -3   6  -3        103.25        110.03         3.20 o                         
  -2   6  -3        138.39        149.61         3.80 o                         
  -1   6  -3         11.13          9.76         1.01 o                         
   0   6  -3        654.53        699.04        16.91 o                         
   1   6  -3        914.32        997.76        24.68 o                         
   2   6  -3        627.20        641.85        15.59 o                         
   3   6  -3        544.81        564.84        19.66 o                         
   4   6  -3         23.02         24.37         1.71 o                         
   5   6  -3        209.19        207.30         5.04 o                         
   6   6  -3        216.76        222.07         5.44 o                         
   7   6  -3        120.08        110.39         4.33 o                         
   8   6  -3         69.54         62.24         4.39 o                         
  -7   7  -3        113.98        123.23         5.37 o                         
  -6   7  -3        252.86        242.21         5.94 o                         
  -5   7  -3        110.18        113.87         4.21 o                         
  -4   7  -3        330.78        341.54        10.92 o                         
  -3   7  -3       1747.46       1789.24        29.83 o                         
  -2   7  -3       1030.01       1056.25        19.16 o                         
  -1   7  -3       1406.02       1434.47        41.64 o                         
   0   7  -3       1180.39       1205.97        28.76 o                         
   1   7  -3       2408.71       2446.10        59.35 o                         
   2   7  -3        311.89        331.83        14.21 o                         
   3   7  -3        468.59        510.39         9.57 o                         
   4   7  -3        587.90        558.45        10.78 o                         
   5   7  -3        247.77        268.05         6.07 o                         
   6   7  -3        157.80        152.56        10.20 o                         
   7   7  -3        415.19        409.48        11.15 o                         
   8   7  -3        240.04        236.77         6.39 o                         
  -7   8  -3         67.44         65.70         4.67 o                         
  -6   8  -3         78.04         71.85         3.88 o                         
  -5   8  -3          7.04          7.11         2.58 o                         
  -4   8  -3        198.20        190.18         4.82 o                         
  -3   8  -3        656.04        705.49        12.78 o                         
  -2   8  -3         58.92         65.01         2.40 o                         
  -1   8  -3          3.78          2.71         1.53 o                         
   0   8  -3        106.98        115.31         4.23 o                         
   1   8  -3        694.85        729.48        27.14 o                         
   2   8  -3        619.97        632.46        16.85 o                         
   3   8  -3         25.50         25.98         1.70 o                         
   4   8  -3        143.12        144.03         3.74 o                         
   5   8  -3         82.91         80.07         4.59 o                         
   6   8  -3         73.89         73.95         4.33 o                         
   7   8  -3        142.43        139.45         5.17 o                         
  -6   9  -3        624.31        619.95        11.71 o                         
  -5   9  -3         87.59         87.21         3.77 o                         
  -4   9  -3         27.63         25.34         2.49 o                         
  -3   9  -3        445.59        446.72         8.79 o                         
  -2   9  -3        645.44        684.62        31.07 o                         
  -1   9  -3        442.74        428.07         8.10 o                         
   0   9  -3        485.12        521.63        13.82 o                         
   1   9  -3        601.94        639.66        22.73 o                         
   2   9  -3         48.45         48.58         3.21 o                         
   3   9  -3         91.02        105.57         6.07 o                         
   4   9  -3       1589.13       1619.42        33.14 o                         
   5   9  -3        203.19        195.19         8.80 o                         
   6   9  -3          0.28          0.16         2.96 o                         
   7   9  -3         83.60         90.71         4.51 o                         
  -6  10  -3         23.46         21.61         4.81 o                         
  -5  10  -3        190.53        194.48         5.63 o                         
  -4  10  -3         60.28         55.30         3.21 o                         
  -3  10  -3        610.74        638.71        33.81 o                         
  -2  10  -3        699.76        725.24        29.27 o                         
  -1  10  -3        104.98        107.81         4.05 o                         
   0  10  -3        797.37        799.20        20.36 o                         
   1  10  -3        216.28        247.89        11.52 o                         
   2  10  -3        256.33        261.71         8.43 o                         
   3  10  -3        257.98        288.34         8.70 o                         
   4  10  -3         19.13         21.44         2.74 o                         
   5  10  -3         88.33         89.48         3.66 o                         
   6  10  -3        101.42         97.41         4.51 o                         
   7  10  -3        247.48        244.39         6.61 o                         
  -5  11  -3        165.34        169.05         5.48 o                         
  -4  11  -3        202.57        203.23         6.35 o                         
  -3  11  -3         30.90         30.96         3.73 o                         
  -2  11  -3        105.23        111.71         7.90 o                         
  -1  11  -3         73.12         66.53         2.79 o                         
   0  11  -3         46.84         48.91         4.98 o                         
   1  11  -3        112.77        129.67         5.76 o                         
   2  11  -3        186.78        190.28         7.29 o                         
   3  11  -3         84.70         79.83         7.62 o                         
   4  11  -3         17.65         12.32         3.63 o                         
   5  11  -3         89.41         79.33         4.31 o                         
   6  11  -3        161.68        149.94         5.56 o                         
  -5  12  -3        315.80        320.90         9.40 o                         
  -4  12  -3        207.35        213.69         5.76 o                         
  -3  12  -3         55.93         49.86         3.88 o                         
  -2  12  -3        124.23        127.79         6.97 o                         
  -1  12  -3        346.83        350.96        22.90 o                         
   0  12  -3        166.40        155.85         6.63 o                         
   1  12  -3         47.86         47.50         3.60 o                         
   2  12  -3        337.29        348.47        10.86 o                         
   3  12  -3        268.20        277.52         9.36 o                         
   4  12  -3         31.87         29.96         4.71 o                         
   5  12  -3        137.38        137.95         7.84 o                         
   6  12  -3        222.82        212.60         6.96 o                         
  -4  13  -3         95.62         96.82         5.03 o                         
  -3  13  -3         32.79         30.89         3.35 o                         
  -2  13  -3          6.64          5.92         2.87 o                         
  -1  13  -3        176.65        186.29         7.11 o                         
   0  13  -3         16.07         19.58         3.96 o                         
   2  13  -3         59.28         51.91         4.50 o                         
   3  13  -3         35.63         38.84         6.66 o                         
   4  13  -3         22.84         16.73         5.31 o                         
   5  13  -3         28.50         32.72         4.80 o                         
  -3  14  -3         43.16         38.26         4.39 o                         
  -2  14  -3         64.07         66.37         7.62 o                         
  -1  14  -3         63.60         69.09         5.01 o                         
   0  14  -3        103.40         88.68         9.00 o                         
   1  14  -3         34.00         28.67         5.22 o                         
   2  14  -3        396.51        382.06        11.76 o                         
   3  14  -3        209.34        189.11         9.54 o                         
   4  14  -3          8.20          7.23         5.82 o                         
  -2  15  -3        189.77        188.81         7.98 o                         
  -1  15  -3         20.55         14.45         5.76 o                         
   0  15  -3        165.67        157.83         8.85 o                         
   1  15  -3        139.60        144.55         7.32 o                         
   2  15  -3         17.12         21.80         6.87 o                         
  -8   0  -2         29.56         34.85         5.46 o                         
  -6   0  -2       3064.49       2975.52        69.51 o                         
  -4   0  -2        176.96        157.86         8.85 o                         
  -2   0  -2        187.46        141.58         5.70 o                         
   2   0  -2        633.01        651.48        16.79 o                         
   4   0  -2      11090.49      11257.53       253.77 o                         
   6   0  -2        536.17        558.36        15.83 o                         
   8   0  -2        203.33        205.12         7.83 o                         
  -8   1  -2         16.18         16.33         3.84 o                         
  -7   1  -2        287.49        299.14         9.15 o                         
  -6   1  -2         59.81         57.82         3.07 o                         
  -5   1  -2         12.52          6.65         1.96 o                         
  -4   1  -2        564.53        540.76        16.84 o                         
  -3   1  -2       1533.11       1440.43        25.12 o                         
  -2   1  -2        758.60        707.92        13.74 o                         
  -1   1  -2       3481.78       3261.67        62.19 o                         
   0   1  -2        534.39        451.12        11.37 o                         
   1   1  -2       1196.81        429.53       505.12 o                         
   2   1  -2        625.89        543.44        13.70 o                         
   3   1  -2       1694.68       1600.79        41.32 o                         
   4   1  -2        502.93        530.96        22.52 o                         
   5   1  -2        309.70        337.00         7.47 o                         
   6   1  -2        681.68        687.21        12.99 o                         
   7   1  -2        478.92        488.30        10.03 o                         
   8   1  -2        115.12        115.92         7.05 o                         
   9   1  -2         17.96         21.53         3.54 o                         
  -8   2  -2        170.10        178.38         5.54 o                         
  -7   2  -2        187.19        176.78         6.18 o                         
  -6   2  -2        725.99        701.82        13.73 o                         
  -5   2  -2         59.11         64.12         2.66 o                         
  -4   2  -2       1242.87       1246.59        27.45 o                         
  -3   2  -2        220.63        228.43         5.09 o                         
  -2   2  -2       1955.29       1821.51        31.03 o                         
  -1   2  -2        219.22        202.95         4.45 o                         
   0   2  -2       3563.43       2809.38        64.06 o                         
   1   2  -2       1461.85       1280.11        30.60 o                         
   2   2  -2       2813.68       2454.60        81.30 o                         
   3   2  -2         39.86         38.08         1.43 o                         
   4   2  -2       2135.80       2110.64        50.41 o                         
   5   2  -2        403.55        393.27        11.10 o                         
   6   2  -2        933.74        986.72        25.40 o                         
   7   2  -2        257.95        260.86         6.23 o                         
   8   2  -2        293.46        310.33         9.31 o                         
   9   2  -2         15.46         13.92         3.82 o                         
  -8   3  -2        332.08        320.15         7.42 o                         
  -7   3  -2        117.92        116.49         4.19 o                         
  -6   3  -2         55.70         58.04         4.33 o                         
  -5   3  -2        214.45        238.98         5.69 o                         
  -4   3  -2       1631.42       1697.24        30.31 o                         
  -3   3  -2         73.17         75.55         2.39 o                         
  -2   3  -2       1010.18        997.15        17.52 o                         
  -1   3  -2        945.67        874.20        16.15 o                         
   0   3  -2        778.20        698.28        11.89 o                         
   1   3  -2       1825.75       1758.15        44.10 o                         
   2   3  -2       4601.00       4232.30       104.69 o                         
   3   3  -2        589.83        538.85        10.90 o                         
   4   3  -2        329.53        316.56        11.23 o                         
   5   3  -2        161.05        159.65         7.23 o                         
   6   3  -2        901.55        952.28        27.32 o                         
   7   3  -2        104.28         97.44         3.72 o                         
   8   3  -2        145.35        140.85         4.87 o                         
  -8   4  -2         88.56         89.77         4.47 o                         
  -7   4  -2         24.98         23.83         3.22 o                         
  -6   4  -2         43.47         38.27         2.84 o                         
  -5   4  -2       1000.55       1050.27        19.66 o                         
  -4   4  -2        867.21        912.11        17.44 o                         
  -3   4  -2        142.40        150.97         3.85 o                         
  -2   4  -2        733.56        732.05        13.64 o                         
  -1   4  -2       2684.32       2574.79        60.67 o                         
   0   4  -2        996.77        858.15        20.47 o                         
   1   4  -2        448.21        435.44        10.92 o                         
   2   4  -2        689.52        650.59        13.96 o                         
   3   4  -2         37.29         33.66         1.46 o                         
   4   4  -2        144.87        149.49         3.51 o                         
   5   4  -2        515.88        520.06        10.18 o                         
   6   4  -2        308.41        301.16         6.62 o                         
   7   4  -2         23.14         22.80         2.54 o                         
   8   4  -2         80.38         75.03         3.73 o                         
  -8   5  -2        490.91        473.37         9.47 o                         
  -7   5  -2        105.18        104.12         4.50 o                         
  -6   5  -2          9.70         13.60         2.38 o                         
  -5   5  -2         94.59        100.86         3.38 o                         
  -4   5  -2       2160.60       2224.38        37.97 o                         
  -3   5  -2        142.49        137.99         4.65 o                         
  -2   5  -2       2127.07       2103.90        35.01 o                         
  -1   5  -2        148.83        140.52         3.40 o                         
   0   5  -2        908.19        795.05        30.20 o                         
   1   5  -2         23.42         23.30         1.68 o                         
   2   5  -2       6446.67       6404.53       101.78 o                         
   3   5  -2        462.09        501.22         9.55 o                         
   4   5  -2         24.42         29.04         1.78 o                         
   5   5  -2        268.77        279.80         5.91 o                         
   6   5  -2        615.57        632.91        12.85 o                         
   7   5  -2         27.37         27.36         2.85 o                         
   8   5  -2        265.20        288.71         8.02 o                         
  -7   6  -2         36.52         34.84         3.78 o                         
  -6   6  -2         97.59         98.89         3.94 o                         
  -5   6  -2        150.23        147.42         4.22 o                         
  -4   6  -2        185.30        200.26         4.88 o                         
  -3   6  -2         38.74         41.30         2.29 o                         
  -2   6  -2        585.52        585.69        10.82 o                         
  -1   6  -2       1099.57       1089.98        18.43 o                         
   0   6  -2       1018.61       1063.58        27.92 o                         
   1   6  -2        829.51        823.82        30.62 o                         
   2   6  -2        806.79        822.38        37.41 o                         
   3   6  -2         48.03         51.15         2.26 o                         
   4   6  -2        337.13        334.13         6.97 o                         
   5   6  -2          5.87          7.14         1.87 o                         
   6   6  -2        182.61        186.79         5.46 o                         
   7   6  -2         26.28         24.47         3.15 o                         
   8   6  -2        108.50        108.75         4.94 o                         
  -7   7  -2        172.06        171.19         5.35 o                         
  -6   7  -2        214.30        219.58         5.91 o                         
  -5   7  -2         68.60         70.06         3.12 o                         
  -4   7  -2        702.21        732.87        18.29 o                         
  -3   7  -2        823.83        839.76        15.03 o                         
  -2   7  -2       2000.12       2054.64        33.63 o                         
  -1   7  -2        328.97        337.50         7.72 o                         
   0   7  -2       3306.92       3166.86       130.29 o                         
   1   7  -2        793.27        822.14        20.57 o                         
   2   7  -2        570.93        611.63        12.71 o                         
   3   7  -2        119.39        129.08         4.63 o                         
   4   7  -2        497.63        524.54        10.30 o                         
   5   7  -2        247.94        246.13         6.67 o                         
   6   7  -2        339.96        324.49         7.36 o                         
   7   7  -2         89.52         97.91         4.50 o                         
   8   7  -2        263.78        265.09         6.81 o                         
  -7   8  -2         65.69         58.39         4.24 o                         
  -6   8  -2        445.14        450.16         9.28 o                         
  -5   8  -2        117.50        117.56         4.53 o                         
  -4   8  -2         37.71         37.40         2.34 o                         
  -3   8  -2        360.40        383.28         8.71 o                         
  -2   8  -2        198.05        208.07         5.25 o                         
  -1   8  -2         77.01         72.56         2.53 o                         
   0   8  -2       1306.56       1296.56        27.39 o                         
   2   8  -2        476.70        467.45        17.20 o                         
   3   8  -2         23.32         22.94         1.58 o                         
   4   8  -2        806.12        841.61        17.62 o                         
   5   8  -2         15.63         11.80         2.09 o                         
   6   8  -2        107.77        108.29         4.68 o                         
   7   8  -2         61.92         60.09         6.85 o                         
  -7   9  -2        188.30        187.57         6.28 o                         
  -6   9  -2        205.06        196.12         5.52 o                         
  -5   9  -2         26.28         26.62         2.96 o                         
  -4   9  -2         42.02         42.21         2.52 o                         
  -3   9  -2        841.25        877.75        16.05 o                         
  -2   9  -2        447.76        461.80         9.85 o                         
  -1   9  -2         86.40         89.19         4.78 o                         
   0   9  -2       1157.17       1148.90        62.44 o                         
   1   9  -2        861.30        887.52        22.25 o                         
   2   9  -2         93.54        101.80         3.13 o                         
   3   9  -2        701.77        729.37        22.52 o                         
   4   9  -2        353.46        387.91        11.22 o                         
   5   9  -2         77.91         76.05         3.91 o                         
   6   9  -2         44.01         37.45         3.35 o                         
   7   9  -2        218.69        208.15         6.36 o                         
  -6  10  -2        300.08        297.27        12.15 o                         
  -5  10  -2         43.89         32.51         3.03 o                         
  -4  10  -2         39.57         46.42         4.33 o                         
  -3  10  -2        187.27        180.93        18.79 o                         
  -2  10  -2        421.26        454.99        10.06 o                         
  -1  10  -2         82.43         82.91         2.88 o                         
   0  10  -2        366.10        391.11        10.65 o                         
   1  10  -2        178.14        197.27         6.63 o                         
   2  10  -2         96.30         96.98         6.03 o                         
   3  10  -2        452.12        468.80        13.43 o                         
   4  10  -2        620.16        666.49        14.74 o                         
   5  10  -2         95.66         82.44         5.31 o                         
   6  10  -2        127.74        124.40         4.81 o                         
   7  10  -2         44.31         37.72         4.48 o                         
  -6  11  -2         24.48         27.61         5.36 o                         
  -5  11  -2        194.53        189.47         7.66 o                         
  -4  11  -2        178.24        178.12        14.11 o                         
  -3  11  -2         32.76         36.35         2.50 o                         
  -2  11  -2        350.11        342.99         9.31 o                         
  -1  11  -2        303.44        340.93        12.22 o                         
   0  11  -2        458.66        468.22        12.36 o                         
   2  11  -2        126.70        144.37         5.88 o                         
   3  11  -2        261.77        258.79         6.24 o                         
   4  11  -2         39.75         43.56         4.90 o                         
   5  11  -2        207.69        205.38        12.48 o                         
   6  11  -2         90.11         85.05         9.06 o                         
  -5  12  -2        210.43        209.75         8.50 o                         
  -4  12  -2        256.97        273.41         8.73 o                         
  -3  12  -2          6.95          6.88         2.80 o                         
  -2  12  -2        288.43        310.13         6.96 o                         
  -1  12  -2        430.86        436.41        25.90 o                         
   1  12  -2        158.74        171.39         6.51 o                         
   2  12  -2        683.22        717.51        18.44 o                         
   3  12  -2        188.80        196.67         6.72 o                         
   4  12  -2         57.24         58.29         3.92 o                         
   5  12  -2        224.93        240.30        10.20 o                         
   6  12  -2        248.03        245.84         6.92 o                         
  -4  13  -2         66.69         61.43         5.05 o                         
  -3  13  -2          8.62          2.58         3.34 o                         
  -2  13  -2         26.15         25.23         3.43 o                         
  -1  13  -2        109.57        110.53        14.53 o                         
   0  13  -2         68.20         63.25         6.69 o                         
   1  13  -2         15.86         21.20         5.52 o                         
   2  13  -2        301.57        330.63        17.75 o                         
   3  13  -2         75.46         68.64         5.28 o                         
   4  13  -2         63.56         69.27         8.31 o                         
   5  13  -2        101.98         80.21         5.74 o                         
  -4  14  -2         89.94         94.84         8.17 o                         
  -3  14  -2         58.66         63.83         5.11 o                         
  -2  14  -2        117.76        121.15         5.88 o                         
  -1  14  -2        266.82        270.11         8.43 o                         
   0  14  -2         93.48         98.15         6.75 o                         
   1  14  -2        161.48        156.51         7.20 o                         
   2  14  -2        156.11        143.98         7.35 o                         
   3  14  -2        308.09        319.71        10.26 o                         
   4  14  -2         54.13         47.80         7.23 o                         
  -2  15  -2         16.09          6.30         6.78 o                         
  -1  15  -2         27.75         17.21         9.06 o                         
   0  15  -2         71.73         64.09         6.30 o                         
   1  15  -2          7.55          8.70         5.52 o                         
   2  15  -2         78.94         88.80         7.71 o                         
   3  15  -2        107.72         98.48         7.11 o                         
   0  16  -2        101.18         79.86         9.09 o                         
  -7   0  -1       1044.64       1029.61        24.17 o                         
  -5   0  -1         13.06          8.73         2.64 o                         
   3   0  -1       3655.51       3240.89        75.66 o                         
   5   0  -1        568.21        591.86        15.80 o                         
   7   0  -1       1394.30       1429.48        36.08 o                         
   9   0  -1         19.85         20.60         5.55 o                         
  -8   1  -1         45.33         49.27         3.88 o                         
  -7   1  -1        126.39        124.27         6.12 o                         
  -6   1  -1        241.32        264.77         7.48 o                         
  -5   1  -1          1.22          0.27         1.81 o                         
  -4   1  -1         35.40         33.33         1.81 o                         
  -3   1  -1        906.75        837.57        15.85 o                         
  -2   1  -1        838.04        796.36        14.19 o                         
  -1   1  -1        917.41        711.84        12.03 o                         
   0   1  -1       1887.55       1385.15        31.46 o                         
   1   1  -1        165.50        142.44         3.34 o                         
   2   1  -1       3150.84       3046.95        70.35 o                         
   3   1  -1        795.71        746.12        20.81 o                         
   4   1  -1        886.74        948.25        24.32 o                         
   5   1  -1         27.14         27.82         1.88 o                         
   6   1  -1        165.82        179.66         4.55 o                         
   7   1  -1        201.40        213.40         5.59 o                         
   8   1  -1          1.00          1.67         2.50 o                         
   9   1  -1         13.20         12.71         3.40 o                         
  -8   2  -1         37.80         38.64         3.53 o                         
  -7   2  -1        286.15        280.12         6.45 o                         
  -6   2  -1         81.20         78.94         3.21 o                         
  -5   2  -1        810.06        805.35        14.64 o                         
  -4   2  -1        835.35        839.40        15.75 o                         
  -3   2  -1       1957.30       1874.45        31.88 o                         
  -2   2  -1       4777.35       4576.69        72.56 o                         
   0   2  -1         83.08         72.53         1.56 o                         
   2   2  -1        147.14        127.31         3.75 o                         
   3   2  -1       1153.32       1049.52        31.86 o                         
   4   2  -1        971.58        946.80        16.91 o                         
   5   2  -1        982.48        986.28        17.58 o                         
   6   2  -1        730.42        714.69        15.82 o                         
   7   2  -1        386.96        392.35         9.79 o                         
   8   2  -1        144.50        151.82         5.14 o                         
  -8   3  -1         65.51         62.10         3.53 o                         
  -7   3  -1        121.56        119.18         4.05 o                         
  -6   3  -1         82.35         81.44         4.24 o                         
  -5   3  -1       1112.34       1134.22        19.65 o                         
  -4   3  -1        105.98        104.43         2.91 o                         
  -3   3  -1       1263.14       1272.95        21.85 o                         
  -2   3  -1       2398.70       2388.84        39.76 o                         
  -1   3  -1       3347.48       3012.57        47.70 o                         
   0   3  -1       3043.44       2763.68        61.87 o                         
   1   3  -1       3234.06       2935.02        96.73 o                         
   2   3  -1        930.00        877.69        20.42 o                         
   3   3  -1       1605.69       1500.97        46.92 o                         
   4   3  -1        398.08        394.45         7.97 o                         
   5   3  -1        998.15       1061.09        19.00 o                         
   6   3  -1        359.14        352.28         7.58 o                         
   7   3  -1        103.08        108.36         5.73 o                         
   8   3  -1         42.36         38.12         3.39 o                         
  -8   4  -1        425.67        424.92         8.57 o                         
  -7   4  -1         93.96         97.76         4.65 o                         
  -6   4  -1          1.95          0.56         2.61 o                         
  -5   4  -1        679.79        688.60        13.01 o                         
  -4   4  -1        467.93        501.46         9.96 o                         
  -3   4  -1        413.55        440.44         8.77 o                         
  -2   4  -1        817.35        867.28        15.93 o                         
  -1   4  -1       1553.46       1525.59        25.75 o                         
   0   4  -1        524.48        485.73        12.24 o                         
   1   4  -1        349.93        340.72        19.22 o                         
   2   4  -1       2521.49       2493.07        41.45 o                         
   3   4  -1         84.88         86.62         2.43 o                         
   4   4  -1        247.40        264.00         5.72 o                         
   5   4  -1        454.04        441.96         8.64 o                         
   6   4  -1        114.42        107.43         3.59 o                         
   7   4  -1         17.59         21.78         2.81 o                         
   8   4  -1        281.44        296.40         6.97 o                         
  -8   5  -1         15.54         12.62         4.18 o                         
  -7   5  -1         83.90         85.47         4.05 o                         
  -6   5  -1        131.76        130.71         3.79 o                         
  -5   5  -1       2423.98       2562.33        43.31 o                         
  -4   5  -1        560.63        583.13        12.27 o                         
  -3   5  -1        528.91        549.19        10.35 o                         
  -2   5  -1        424.26        438.98        17.93 o                         
  -1   5  -1       2328.19       2126.87        40.91 o                         
   0   5  -1       1156.36       1140.12        34.17 o                         
   1   5  -1       2031.80       1829.74        59.03 o                         
   2   5  -1        376.27        408.17         7.76 o                         
   3   5  -1       1054.50       1027.57        17.74 o                         
   4   5  -1        191.44        189.78         4.43 o                         
   5   5  -1       1268.56       1303.88        22.17 o                         
   6   5  -1         85.59         86.35         4.21 o                         
   7   5  -1         12.71         12.91         2.56 o                         
   8   5  -1        109.31        107.78         4.34 o                         
  -8   6  -1        160.84        147.38         5.64 o                         
  -7   6  -1         27.53         25.64         3.13 o                         
  -6   6  -1         53.54         57.87         5.20 o                         
  -5   6  -1         92.74         95.81         3.49 o                         
  -4   6  -1        417.13        437.29         8.60 o                         
  -3   6  -1        140.17        135.67         4.13 o                         
  -2   6  -1        478.75        499.92         9.52 o                         
  -1   6  -1       2333.11       2416.61        39.85 o                         
   0   6  -1         62.16         75.25         2.14 o                         
   1   6  -1        884.89        835.26        17.13 o                         
   2   6  -1       1197.48       1192.32        23.88 o                         
   3   6  -1        201.29        187.60         4.42 o                         
   4   6  -1         66.37         65.92         2.38 o                         
   5   6  -1        276.28        280.76        10.89 o                         
   6   6  -1         82.98         74.42         3.85 o                         
   7   6  -1          7.69          5.69         3.03 o                         
   8   6  -1        181.71        182.24         5.65 o                         
  -7   7  -1        439.34        453.81        11.68 o                         
  -6   7  -1        230.28        236.22         5.77 o                         
  -5   7  -1        248.71        249.28         5.88 o                         
  -4   7  -1        767.48        779.32        14.67 o                         
  -3   7  -1       1677.09       1782.48        35.07 o                         
  -2   7  -1        883.99        913.40        16.31 o                         
  -1   7  -1        439.98        438.65         8.62 o                         
   0   7  -1       1248.81       1277.72        21.40 o                         
   1   7  -1        752.32        728.50        27.48 o                         
   2   7  -1        321.01        346.42        11.79 o                         
   3   7  -1       1031.88       1081.86        18.99 o                         
   4   7  -1       1169.67       1199.00        21.04 o                         
   5   7  -1        172.73        187.84         5.31 o                         
   6   7  -1        254.45        280.08        12.69 o                         
   7   7  -1        470.11        469.20         9.69 o                         
   8   7  -1        103.37         89.67         4.31 o                         
  -7   8  -1        330.53        331.62         8.13 o                         
  -6   8  -1         80.95         80.29         3.79 o                         
  -5   8  -1         27.94         26.44         2.40 o                         
  -4   8  -1         84.42         84.10         2.98 o                         
  -3   8  -1        528.50        582.93        12.72 o                         
  -2   8  -1        205.86        206.72         5.61 o                         
  -1   8  -1         32.50         29.43         1.67 o                         
   0   8  -1        497.11        515.35         9.40 o                         
   1   8  -1        385.16        373.26         8.61 o                         
   2   8  -1        124.36        146.73         3.61 o                         
   3   8  -1        294.68        298.92         6.44 o                         
   4   8  -1        307.26        303.11         6.75 o                         
   5   8  -1          0.86          2.44         2.19 o                         
   6   8  -1         59.29         63.98         7.50 o                         
   7   8  -1        267.66        257.41         6.64 o                         
  -7   9  -1        133.74        125.91         5.29 o                         
  -6   9  -1        542.49        545.65        12.05 o                         
  -5   9  -1         43.50         43.53         2.97 o                         
  -4   9  -1         33.20         34.27         2.38 o                         
  -3   9  -1        208.81        224.47         7.71 o                         
  -2   9  -1         36.59         38.04         1.89 o                         
  -1   9  -1        362.08        371.62         9.22 o                         
   0   9  -1       2821.03       2870.31        68.36 o                         
   1   9  -1        558.92        590.63        13.54 o                         
   2   9  -1          1.43          1.92         1.47 o                         
   3   9  -1        215.45        228.14         5.25 o                         
   4   9  -1       1086.14       1110.22        19.39 o                         
   5   9  -1        126.27        129.24         4.15 o                         
   6   9  -1        107.25        109.01         4.26 o                         
   7   9  -1        116.53        113.64         5.31 o                         
  -6  10  -1        131.87        131.85         4.85 o                         
  -5  10  -1         13.96         14.66         3.84 o                         
  -4  10  -1        577.80        595.79        17.15 o                         
  -3  10  -1        301.27        319.84        11.64 o                         
  -2  10  -1        618.46        609.22        11.32 o                         
  -1  10  -1        195.83        194.03         6.63 o                         
   0  10  -1        142.66        145.92         5.04 o                         
   1  10  -1        280.03        277.52         8.37 o                         
   2  10  -1         96.32        105.08         4.62 o                         
   3  10  -1        660.17        704.25        14.30 o                         
   4  10  -1        122.94        128.09         4.12 o                         
   5  10  -1         94.88         85.56         3.47 o                         
   6  10  -1        189.60        182.77         5.84 o                         
   7  10  -1        196.93        182.91         6.51 o                         
  -6  11  -1         53.07         47.38         5.02 o                         
  -5  11  -1          5.82          7.03         3.94 o                         
  -4  11  -1         39.59         39.71         3.42 o                         
  -3  11  -1         10.19         12.55         2.31 o                         
  -2  11  -1        312.78        339.62         7.20 o                         
  -1  11  -1        309.90        328.58         8.73 o                         
   0  11  -1        298.05        293.01         6.35 o                         
   1  11  -1        355.53        356.82         8.14 o                         
   2  11  -1        563.64        563.33        10.66 o                         
   3  11  -1        183.66        201.45         6.15 o                         
   4  11  -1        182.64        184.56         5.16 o                         
   5  11  -1         48.52         46.59         3.44 o                         
   6  11  -1        206.56        200.16         6.05 o                         
  -5  12  -1        193.47        192.90         5.78 o                         
  -4  12  -1        104.63        106.20         4.98 o                         
  -3  12  -1         36.16         33.80         2.72 o                         
  -2  12  -1        412.82        423.16         8.71 o                         
  -1  12  -1        339.73        352.23         9.10 o                         
   0  12  -1        175.68        194.77         4.37 o                         
   1  12  -1        163.28        178.61        10.62 o                         
   2  12  -1        589.98        637.01        22.15 o                         
   3  12  -1        187.48        195.39         6.05 o                         
   4  12  -1         69.01         72.68         3.34 o                         
   5  12  -1        393.71        395.08         9.95 o                         
   6  12  -1        157.77        140.30         8.46 o                         
  -5  13  -1        107.47        105.35         5.55 o                         
  -4  13  -1         22.01         20.02         3.97 o                         
  -3  13  -1         97.95         92.25         6.51 o                         
  -2  13  -1         52.98         52.20         4.23 o                         
  -1  13  -1         76.19         74.94         3.35 o                         
   0  13  -1          7.40          6.03         1.88 o                         
   1  13  -1         33.67         41.38         3.84 o                         
   2  13  -1        168.12        167.40         7.14 o                         
   3  13  -1         47.94         40.51         3.16 o                         
   4  13  -1         14.14         15.37         4.11 o                         
   5  13  -1         93.93         83.94         4.93 o                         
  -4  14  -1        239.78        238.53         9.16 o                         
  -3  14  -1         26.90         24.39         4.24 o                         
  -2  14  -1        320.34        334.19         8.58 o                         
  -1  14  -1        167.86        163.08         4.59 o                         
   0  14  -1         24.79         25.91         3.96 o                         
   1  14  -1        172.30        169.68         7.47 o                         
   2  14  -1        930.48        928.30        23.78 o                         
   3  14  -1        147.60        141.19         7.83 o                         
   4  14  -1         83.12         86.61         6.30 o                         
  -3  15  -1         69.88         60.90         8.08 o                         
  -2  15  -1         73.84         75.78         7.29 o                         
  -1  15  -1          5.65          7.31         4.39 o                         
   0  15  -1         49.48         39.02         4.71 o                         
   1  15  -1         68.56         74.91         6.51 o                         
   2  15  -1          7.47          9.42         8.76 o                         
   3  15  -1         44.20         32.51         6.36 o                         
   0  16  -1        264.89        236.52         9.57 o                         
   1  16  -1         11.02          6.99         8.97 o                         
  -8   0   0         21.11         21.95         5.04 o                         
  -6   0   0        668.58        676.22        18.68 o                         
  -4   0   0       1993.96       1844.37        46.48 o                         
  -2   0   0        523.87        388.95        10.41 o                         
   2   0   0        551.61        418.10        11.10 o                         
   4   0   0       2053.30       1848.45        45.25 o                         
   6   0   0        664.83        697.30        19.28 o                         
   8   0   0         31.47         31.01         4.77 o                         
  -8   1   0         45.03         40.23         3.60 o                         
  -7   1   0        217.68        228.29        10.51 o                         
  -6   1   0        303.75        314.41         6.87 o                         
  -5   1   0        341.68        351.74        10.41 o                         
  -4   1   0        464.48        436.22        76.79 o                         
  -3   1   0       1326.20       1271.86        31.94 o                         
  -2   1   0       3404.43       3094.64        50.93 o                         
  -1   1   0       1284.36        996.24        16.75 o                         
   1   1   0       1247.93        947.76        16.05 o                         
   2   1   0       3431.06       3106.91        49.52 o                         
   3   1   0       1246.83       1182.32        20.99 o                         
   4   1   0        452.10        450.73        12.57 o                         
   5   1   0        339.90        341.01         8.02 o                         
   6   1   0        313.02        325.47        10.41 o                         
   7   1   0        222.26        238.27         6.09 o                         
   8   1   0         41.30         37.51         3.40 o                         
  -8   2   0        184.13        187.70         5.44 o                         
  -7   2   0         79.61         83.10         4.80 o                         
  -6   2   0        648.58        634.69        12.40 o                         
  -5   2   0        105.96         99.26         3.08 o                         
  -4   2   0       1555.41       1476.86        25.26 o                         
  -3   2   0        569.08        601.65        11.20 o                         
  -2   2   0       4248.38       4007.05        64.50 o                         
  -1   2   0        125.94        102.94         2.21 o                         
   1   2   0        150.33        117.01         2.35 o                         
   2   2   0       4192.36       3997.83        64.86 o                         
   3   2   0        607.58        633.27        11.43 o                         
   4   2   0       1617.87       1543.29        67.35 o                         
   5   2   0         91.55         82.12         2.79 o                         
   6   2   0        622.17        603.04        11.66 o                         
   7   2   0         74.12         74.00         3.10 o                         
   8   2   0        199.34        193.21         5.70 o                         
  -8   3   0        320.55        317.85         7.26 o                         
  -7   3   0          9.17          9.74         2.39 o                         
  -6   3   0        303.90        312.90         7.35 o                         
  -5   3   0         47.95         48.03         2.36 o                         
  -4   3   0        888.68        900.93        24.11 o                         
  -3   3   0        850.39        876.93        15.73 o                         
  -2   3   0       5846.04       5504.18        87.15 o                         
  -1   3   0       1294.78       1262.75        21.00 o                         
   0   3   0       1496.85       1266.77        20.29 o                         
   1   3   0       1357.16       1290.44        21.35 o                         
   2   3   0       5917.13       5603.80        88.25 o                         
   3   3   0        826.72        867.64        15.56 o                         
   4   3   0        882.49        870.55        15.65 o                         
   5   3   0         56.18         54.79         3.87 o                         
   6   3   0        330.82        325.39         7.41 o                         
   7   3   0         10.87         11.42         3.51 o                         
   8   3   0        314.57        319.69         7.20 o                         
  -8   4   0        103.59        103.63         4.56 o                         
  -7   4   0         29.93         32.76         3.96 o                         
  -6   4   0         99.46         97.31         4.39 o                         
  -5   4   0       1037.55       1059.80        18.60 o                         
  -4   4   0        542.01        558.58        10.95 o                         
  -3   4   0        153.31        138.27         3.55 o                         
  -2   4   0       1147.32       1276.70        21.20 o                         
  -1   4   0        434.61        405.00        10.29 o                         
   0   4   0          0.57          3.90         0.52 o                         
   1   4   0        398.40        377.29        14.59 o                         
   2   4   0       1091.56       1204.73        24.69 o                         
   3   4   0        153.58        141.39         3.53 o                         
   4   4   0        545.13        548.18        10.91 o                         
   5   4   0       1018.77       1046.93        18.77 o                         
   6   4   0         96.92         90.52         3.29 o                         
   7   4   0         26.04         26.45         3.42 o                         
   8   4   0        104.70        104.34         4.19 o                         
  -8   5   0        663.94        676.19        27.12 o                         
  -7   5   0          8.22          5.86         2.95 o                         
  -6   5   0        254.29        259.75         6.17 o                         
  -5   5   0        105.61        101.56         3.73 o                         
  -4   5   0        906.88        963.32        17.32 o                         
  -3   5   0        335.52        352.20         7.23 o                         
  -2   5   0       5723.29       5624.71        88.83 o                         
  -1   5   0        250.81        233.90         4.67 o                         
   0   5   0        827.23        933.34        18.01 o                         
   1   5   0        263.35        247.03         5.04 o                         
   2   5   0       5681.89       5456.53        86.83 o                         
   3   5   0        332.63        352.29         7.11 o                         
   4   5   0        908.10        959.80        17.35 o                         
   5   5   0        104.51        113.01         3.94 o                         
   6   5   0        261.99        271.17         6.01 o                         
   7   5   0          8.29          7.90         2.67 o                         
   8   5   0        663.72        685.82        12.73 o                         
  -8   6   0         55.81         54.16         4.69 o                         
  -7   6   0         86.14         78.82         4.65 o                         
  -6   6   0        354.78        370.04         8.03 o                         
  -5   6   0        353.88        360.47         7.58 o                         
  -4   6   0        351.78        368.25         7.73 o                         
  -3   6   0        141.67        140.53         3.87 o                         
  -2   6   0        311.99        275.75         6.82 o                         
  -1   6   0         12.82         23.34         1.15 o                         
   0   6   0         51.16         58.40         1.71 o                         
   1   6   0         22.36         32.22         1.08 o                         
   2   6   0        314.90        278.79         6.78 o                         
   3   6   0        146.98        148.58         3.58 o                         
   4   6   0        361.21        373.95         7.63 o                         
   5   6   0        350.66        356.27         8.95 o                         
   6   6   0        347.48        375.74        10.75 o                         
   7   6   0         79.53         76.33         3.83 o                         
   8   6   0         57.31         52.62         4.13 o                         
  -8   7   0        156.29        150.23         6.55 o                         
  -7   7   0        158.97        152.85         5.18 o                         
  -6   7   0        549.49        578.83        11.55 o                         
  -5   7   0        141.27        138.51         3.97 o                         
  -4   7   0       1440.75       1486.45        26.05 o                         
  -3   7   0        595.38        623.08        11.78 o                         
  -2   7   0        744.14        752.96        14.13 o                         
  -1   7   0        110.95        120.90         3.85 o                         
   0   7   0        144.42        106.46         3.57 o                         
   1   7   0         88.61        100.68         2.47 o                         
   2   7   0        797.21        792.67        14.57 o                         
   3   7   0        570.47        605.92        11.31 o                         
   4   7   0       1414.31       1460.74        24.81 o                         
   5   7   0        141.34        146.02         5.20 o                         
   6   7   0        560.73        577.13        12.82 o                         
   7   7   0        162.06        159.77         5.05 o                         
   8   7   0        151.13        145.09         5.38 o                         
  -7   8   0        161.26        157.31         6.79 o                         
  -6   8   0        238.78        246.59         7.53 o                         
  -5   8   0          0.66          0.13         2.13 o                         
  -4   8   0        289.51        305.40         6.93 o                         
  -3   8   0        440.75        447.46        10.51 o                         
  -2   8   0        423.78        438.41        13.19 o                         
  -1   8   0         16.60         17.55         1.02 o                         
   0   8   0       1835.48       1846.83        31.14 o                         
   1   8   0         14.88         13.96         1.09 o                         
   2   8   0        398.69        408.68         9.14 o                         
   3   8   0        468.69        472.62         8.98 o                         
   4   8   0        283.06        295.95         6.27 o                         
   5   8   0          0.24          2.90         2.26 o                         
   6   8   0        234.42        243.59         6.49 o                         
   7   8   0        157.62        142.42         8.13 o                         
  -7   9   0        379.33        365.38         8.66 o                         
  -6   9   0        218.04        219.64         8.28 o                         
  -5   9   0          2.94          1.95         2.69 o                         
  -4   9   0        379.65        433.78        36.26 o                         
  -3   9   0        632.33        632.52        13.33 o                         
  -2   9   0         71.05         69.82         2.67 o                         
  -1   9   0        560.86        572.62        12.38 o                         
   0   9   0        984.07       1063.34        21.14 o                         
   1   9   0        533.87        544.83        19.54 o                         
   2   9   0         84.06         83.23         2.67 o                         
   3   9   0        617.73        617.47        11.17 o                         
   4   9   0        393.67        407.91        10.20 o                         
   5   9   0          2.90          3.33         2.37 o                         
   6   9   0        213.00        218.65         5.88 o                         
   7   9   0        381.18        362.92         8.65 o                         
  -7  10   0         19.55         17.87         4.89 o                         
  -6  10   0        304.12        312.99        18.98 o                         
  -5  10   0         50.68         54.36         3.78 o                         
  -4  10   0        140.16        148.64         5.37 o                         
  -3  10   0        117.59        120.17         6.78 o                         
  -2  10   0        135.97        144.89         4.32 o                         
  -1  10   0        239.35        254.60         6.93 o                         
   0  10   0        665.47        643.29        14.05 o                         
   1  10   0        241.02        254.04         6.13 o                         
   2  10   0        123.76        126.53         5.50 o                         
   3  10   0        114.07        117.31         4.15 o                         
   4  10   0        126.53        128.17         5.58 o                         
   5  10   0         49.71         52.75         3.27 o                         
   6  10   0        306.37        299.81         7.15 o                         
   7  10   0         20.23         20.46         4.51 o                         
  -6  11   0        123.01        119.05         6.30 o                         
  -5  11   0        166.12        161.63         5.33 o                         
  -4  11   0        337.20        342.53        10.86 o                         
  -3  11   0         98.08         93.18         3.25 o                         
  -2  11   0         94.64        103.21         5.19 o                         
  -1  11   0        589.13        618.86        13.76 o                         
   0  11   0         59.54         61.50         2.75 o                         
   1  11   0        604.45        630.56        11.93 o                         
   2  11   0         99.00        101.32         5.79 o                         
   3  11   0        100.04         97.27         4.62 o                         
   4  11   0        335.20        349.24         7.69 o                         
   5  11   0        167.70        159.47         5.12 o                         
   6  11   0        126.72        124.42         5.73 o                         
  -6  12   0         51.64         48.48         5.37 o                         
  -5  12   0        227.54        234.75         7.74 o                         
  -4  12   0        103.02         97.91         6.57 o                         
  -3  12   0         90.05         90.83         4.17 o                         
  -2  12   0        574.88        599.44        18.86 o                         
  -1  12   0        452.05        484.17        12.48 o                         
   0  12   0          3.63          7.26         1.91 o                         
   1  12   0        455.68        472.90         9.44 o                         
   2  12   0        563.41        568.25        15.99 o                         
   3  12   0         97.48        104.64         4.27 o                         
   4  12   0        110.88        104.15         4.47 o                         
   5  12   0        227.16        233.10        10.42 o                         
   6  12   0         48.37         48.23         7.93 o                         
  -5  13   0        100.11         84.52         9.75 o                         
  -4  13   0          7.58          8.02         3.95 o                         
  -3  13   0          5.43          8.84         2.56 o                         
  -2  13   0        240.29        224.39         6.87 o                         
  -1  13   0        157.99        160.74         9.15 o                         
   0  13   0        125.69        133.48         8.01 o                         
   1  13   0        148.78        138.44         4.18 o                         
   2  13   0        242.90        236.79         8.32 o                         
   3  13   0          8.21          8.95         3.56 o                         
   4  13   0          9.35          7.83         3.31 o                         
   5  13   0         97.06         78.31         5.44 o                         
  -4  14   0        122.26        117.41         5.79 o                         
  -3  14   0        167.12        155.48         7.03 o                         
  -2  14   0        129.56        124.68         5.97 o                         
  -1  14   0        371.34        378.65         8.47 o                         
   0  14   0         39.08         35.88         3.51 o                         
   1  14   0        387.00        400.49        10.11 o                         
   2  14   0        124.84        116.76         5.79 o                         
   3  14   0        167.89        155.86         6.24 o                         
   4  14   0        113.99        114.37         6.42 o                         
  -3  15   0         11.43         12.87        13.08 o                         
  -2  15   0         44.92         42.45         3.63 o                         
  -1  15   0        112.31        129.13         6.84 o                         
   0  15   0         11.29         14.35         4.71 o                         
   1  15   0        110.38        120.67         6.03 o                         
   2  15   0         53.57         47.17         6.24 o                         
   3  15   0         12.49         14.24         7.93 o                         
  -1  16   0         41.49         33.74         9.09 o                         
   0  16   0          0.23          0.88         3.32 o                         
   1  16   0         37.30         25.70         7.17 o                         
  -9   0   1         13.13         10.14         5.55 o                         
  -7   0   1       1381.61       1406.00        34.22 o                         
  -5   0   1        577.85        611.38        16.37 o                         
  -3   0   1       3503.48       3227.22        73.38 o                         
   5   0   1          9.25          7.50         2.31 o                         
   7   0   1       1043.64       1050.63        26.87 o                         
  -9   1   1         11.37          9.04         3.25 o                         
  -8   1   1          0.18          2.07         3.12 o                         
  -7   1   1        194.70        198.40         7.15 o                         
  -6   1   1        182.43        190.80         4.72 o                         
  -5   1   1         24.79         25.45         2.38 o                         
  -4   1   1        916.91        984.59        24.26 o                         
  -3   1   1        792.12        767.41        20.27 o                         
  -2   1   1       3189.55       3062.58        69.54 o                         
  -1   1   1        166.53        137.53         4.05 o                         
   0   1   1       1888.32       1334.14        30.20 o                         
   1   1   1        956.42        758.16        13.56 o                         
   2   1   1        787.03        747.87        13.38 o                         
   3   1   1        919.65        852.58        23.47 o                         
   4   1   1         48.78         46.97         1.87 o                         
   5   1   1          0.52          0.55         1.64 o                         
   6   1   1        247.57        271.12         7.11 o                         
   7   1   1        118.98        125.95         7.20 o                         
   8   1   1         43.02         47.43         3.52 o                         
  -8   2   1        152.07        162.47         5.41 o                         
  -7   2   1        398.53        420.05        12.54 o                         
  -6   2   1        707.89        723.90        14.31 o                         
  -5   2   1        962.16       1001.90        26.81 o                         
  -4   2   1       1025.46       1010.10        18.83 o                         
  -3   2   1       1148.89       1047.21        18.73 o                         
  -2   2   1        132.28        114.20         2.69 o                         
   0   2   1         66.10         60.62         3.27 o                         
   2   2   1       4868.48       4658.25        74.16 o                         
   3   2   1       1925.87       1822.83        30.74 o                         
   4   2   1        799.26        795.97        14.35 o                         
   5   2   1        808.29        793.87        14.86 o                         
   6   2   1         90.76         88.72         3.12 o                         
   7   2   1        305.80        301.35         6.56 o                         
   8   2   1         32.83         27.66         3.66 o                         
  -8   3   1         43.74         41.08         4.11 o                         
  -7   3   1         89.36         92.83         3.66 o                         
  -6   3   1        382.84        390.83         8.26 o                         
  -5   3   1        980.17       1058.02        19.20 o                         
  -4   3   1        376.65        380.33         8.41 o                         
  -3   3   1       1569.78       1455.77        24.30 o                         
  -2   3   1        914.08        862.94        15.37 o                         
  -1   3   1       3284.21       2884.17        65.17 o                         
   0   3   1       3085.49       2666.57        60.94 o                         
   1   3   1       3333.60       3036.36        63.31 o                         
   2   3   1       2362.92       2370.06        39.27 o                         
   3   3   1       1288.11       1310.70        22.39 o                         
   4   3   1        112.38        102.30         3.18 o                         
   5   3   1       1107.14       1160.21        20.34 o                         
   6   3   1         71.03         67.42         4.18 o                         
   7   3   1        107.72        108.72         4.60 o                         
   8   3   1         70.19         70.15         3.76 o                         
  -8   4   1        280.73        289.79         7.16 o                         
  -7   4   1         21.31         21.53         3.22 o                         
  -6   4   1        119.69        108.76         3.74 o                         
  -5   4   1        462.02        463.02         9.40 o                         
  -4   4   1        260.49        278.14         6.24 o                         
  -3   4   1         84.58         89.37         2.45 o                         
  -2   4   1       2547.02       2493.83        46.56 o                         
  -1   4   1        366.31        358.42        12.30 o                         
   0   4   1        522.01        481.92        12.24 o                         
   1   4   1       1479.66       1481.53        25.51 o                         
   2   4   1        851.24        872.01        15.36 o                         
   3   4   1        405.48        432.66         8.36 o                         
   4   4   1        468.74        502.39         9.52 o                         
   5   4   1        682.59        714.86        14.77 o                         
   6   4   1          0.25          1.67         1.79 o                         
   7   4   1        101.55        107.41         8.70 o                         
   8   4   1        419.34        416.62         8.06 o                         
  -8   5   1        109.77         98.42         6.37 o                         
  -7   5   1         10.10          9.74         2.88 o                         
  -6   5   1         82.89         86.69         3.30 o                         
  -5   5   1       1251.03       1285.86        22.20 o                         
  -4   5   1        193.16        196.80         4.60 o                         
  -3   5   1       1059.10       1031.07        19.00 o                         
  -2   5   1        384.42        414.49         7.97 o                         
  -1   5   1       2038.11       1858.50        43.06 o                         
   0   5   1       1172.86       1159.13        28.49 o                         
   1   5   1       2296.13       2070.13        39.00 o                         
   2   5   1        424.19        430.62        10.29 o                         
   3   5   1        520.22        543.69         9.95 o                         
   4   5   1        557.69        571.65        11.17 o                         
   5   5   1       2437.90       2541.14        42.60 o                         
   6   5   1        130.34        124.39         7.08 o                         
   7   5   1         83.26         83.17         3.66 o                         
   8   5   1         15.88         15.74         3.25 o                         
  -8   6   1        191.45        186.26         6.02 o                         
  -7   6   1          8.07          8.79         3.57 o                         
  -6   6   1         68.91         65.84         3.21 o                         
  -5   6   1        265.78        268.40         6.83 o                         
  -4   6   1         86.71         89.34         2.97 o                         
  -3   6   1        206.92        197.10         4.81 o                         
  -2   6   1       1175.40       1187.51        20.02 o                         
  -1   6   1        877.53        818.77        16.42 o                         
   0   6   1         53.63         69.15         2.37 o                         
   1   6   1       2348.23       2462.58        46.61 o                         
   2   6   1        513.08        526.61        11.53 o                         
   3   6   1        137.76        131.61         3.46 o                         
   4   6   1        397.55        415.75         8.13 o                         
   5   6   1         87.43         91.42         3.09 o                         
   6   6   1         54.84         53.93         3.03 o                         
   7   6   1         29.97         30.37         3.33 o                         
   8   6   1        161.02        149.86         5.31 o                         
  -8   7   1         97.39         89.01         4.90 o                         
  -7   7   1        464.71        458.50        10.24 o                         
  -6   7   1        272.98        293.99         6.49 o                         
  -5   7   1        181.82        184.75         4.74 o                         
  -4   7   1       1136.84       1162.70        23.92 o                         
  -3   7   1       1032.22       1086.35        19.06 o                         
  -2   7   1        351.67        373.28         8.34 o                         
  -1   7   1        750.98        707.75        13.54 o                         
   0   7   1       1295.40       1338.39        67.83 o                         
   1   7   1        442.94        421.93         9.23 o                         
   2   7   1        838.06        890.10        15.85 o                         
   3   7   1       1693.59       1732.85        28.77 o                         
   4   7   1        781.07        766.70        13.76 o                         
   5   7   1        245.20        251.02         6.73 o                         
   6   7   1        222.00        223.69         6.25 o                         
   7   7   1        437.49        447.43        13.64 o                         
  -7   8   1        271.97        273.82         7.46 o                         
  -6   8   1         51.10         52.28         3.34 o                         
  -5   8   1          2.28          2.42         2.07 o                         
  -4   8   1        308.54        313.56        15.16 o                         
  -3   8   1        288.43        300.78         7.09 o                         
  -2   8   1        122.83        142.06         3.72 o                         
  -1   8   1        391.38        398.70        10.93 o                         
   0   8   1        487.85        509.87        17.23 o                         
   1   8   1         29.89         26.89         1.56 o                         
   2   8   1        220.59        220.82         4.68 o                         
   3   8   1        507.99        559.43        10.66 o                         
   4   8   1         76.58         72.52         2.90 o                         
   5   8   1         23.16         20.08         2.30 o                         
   6   8   1         80.05         81.96         3.74 o                         
   7   8   1        330.55        331.95         9.72 o                         
  -7   9   1        113.88        110.66         5.60 o                         
  -6   9   1        109.46        104.63         4.37 o                         
  -5   9   1        129.51        147.46         8.02 o                         
  -4   9   1       1074.31       1123.60        23.65 o                         
  -3   9   1        218.41        228.04         8.97 o                         
  -2   9   1          2.38          3.98         1.04 o                         
  -1   9   1        555.97        565.64        12.69 o                         
   0   9   1       2821.89       2895.06        67.11 o                         
   1   9   1        369.65        382.63         8.68 o                         
   2   9   1         26.85         27.48         2.43 o                         
   3   9   1        222.47        228.47         7.21 o                         
   4   9   1         35.96         35.52         2.41 o                         
   5   9   1         46.29         41.81         4.90 o                         
   6   9   1        542.23        538.82        10.45 o                         
   7   9   1        132.32        120.99        10.02 o                         
  -7  10   1        197.93        177.16        11.29 o                         
  -6  10   1        191.08        186.14         5.66 o                         
  -5  10   1         96.58         97.69         5.92 o                         
  -4  10   1        125.15        127.67         4.08 o                         
  -3  10   1        684.16        719.30        15.18 o                         
  -2  10   1         95.08         97.90         3.29 o                         
  -1  10   1        265.92        269.90         8.01 o                         
   0  10   1        143.01        145.23         4.02 o                         
   1  10   1        202.30        207.82         5.00 o                         
   2  10   1        616.37        619.53        11.58 o                         
   3  10   1        284.50        323.93         8.16 o                         
   4  10   1        579.29        589.70        11.97 o                         
   5  10   1         14.39         15.52         2.82 o                         
   6  10   1        131.15        126.78        12.36 o                         
  -6  11   1        211.78        208.42         7.39 o                         
  -5  11   1         50.11         49.85         4.03 o                         
  -4  11   1        171.29        177.65         6.01 o                         
  -3  11   1        177.69        182.49         5.06 o                         
  -2  11   1        557.24        559.05        12.42 o                         
  -1  11   1        364.60        372.82        17.12 o                         
   0  11   1        305.33        305.29         6.30 o                         
   1  11   1        303.37        329.33         8.31 o                         
   2  11   1        312.34        341.85         7.27 o                         
   3  11   1         10.38         11.45         2.40 o                         
   4  11   1         49.90         49.45         3.07 o                         
   5  11   1          6.15          6.55         3.24 o                         
   6  11   1         45.49         39.07         4.35 o                         
  -6  12   1        151.85        149.62         6.43 o                         
  -5  12   1        391.49        413.76        12.51 o                         
  -4  12   1         73.40         74.62         4.54 o                         
  -3  12   1        191.11        195.80         5.09 o                         
  -2  12   1        582.83        605.95        18.50 o                         
  -1  12   1        168.58        186.26         9.87 o                         
   0  12   1        170.45        192.90         5.30 o                         
   1  12   1        345.97        369.40        16.34 o                         
   2  12   1        428.65        434.23         9.10 o                         
   3  12   1         33.30         37.05         3.36 o                         
   4  12   1         98.96         98.10         3.93 o                         
   5  12   1        192.66        192.34         6.15 o                         
  -5  13   1         94.65         92.22         8.43 o                         
  -4  13   1         11.47          9.18         4.27 o                         
  -3  13   1         54.91         45.47         3.88 o                         
  -2  13   1        169.20        168.78         7.83 o                         
  -1  13   1         27.71         36.89         4.47 o                         
   0  13   1          7.95          7.35         1.84 o                         
   1  13   1         77.06         72.50         3.63 o                         
   2  13   1         51.05         52.20         3.60 o                         
   3  13   1         95.26         98.62         3.90 o                         
   4  13   1         19.50         26.00         3.86 o                         
   5  13   1        112.36        110.82         5.16 o                         
  -4  14   1         85.22         89.85        10.23 o                         
  -3  14   1        145.42        135.70         7.41 o                         
  -2  14   1        927.25        937.45        32.24 o                         
  -1  14   1        178.75        190.97         7.56 o                         
   0  14   1         22.10         23.51         4.29 o                         
   1  14   1        160.56        142.63         9.21 o                         
   2  14   1        317.04        343.03        11.29 o                         
   3  14   1         26.14         21.28         3.58 o                         
   4  14   1        248.46        244.56         6.97 o                         
  -3  15   1         45.47         46.57         9.54 o                         
  -2  15   1          7.46          6.75         6.09 o                         
  -1  15   1         64.82         68.97         5.76 o                         
   0  15   1         48.11         45.85         5.58 o                         
   1  15   1          6.35          0.33         4.65 o                         
   2  15   1         75.74         82.80         9.93 o                         
   3  15   1         73.85         72.77        12.69 o                         
  -1  16   1          9.68         19.34         9.93 o                         
   0  16   1        258.24        220.81         9.66 o                         
   1  16   1          9.95          3.81         5.31 o                         
  -8   0   2        187.20        187.40         7.35 o                         
  -6   0   2        556.84        580.46        16.64 o                         
  -4   0   2      11022.27      11225.44       251.22 o                         
  -2   0   2        585.86        625.45        15.95 o                         
   2   0   2        216.28        171.81         4.83 o                         
   8   0   2         23.91         26.69         4.83 o                         
  -9   1   2         22.19         19.72         4.04 o                         
  -8   1   2        120.58        123.46         4.33 o                         
  -7   1   2        492.85        515.55        10.10 o                         
  -6   1   2        667.87        700.31        13.49 o                         
  -5   1   2        319.39        351.52         7.36 o                         
  -4   1   2        514.89        546.65        15.08 o                         
  -3   1   2       1737.21       1661.59        27.87 o                         
  -2   1   2        641.36        568.65        10.89 o                         
  -1   1   2       1163.36       1048.93        23.11 o                         
   0   1   2        501.68        428.24        10.20 o                         
   1   1   2       3494.71       1179.23      1640.24 o                         
   2   1   2        775.05        753.30        14.23 o                         
   3   1   2       1528.97       1426.75        52.86 o                         
   4   1   2        546.56        530.89         9.96 o                         
   5   1   2         16.73         13.39         1.81 o                         
   6   1   2         58.07         57.45         5.85 o                         
   7   1   2        287.02        297.51         6.82 o                         
   8   1   2         17.73         17.10         3.45 o                         
  -9   2   2         16.13         11.35         3.70 o                         
  -8   2   2        277.94        286.61        10.92 o                         
  -7   2   2        248.54        233.84         7.56 o                         
  -6   2   2        958.74        970.85        17.77 o                         
  -5   2   2        421.36        438.32        12.84 o                         
  -4   2   2       2093.35       1916.39       348.95 o                         
  -3   2   2         47.87         46.78         2.34 o                         
  -2   2   2       2726.96       2418.88        63.89 o                         
  -1   2   2       1532.98       1318.68        25.47 o                         
   0   2   2       3658.93       3119.62        69.03 o                         
   1   2   2        215.01        197.26         4.20 o                         
   2   2   2       1872.62       1757.06        30.66 o                         
   3   2   2        229.91        239.02         5.22 o                         
   4   2   2       1277.02       1250.63        22.36 o                         
   5   2   2         64.03         66.55         2.54 o                         
   6   2   2        712.88        707.26        23.30 o                         
   7   2   2        175.14        175.85         5.01 o                         
   8   2   2        173.00        181.21         5.34 o                         
  -8   3   2        150.64        146.84         5.70 o                         
  -7   3   2        112.67        114.05         5.85 o                         
  -6   3   2        861.12        916.53        22.70 o                         
  -5   3   2        140.50        138.50         3.66 o                         
  -4   3   2        321.40        314.53         7.20 o                         
  -3   3   2        605.71        560.94        19.45 o                         
  -2   3   2       4676.78       4422.56        81.48 o                         
  -1   3   2       1770.46       1671.55        33.33 o                         
   0   3   2        717.54        688.09        38.07 o                         
   1   3   2        998.25        921.15        16.24 o                         
   2   3   2       1027.80       1000.13        17.66 o                         
   3   3   2         66.42         69.00         2.17 o                         
   4   3   2       1593.29       1625.52        28.18 o                         
   5   3   2        204.61        226.93         5.22 o                         
   6   3   2         57.84         60.35         2.74 o                         
   7   3   2        131.06        140.40         4.07 o                         
   8   3   2        331.40        327.31        14.35 o                         
  -8   4   2         78.52         73.94         4.21 o                         
  -7   4   2         26.67         26.71         2.70 o                         
  -6   4   2        322.25        318.53         7.17 o                         
  -5   4   2        538.43        548.77        13.99 o                         
  -4   4   2        137.59        140.68         3.63 o                         
  -3   4   2         29.73         28.92         1.40 o                         
  -2   4   2        694.08        669.23        19.94 o                         
  -1   4   2        453.96        414.88        15.02 o                         
   0   4   2        994.41        888.70        22.33 o                         
   1   4   2       2698.34       2606.77        41.81 o                         
   2   4   2        722.59        730.94        40.24 o                         
   3   4   2        145.85        149.73         3.67 o                         
   4   4   2        874.46        919.47        33.35 o                         
   5   4   2       1010.08       1043.10        18.14 o                         
   6   4   2         48.33         50.81         2.82 o                         
   7   4   2         20.56         17.64         2.66 o                         
   8   4   2         90.23         91.71         4.46 o                         
  -8   5   2        265.57        278.48        18.14 o                         
  -7   5   2         27.13         28.97         3.10 o                         
  -6   5   2        607.06        620.43        12.84 o                         
  -5   5   2        270.49        288.47         6.32 o                         
  -4   5   2         13.99         14.86         1.54 o                         
  -3   5   2        462.48        507.19        12.17 o                         
  -2   5   2       6430.17       6737.47       217.48 o                         
  -1   5   2         22.74         20.18         1.56 o                         
   0   5   2        883.17        790.35        19.64 o                         
   1   5   2        146.08        142.38         5.86 o                         
   2   5   2       2105.34       2072.50        47.74 o                         
   3   5   2        142.25        137.14         3.63 o                         
   4   5   2       2172.47       2280.34        37.72 o                         
   5   5   2         96.83         96.61         3.26 o                         
   6   5   2         13.36         16.97         2.48 o                         
   7   5   2        107.23        108.90         5.35 o                         
   8   5   2        491.68        481.40        15.25 o                         
  -8   6   2        105.79        112.96         5.50 o                         
  -7   6   2         25.20         20.69         3.14 o                         
  -6   6   2        190.34        202.74         6.09 o                         
  -5   6   2         14.25         14.77         2.14 o                         
  -4   6   2        328.69        330.78         7.98 o                         
  -3   6   2         41.53         47.18         1.84 o                         
  -2   6   2        794.63        795.88        16.76 o                         
  -1   6   2        827.54        853.24        30.89 o                         
   0   6   2       1028.61       1046.61        26.33 o                         
   1   6   2       1112.63       1127.59        19.15 o                         
   2   6   2        579.50        584.00        11.00 o                         
   3   6   2         34.80         37.45         1.79 o                         
   4   6   2        194.75        201.67         5.61 o                         
   5   6   2        147.16        151.03         4.10 o                         
   6   6   2         92.00         93.77         4.07 o                         
   7   6   2         29.96         32.71         3.40 o                         
  -8   7   2        270.75        274.28         7.26 o                         
  -7   7   2         99.94         99.20         4.09 o                         
  -6   7   2        308.94        305.53        14.66 o                         
  -5   7   2        239.75        243.40         6.86 o                         
  -4   7   2        535.46        558.39        11.53 o                         
  -3   7   2        111.37        118.76         2.92 o                         
  -2   7   2        597.15        632.68        13.29 o                         
  -1   7   2        799.42        795.66        20.51 o                         
   0   7   2       3287.79       3073.13        68.03 o                         
   1   7   2        327.98        323.14         7.16 o                         
   2   7   2       2025.44       2031.47        34.01 o                         
   3   7   2        836.93        847.06        15.24 o                         
   4   7   2        677.07        684.48        12.55 o                         
   5   7   2         72.46         73.31         3.08 o                         
   6   7   2        221.61        232.85         6.28 o                         
   7   7   2        182.16        185.19         6.09 o                         
  -7   8   2         53.37         61.63         6.99 o                         
  -6   8   2        122.59        122.14         5.73 o                         
  -5   8   2         17.66         13.13         2.37 o                         
  -4   8   2        786.15        826.13        15.51 o                         
  -3   8   2         28.30         28.99         1.69 o                         
  -2   8   2        455.21        465.42        15.17 o                         
  -1   8   2        522.18        536.74        15.05 o                         
   0   8   2       1299.77       1312.73        33.38 o                         
   1   8   2         70.80         65.34         2.46 o                         
   2   8   2        200.07        210.29         4.41 o                         
   3   8   2        343.40        354.87        10.41 o                         
   4   8   2         48.66         49.00         2.57 o                         
   5   8   2        116.66        115.97         3.95 o                         
   6   8   2        451.93        462.64         9.10 o                         
   7   8   2         60.28         55.64         4.53 o                         
  -7   9   2        224.92        216.50         6.64 o                         
  -6   9   2         45.67         50.08         5.14 o                         
  -5   9   2         81.59         79.11         3.36 o                         
  -4   9   2        358.95        386.82        17.87 o                         
  -3   9   2        666.49        704.29        17.84 o                         
  -2   9   2        105.76        113.90         5.10 o                         
  -1   9   2        855.11        896.88        31.85 o                         
   0   9   2       1165.60       1191.04        28.52 o                         
   1   9   2         81.45         80.49         3.84 o                         
   2   9   2        442.59        444.36         9.21 o                         
   3   9   2        869.07        902.95        21.20 o                         
   4   9   2         45.07         44.47         2.60 o                         
   5   9   2         34.08         29.43         4.30 o                         
   6   9   2        203.03        198.60         5.64 o                         
   7   9   2        182.47        174.17         5.77 o                         
  -7  10   2         46.38         42.23         4.84 o                         
  -6  10   2        128.37        119.93         8.13 o                         
  -5  10   2         95.93         94.13         6.91 o                         
  -4  10   2        636.92        690.31        14.13 o                         
  -3  10   2        451.25        475.29        12.04 o                         
  -2  10   2         84.40         84.12         5.13 o                         
  -1  10   2        169.34        179.12         6.27 o                         
   0  10   2        363.83        371.41        14.63 o                         
   1  10   2         86.23         84.31         2.77 o                         
   2  10   2        424.36        453.09        10.71 o                         
   3  10   2        189.93        178.28         4.48 o                         
   4  10   2         47.33         47.37         2.72 o                         
   5  10   2         42.93         42.68         3.52 o                         
   6  10   2        299.54        303.64         9.22 o                         
  -6  11   2         87.27         85.21        10.11 o                         
  -5  11   2        200.69        199.26         7.77 o                         
  -4  11   2         41.42         48.79         6.69 o                         
  -3  11   2        266.20        272.45         8.32 o                         
  -2  11   2        129.84        128.71         6.12 o                         
  -1  11   2        168.75        172.89         9.12 o                         
   0  11   2        453.76        456.70        13.61 o                         
   1  11   2        313.62        340.58         6.82 o                         
   2  11   2        354.43        354.76         7.75 o                         
   3  11   2         35.44         39.63         2.38 o                         
   4  11   2        174.58        186.21         7.06 o                         
   5  11   2        180.78        179.53         5.59 o                         
   6  11   2         26.10         22.98         4.25 o                         
  -6  12   2        254.52        245.85        11.31 o                         
  -5  12   2        226.98        219.40         6.98 o                         
  -4  12   2         51.75         49.83         6.13 o                         
  -2  12   2        695.12        730.05        18.92 o                         
  -1  12   2        161.84        158.73         9.39 o                         
   0  12   2         58.98         79.62         6.33 o                         
   1  12   2        429.98        436.82        10.12 o                         
   2  12   2        279.18        298.43         7.60 o                         
   3  12   2          6.64          9.99         2.72 o                         
   4  12   2        255.59        248.58         9.84 o                         
   5  12   2        210.32        213.81         6.33 o                         
  -5  13   2        106.56         93.20         6.06 o                         
  -4  13   2         67.56         65.17         6.81 o                         
  -3  13   2         64.95         60.55         5.61 o                         
  -2  13   2        308.21        303.61        15.74 o                         
  -1  13   2         18.24         19.88         5.43 o                         
   0  13   2         70.42         66.37         4.92 o                         
   1  13   2        106.75        100.13         3.93 o                         
   2  13   2         19.36         19.72         2.51 o                         
   3  13   2          9.77          8.81         2.97 o                         
   4  13   2         70.51         77.35         7.08 o                         
  -4  14   2         52.91         48.40        12.21 o                         
  -3  14   2        322.34        308.82        12.06 o                         
  -2  14   2        150.41        153.00         7.71 o                         
  -1  14   2        158.65        163.86         7.41 o                         
   0  14   2         86.69         88.65         5.73 o                         
   1  14   2        267.46        279.32        10.35 o                         
   2  14   2        124.45        119.22         5.35 o                         
   3  14   2         54.29         50.86         5.95 o                         
   4  14   2         91.31         83.66         5.36 o                         
  -3  15   2        106.91        119.27        11.70 o                         
  -2  15   2         84.77         72.99         6.15 o                         
  -1  15   2          9.61          9.93         6.42 o                         
   0  15   2         71.46         71.13         6.60 o                         
   1  15   2         26.71         40.60         5.34 o                         
   2  15   2         18.97         20.69         4.56 o                         
   0  16   2        102.52         87.93         7.32 o                         
  -9   0   3         21.55         22.16         5.34 o                         
  -7   0   3        536.37        580.97        15.50 o                         
  -5   0   3       1763.11       1793.72        42.01 o                         
  -3   0   3       1783.85       1626.35        37.13 o                         
   1   0   3        150.80        193.25         5.64 o                         
   3   0   3       2379.00       2190.98        50.29 o                         
   5   0   3        384.72        380.23        10.23 o                         
   7   0   3        828.79        833.93        34.31 o                         
  -9   1   3         11.16         10.09         3.47 o                         
  -8   1   3        115.28        112.00         4.25 o                         
  -7   1   3        138.07        143.09         4.10 o                         
  -6   1   3         58.88         64.14         2.80 o                         
  -5   1   3        121.29        129.84         3.47 o                         
  -4   1   3       2812.57       2927.33        92.97 o                         
  -3   1   3        458.47        436.15        24.67 o                         
  -2   1   3         56.13         57.66         1.95 o                         
  -1   1   3        788.03        716.05        35.97 o                         
   0   1   3        341.00        275.90         5.55 o                         
   1   1   3        662.33        633.00        15.02 o                         
   2   1   3        874.17        822.29        21.65 o                         
   3   1   3        412.78        397.53        11.10 o                         
   4   1   3        116.19        106.55         4.41 o                         
   5   1   3         35.31         36.64         2.27 o                         
   6   1   3        848.59        875.98        15.97 o                         
   7   1   3         92.19         84.79         3.97 o                         
   8   1   3         50.21         46.99         3.88 o                         
  -9   2   3        110.97        109.77        10.17 o                         
  -8   2   3        285.48        293.99         7.23 o                         
  -7   2   3        318.92        321.06         7.51 o                         
  -6   2   3        124.77        128.61         4.03 o                         
  -5   2   3        981.32       1013.02        18.02 o                         
  -4   2   3        239.07        227.53        10.35 o                         
  -3   2   3       2071.33       2007.45        47.11 o                         
  -2   2   3       2055.04       2027.51        47.98 o                         
  -1   2   3       4270.42       3910.12        88.59 o                         
   0   2   3       4346.21       3695.94       250.35 o                         
   1   2   3       1535.32       1331.49        37.70 o                         
   2   2   3       1245.56       1180.79        19.97 o                         
   3   2   3        771.66        709.96        13.22 o                         
   4   2   3        275.71        280.07         8.01 o                         
   5   2   3        900.49        857.03        15.70 o                         
   6   2   3         27.91         27.00         2.18 o                         
   7   2   3        363.64        367.40         8.17 o                         
   8   2   3        173.80        174.03         8.29 o                         
  -8   3   3         69.21         74.53         3.88 o                         
  -7   3   3         46.09         52.39         4.41 o                         
  -6   3   3         95.15        105.62         3.58 o                         
  -5   3   3        519.24        585.20        16.19 o                         
  -4   3   3        186.84        177.31         4.40 o                         
  -3   3   3       1533.45       1495.04        27.43 o                         
  -2   3   3       2671.13       2700.00        52.72 o                         
  -1   3   3        841.23        806.24        14.11 o                         
   0   3   3       2044.44       1869.75        35.46 o                         
   1   3   3       1233.21       1117.07        19.28 o                         
   2   3   3        261.64        258.40         7.78 o                         
   3   3   3        616.64        614.42        11.51 o                         
   4   3   3        171.45        174.70         4.29 o                         
   5   3   3        509.12        500.53        10.67 o                         
   6   3   3         28.83         28.54         2.86 o                         
   7   3   3        213.90        203.44         5.33 o                         
   8   3   3        116.54        109.97         5.17 o                         
  -8   4   3          8.64          6.60         3.37 o                         
  -7   4   3         45.18         39.78         2.77 o                         
  -6   4   3        989.82        970.64        17.67 o                         
  -5   4   3        454.97        458.88         9.51 o                         
  -4   4   3        283.39        285.26         9.40 o                         
  -3   4   3        389.50        393.02         7.84 o                         
  -2   4   3       2586.59       2476.60        48.64 o                         
  -1   4   3        837.60        802.17        21.68 o                         
   0   4   3        942.08        898.84        15.24 o                         
   1   4   3       1966.86       1807.59        29.39 o                         
   2   4   3        201.58        190.65         4.60 o                         
   3   4   3        538.73        559.96        10.65 o                         
   4   4   3        872.44        873.46        15.51 o                         
   5   4   3        305.30        314.33         7.23 o                         
   6   4   3         49.58         48.12         2.72 o                         
   7   4   3         35.40         39.97         3.33 o                         
   8   4   3        229.52        231.85         5.80 o                         
  -8   5   3         44.95         38.17         4.00 o                         
  -7   5   3         75.74         70.04         3.54 o                         
  -6   5   3         44.19         38.74         2.73 o                         
  -5   5   3        700.94        760.23        14.06 o                         
  -4   5   3         96.79         86.89         2.89 o                         
  -3   5   3       1677.53       1732.13        33.69 o                         
  -2   5   3        227.06        231.24         5.47 o                         
  -1   5   3        610.10        607.69        16.10 o                         
   0   5   3        440.26        383.05         9.49 o                         
   1   5   3       4815.43       4751.86        94.96 o                         
   2   5   3        881.73        919.12        16.42 o                         
   3   5   3        219.62        221.00         5.85 o                         
   4   5   3        375.41        371.50        10.24 o                         
   5   5   3        828.01        865.06        15.89 o                         
   6   5   3          6.36          5.18         2.38 o                         
   7   5   3        117.73        120.79         4.22 o                         
  -8   6   3         79.71         73.34         4.78 o                         
  -7   6   3        123.79        127.81        10.06 o                         
  -6   6   3        204.06        208.97         8.94 o                         
  -5   6   3        194.30        199.18         5.36 o                         
  -4   6   3         32.48         32.68         1.95 o                         
  -3   6   3        559.00        571.37        14.42 o                         
  -2   6   3        643.12        688.24        17.48 o                         
  -1   6   3        906.97        932.41        23.75 o                         
   0   6   3        645.42        665.44        28.08 o                         
   1   6   3         12.69         11.58         1.22 o                         
   2   6   3        153.27        163.39         3.87 o                         
   3   6   3        109.09        106.64         3.00 o                         
   4   6   3        333.30        335.64         7.26 o                         
   5   6   3        298.48        314.00        10.93 o                         
   6   6   3         19.72         16.56         2.64 o                         
   7   6   3        236.44        223.69         5.82 o                         
  -8   7   3        226.66        227.28         9.36 o                         
  -7   7   3        404.12        413.97        11.94 o                         
  -6   7   3        172.80        166.09         5.93 o                         
  -5   7   3        255.57        273.75        11.80 o                         
  -4   7   3        581.50        606.22        16.43 o                         
  -3   7   3        471.70        519.22         9.70 o                         
  -2   7   3        298.12        312.99         9.09 o                         
  -1   7   3       2414.13       2485.08        57.04 o                         
   0   7   3       1189.11       1230.95        43.66 o                         
   1   7   3       1398.51       1433.58        39.63 o                         
   2   7   3       1006.73       1010.64        34.68 o                         
   3   7   3       1755.47       1814.00        37.49 o                         
   4   7   3        348.72        350.09         9.03 o                         
   5   7   3        122.33        125.90         4.00 o                         
   6   7   3        268.43        264.10         6.32 o                         
   7   7   3        110.63        111.74         4.71 o                         
  -7   8   3        144.16        145.43         5.57 o                         
  -6   8   3         69.28         70.59         3.78 o                         
  -5   8   3         91.21         86.61         3.30 o                         
  -4   8   3        143.82        148.74        10.95 o                         
  -3   8   3         17.48         19.36         1.46 o                         
  -2   8   3        641.07        650.61        18.14 o                         
  -1   8   3        660.11        665.84        26.03 o                         
   0   8   3         93.92         96.53         3.66 o                         
   1   8   3          6.29          4.68         0.96 o                         
   2   8   3         55.11         59.20         2.07 o                         
   3   8   3        662.02        719.05        13.15 o                         
   4   8   3        185.83        185.03         8.92 o                         
   5   8   3         11.65         11.53         2.59 o                         
   6   8   3         72.03         67.79         6.18 o                         
   7   8   3         65.29         67.10         4.32 o                         
  -7   9   3         85.97         83.07         5.12 o                         
  -6   9   3          0.92          0.93         3.63 o                         
  -5   9   3        202.46        201.09         5.53 o                         
  -4   9   3       1578.77       1621.90        27.62 o                         
  -3   9   3         93.85        111.24         4.69 o                         
  -2   9   3         41.97         40.51         3.18 o                         
  -1   9   3        608.04        633.12        17.60 o                         
   0   9   3        483.96        524.38        14.03 o                         
   1   9   3        449.21        444.10        12.48 o                         
   2   9   3        648.64        662.64        24.97 o                         
   3   9   3        437.34        447.86         9.76 o                         
   4   9   3         36.74         33.41         2.87 o                         
   5   9   3         83.60         76.94         3.69 o                         
   6   9   3        623.57        619.70        11.61 o                         
  -7  10   3        248.15        249.94         6.79 o                         
  -6  10   3        102.58         92.57         4.53 o                         
  -5  10   3         88.75         83.28         6.64 o                         
  -4  10   3         19.79         21.30         4.75 o                         
  -3  10   3        263.36        299.08         9.69 o                         
  -2  10   3        250.99        239.31         8.16 o                         
  -1  10   3        196.68        214.00         6.99 o                         
   0  10   3        804.52        793.11        20.42 o                         
   1  10   3        106.88        120.49         3.51 o                         
   2  10   3        699.59        716.69        15.36 o                         
   3  10   3        624.62        631.67        16.21 o                         
   4  10   3         62.27         58.31         2.96 o                         
   5  10   3        191.94        207.92         5.91 o                         
   6  10   3         23.57         25.78         3.82 o                         
  -6  11   3        166.02        148.63         5.37 o                         
  -5  11   3         91.68         90.43         4.21 o                         
  -4  11   3         17.80         16.35         3.19 o                         
  -3  11   3         79.15         92.52         5.28 o                         
  -2  11   3        179.61        186.80         7.44 o                         
  -1  11   3        115.91        143.59         7.56 o                         
   0  11   3         55.90         59.56         3.54 o                         
   1  11   3         72.35         60.81         7.59 o                         
   2  11   3         96.20        104.57         3.79 o                         
   3  11   3         29.26         29.04         2.59 o                         
   4  11   3        201.54        214.35         5.70 o                         
   5  11   3        170.99        162.05         9.04 o                         
  -6  12   3        218.50        204.24        13.15 o                         
  -5  12   3        133.43        135.55         9.00 o                         
  -4  12   3         30.29         27.56         7.62 o                         
  -3  12   3        278.98        289.30        11.31 o                         
  -2  12   3        346.07        345.89        10.56 o                         
  -1  12   3         43.32         36.38         3.84 o                         
   0  12   3        159.55        156.87         6.54 o                         
   1  12   3        348.85        355.36        19.48 o                         
   2  12   3        130.26        123.02         4.48 o                         
   3  12   3         53.64         49.57         3.63 o                         
   4  12   3        205.88        212.56         5.92 o                         
   5  12   3        316.74        324.83         7.15 o                         
  -5  13   3         26.29         31.43         8.04 o                         
  -4  13   3         20.48         13.61         5.94 o                         
  -3  13   3         38.27         35.15         5.28 o                         
  -2  13   3         55.68         53.35         5.46 o                         
   0  13   3         14.28         12.42         4.20 o                         
   1  13   3        179.45        194.66         7.50 o                         
   2  13   3         10.28          5.22         2.78 o                         
   3  13   3         32.39         30.67         3.55 o                         
   4  13   3         94.42         92.03        10.65 o                         
  -3  14   3        202.52        173.52         9.57 o                         
  -2  14   3        395.06        385.03        13.61 o                         
  -1  14   3         36.69         38.30         5.25 o                         
   0  14   3        113.29        121.03         6.72 o                         
   1  14   3         62.30         66.34         6.12 o                         
   2  14   3         58.80         56.44         3.43 o                         
   3  14   3         44.54         44.32         6.35 o                         
  -3  15   3          7.65          2.79         9.96 o                         
  -2  15   3         18.67         19.37         6.30 o                         
  -1  15   3        142.20        156.63         8.19 o                         
   0  15   3        163.46        171.42         7.80 o                         
   1  15   3         24.60         23.15         6.48 o                         
   2  15   3        192.32        180.92         8.94 o                         
  -8   0   4        881.44        935.05        22.82 o                         
  -6   0   4         73.20         61.78         3.96 o                         
  -4   0   4       2552.79       2494.89        56.74 o                         
  -2   0   4         17.47         14.27         1.53 o                         
   0   0   4       3626.53       3240.23        71.88 o                         
   2   0   4       6343.83       6235.72       137.89 o                         
   4   0   4         25.68         22.49         2.67 o                         
   6   0   4       1642.61       1595.01        37.67 o                         
   8   0   4         44.15         37.19         6.00 o                         
  -9   1   4         31.69         32.27         3.95 o                         
  -8   1   4        151.71        150.68         4.72 o                         
  -7   1   4         99.47        109.64         6.30 o                         
  -6   1   4         22.78         22.66         3.69 o                         
  -5   1   4         32.05         30.81         1.88 o                         
  -4   1   4        212.52        207.47        19.90 o                         
  -3   1   4         45.77         44.91         1.73 o                         
  -2   1   4        915.19        878.56        24.32 o                         
  -1   1   4       1379.63       1289.77        53.72 o                         
   0   1   4       2742.49       2526.78        40.81 o                         
   1   1   4        499.67        494.47        10.72 o                         
   2   1   4        116.06        113.50         3.12 o                         
   3   1   4       1579.85       1611.85        33.68 o                         
   4   1   4         74.73         77.46         3.54 o                         
   5   1   4          9.78         11.77         2.42 o                         
   6   1   4         48.88         49.99         4.23 o                         
   7   1   4          3.88          5.37         2.61 o                         
   8   1   4         79.95         71.31         4.04 o                         
  -9   2   4         56.79         51.01         4.38 o                         
  -8   2   4        317.12        321.11         8.01 o                         
  -7   2   4         80.34         80.99         6.09 o                         
  -6   2   4        204.25        230.90         8.28 o                         
  -5   2   4        396.86        387.24         9.69 o                         
  -4   2   4        649.44        616.90        17.27 o                         
  -3   2   4        470.02        443.17        10.11 o                         
  -2   2   4       1879.23       1723.03        43.98 o                         
  -1   2   4       1740.84       1643.34        32.52 o                         
   0   2   4       6131.27       5708.61       129.28 o                         
   1   2   4        951.60        914.87        22.88 o                         
   2   2   4       1193.39       1149.05        51.37 o                         
   3   2   4        279.38        280.69         6.34 o                         
   4   2   4        664.86        677.65        12.72 o                         
   5   2   4        291.28        286.34         6.07 o                         
   6   2   4        301.85        284.13         6.74 o                         
   7   2   4        107.67        108.85         6.34 o                         
  -8   3   4         46.18         44.98         3.52 o                         
  -7   3   4         50.23         52.47         3.85 o                         
  -6   3   4        574.69        613.13        11.90 o                         
  -5   3   4        183.88        180.32         6.06 o                         
  -4   3   4        117.60        122.23         4.06 o                         
  -3   3   4        926.07        908.99        31.88 o                         
  -2   3   4       2149.82       2066.06        67.17 o                         
  -1   3   4         48.60         43.52         2.05 o                         
   0   3   4       1098.59       1069.39        27.92 o                         
   1   3   4        113.69        117.19         2.88 o                         
   2   3   4        132.01        124.99         3.14 o                         
   3   3   4        214.02        212.22         5.06 o                         
   4   3   4        979.90        975.63        17.99 o                         
   5   3   4        250.90        249.92         6.04 o                         
   6   3   4         44.26         41.70         4.54 o                         
   7   3   4        103.98        106.46         4.13 o                         
  -8   4   4         64.81         65.59         3.84 o                         
  -7   4   4         37.88         29.87         4.29 o                         
  -6   4   4        380.72        385.23         9.33 o                         
  -5   4   4        189.03        196.82         5.62 o                         
  -4   4   4        206.10        212.67         5.25 o                         
  -3   4   4        725.58        717.57        15.84 o                         
  -2   4   4        992.18        987.58        16.60 o                         
  -1   4   4         87.63         89.86         2.88 o                         
   0   4   4       1531.88       1461.55        28.69 o                         
   1   4   4       3403.38       3345.73        57.08 o                         
   2   4   4        234.21        233.76         5.18 o                         
   3   4   4         19.91         24.78         2.64 o                         
   4   4   4        564.60        584.31        10.91 o                         
   5   4   4        162.50        163.14         4.48 o                         
   6   4   4         45.28         52.33         2.87 o                         
   7   4   4        163.68        166.18         5.18 o                         
  -8   5   4          8.64          3.73         3.83 o                         
  -7   5   4         45.83         49.91         3.70 o                         
  -6   5   4       1658.83       1683.42        32.60 o                         
  -5   5   4        126.72        138.06         4.91 o                         
  -4   5   4        193.17        203.94         4.80 o                         
  -3   5   4        193.99        195.70         6.34 o                         
  -2   5   4       2269.61       2274.07        81.61 o                         
  -1   5   4        437.29        397.14         9.29 o                         
   0   5   4       1310.19       1289.50        22.22 o                         
   1   5   4        663.01        629.10        11.62 o                         
   2   5   4        123.72        127.20         3.15 o                         
   3   5   4        306.59        315.58         6.29 o                         
   4   5   4       1922.49       2004.97        46.17 o                         
   5   5   4        160.60        172.19         4.88 o                         
   6   5   4         10.74          9.31         2.56 o                         
   7   5   4        153.57        145.05        13.99 o                         
  -8   6   4         76.53         69.44         5.16 o                         
  -7   6   4         69.14         67.64         3.17 o                         
  -6   6   4          9.13         11.11         2.67 o                         
  -5   6   4        280.41        269.14        10.87 o                         
  -4   6   4        732.89        753.67        13.89 o                         
  -3   6   4        508.20        524.41        14.51 o                         
  -2   6   4        603.71        603.27        24.70 o                         
  -1   6   4        122.54        130.42         4.83 o                         
   0   6   4       1059.49       1012.17        18.49 o                         
   1   6   4         33.37         40.36         1.83 o                         
   2   6   4        492.77        522.15         9.84 o                         
   3   6   4         16.76         19.91         1.74 o                         
   4   6   4         46.78         50.59         2.42 o                         
   5   6   4         66.81         62.99         3.04 o                         
   6   6   4         18.77         16.37         2.80 o                         
   7   6   4         65.26         58.33         4.04 o                         
  -8   7   4        223.41        229.29         6.64 o                         
  -7   7   4         46.86         41.76         3.68 o                         
  -6   7   4        185.05        182.93         7.09 o                         
  -5   7   4        583.45        595.38        11.80 o                         
  -4   7   4       1374.35       1396.32        23.78 o                         
  -3   7   4        456.27        443.17        10.54 o                         
  -2   7   4       1292.39       1326.28        31.82 o                         
  -1   7   4        826.21        841.58        22.70 o                         
   0   7   4       1764.88       1754.64        47.04 o                         
   1   7   4        142.58        144.31         4.27 o                         
   2   7   4       1064.15       1121.69        41.53 o                         
   3   7   4        367.66        375.41         8.92 o                         
   4   7   4        292.26        303.68        14.65 o                         
   5   7   4        153.29        155.69         4.43 o                         
   6   7   4        313.86        330.90         7.35 o                         
   7   7   4        120.76        111.03         4.86 o                         
  -7   8   4         19.72         18.73         4.25 o                         
  -6   8   4         11.38         13.93         2.31 o                         
  -5   8   4        139.22        142.09         5.34 o                         
  -4   8   4        716.04        747.81        14.74 o                         
  -3   8   4          0.97          3.88         1.73 o                         
  -2   8   4         10.73         14.45         3.60 o                         
  -1   8   4         28.22         34.88         2.82 o                         
   0   8   4        229.35        219.94         6.72 o                         
   1   8   4        558.52        568.52        16.27 o                         
   2   8   4        673.27        696.10        14.33 o                         
   3   8   4        104.41        109.64         8.08 o                         
   4   8   4        159.44        156.15         5.79 o                         
   5   8   4         50.74         52.34         2.97 o                         
   6   8   4        379.14        383.24         8.23 o                         
  -7   9   4        194.08        192.03         6.59 o                         
  -6   9   4         50.13         45.56         3.64 o                         
  -5   9   4        320.37        318.96         8.71 o                         
  -4   9   4        431.56        445.30        13.35 o                         
  -3   9   4         81.83         75.93         4.38 o                         
  -2   9   4        593.97        617.14        17.15 o                         
  -1   9   4        827.27        880.17        22.79 o                         
   0   9   4        330.08        329.16        10.50 o                         
   1   9   4          0.09          0.28         1.11 o                         
   2   9   4        676.51        685.15        16.73 o                         
   3   9   4        659.44        687.68        12.75 o                         
   4   9   4         78.35         80.65         3.30 o                         
   5   9   4        139.70        130.46         4.47 o                         
   6   9   4        221.39        212.11         6.00 o                         
  -7  10   4        187.79        173.74        12.45 o                         
  -6  10   4         33.57         32.05         5.20 o                         
  -5  10   4         43.83         34.28         3.78 o                         
  -4  10   4        437.15        457.39        12.93 o                         
  -3  10   4        104.66        107.63         5.43 o                         
  -2  10   4        111.19        129.94         5.37 o                         
  -1  10   4        349.01        353.09        10.95 o                         
   0  10   4        145.64        153.33         5.79 o                         
   1  10   4         63.09         67.31         2.22 o                         
   2  10   4        689.30        712.89        12.73 o                         
   3  10   4        121.84        127.84         3.81 o                         
   4  10   4         83.53         81.14         3.60 o                         
   5  10   4        121.13        120.26         4.65 o                         
   6  10   4        176.08        170.70         8.13 o                         
  -6  11   4          5.19          2.09         4.78 o                         
  -5  11   4         30.80         36.05         4.98 o                         
  -4  11   4         66.77         63.31         5.52 o                         
  -3  11   4        142.73        142.33         6.45 o                         
  -1  11   4         45.90         49.06         4.08 o                         
   0  11   4        412.43        394.05        11.10 o                         
   1  11   4        182.79        194.39         7.53 o                         
   2  11   4         86.15         87.73         3.11 o                         
   3  11   4         66.66         67.08         3.24 o                         
   4  11   4         13.68          9.14         3.46 o                         
   5  11   4        192.48        199.52         7.15 o                         
  -6  12   4        265.96        265.08        10.68 o                         
  -5  12   4         79.01         62.97         4.85 o                         
  -4  12   4          5.09          0.57         4.65 o                         
  -3  12   4        249.10        245.31         9.42 o                         
  -2  12   4        431.77        449.68        13.70 o                         
  -1  12   4         21.44         14.45         4.02 o                         
   0  12   4        178.82        187.46         7.47 o                         
   1  12   4        403.20        425.27        13.08 o                         
   2  12   4         93.47         89.18         6.97 o                         
   3  12   4         64.34         53.39         3.87 o                         
   4  12   4        364.00        378.58        15.38 o                         
  -5  13   4         28.37         21.65         6.66 o                         
  -4  13   4         53.54         50.56         8.67 o                         
  -3  13   4          9.25          6.30         5.25 o                         
  -2  13   4         48.34         42.34         5.70 o                         
  -1  13   4          0.29         -5.73         4.38 o                         
   0  13   4         60.51         65.14         7.08 o                         
   1  13   4        142.11        152.76         7.08 o                         
   2  13   4         12.71          7.95         3.04 o                         
   3  13   4          5.28          5.37         3.91 o                         
   4  13   4        237.82        236.77         8.06 o                         
  -3  14   4        167.50        156.93         8.61 o                         
  -2  14   4        137.10        132.13         7.92 o                         
  -1  14   4         51.57         53.05         6.99 o                         
   0  14   4         93.70        102.92        10.53 o                         
   1  14   4        299.77        298.39         9.45 o                         
   2  14   4         48.31         43.00         5.37 o                         
   3  14   4        127.73        121.86         5.59 o                         
  -2  15   4         64.56         54.34         8.22 o                         
  -1  15   4         56.32         54.40         6.99 o                         
   0  15   4         85.12         89.13         6.75 o                         
   1  15   4         16.83         15.38         6.96 o                         
  -9   0   5        175.08        152.49         7.83 o                         
  -7   0   5        290.11        302.35         8.85 o                         
  -3   0   5        146.94        173.49         5.37 o                         
  -1   0   5       4281.59       3878.03        89.25 o                         
   1   0   5       1920.96       1858.11        45.52 o                         
   3   0   5       2975.96       2992.43        71.40 o                         
   5   0   5        776.90        770.53        21.47 o                         
   7   0   5          2.42         -1.26         4.14 o                         
  -9   1   5         43.00         36.48         4.00 o                         
  -8   1   5        421.12        444.72        13.20 o                         
  -7   1   5         84.89         82.24         4.17 o                         
  -6   1   5        133.94        136.70         4.82 o                         
  -5   1   5        168.27        184.73         4.24 o                         
  -4   1   5        258.19        269.97         5.72 o                         
  -3   1   5        150.44        147.91         3.57 o                         
  -2   1   5        155.71        135.14         3.21 o                         
  -1   1   5        142.93        135.79         3.87 o                         
   0   1   5        180.63        180.72         4.72 o                         
   1   1   5         90.91        107.15         2.94 o                         
   2   1   5       4141.29       4154.96        67.49 o                         
   3   1   5        405.22        390.11         7.48 o                         
   4   1   5         64.19         64.41         2.61 o                         
   5   1   5        319.94        344.02         7.67 o                         
   6   1   5        121.42        122.00         4.42 o                         
   7   1   5         28.91         25.94         7.47 o                         
  -9   2   5        156.50        149.47         5.43 o                         
  -8   2   5         78.63         86.38         4.49 o                         
  -7   2   5        348.75        370.48         8.29 o                         
  -6   2   5         80.91         79.97         5.71 o                         
  -5   2   5        599.42        640.82        12.12 o                         
  -4   2   5        849.68        902.68        15.98 o                         
  -3   2   5        310.69        294.12         6.20 o                         
  -2   2   5        256.49        249.79         5.05 o                         
  -1   2   5       1938.72       1677.24        43.09 o                         
   0   2   5       2762.55       2754.36        69.09 o                         
   1   2   5       2186.72       2104.83        68.21 o                         
   2   2   5        610.84        603.55        16.43 o                         
   3   2   5       1245.96       1281.54        31.25 o                         
   4   2   5        367.78        376.42        10.59 o                         
   5   2   5        816.03        837.08        20.80 o                         
   6   2   5        122.32        128.03         9.61 o                         
   7   2   5        202.72        210.53         5.91 o                         
  -8   3   5          0.11          4.21         3.68 o                         
  -7   3   5        191.04        191.68        25.84 o                         
  -6   3   5        130.35        138.09         4.36 o                         
  -5   3   5        271.96        302.44         6.65 o                         
  -4   3   5        788.23        860.11        17.03 o                         
  -3   3   5       1031.20       1003.73        24.14 o                         
  -2   3   5        273.01        269.78        11.91 o                         
  -1   3   5          4.05          6.67         2.91 o                         
   0   3   5        564.82        549.94        10.04 o                         
   1   3   5        751.65        707.99        14.78 o                         
   2   3   5        148.05        146.92         3.76 o                         
   3   3   5        560.00        558.44        11.10 o                         
   4   3   5        311.65        320.48         7.21 o                         
   5   3   5        518.65        557.94        11.95 o                         
   6   3   5         30.45         27.37         2.71 o                         
   7   3   5        233.71        234.72        11.98 o                         
  -8   4   5         26.15         23.15         4.34 o                         
  -7   4   5         55.20         54.13         4.68 o                         
  -6   4   5       1041.27       1097.12        20.99 o                         
  -5   4   5        255.00        278.96        12.48 o                         
  -4   4   5         37.60         42.55         2.29 o                         
  -3   4   5        498.27        495.77         9.27 o                         
  -2   4   5        399.53        366.86         8.62 o                         
  -1   4   5        434.70        414.83         8.07 o                         
   0   4   5       1776.20       1788.55        29.72 o                         
   1   4   5        833.34        823.01        24.98 o                         
   2   4   5        115.93        119.49         3.14 o                         
   3   4   5        134.40        140.61         3.60 o                         
   4   4   5        660.81        687.39        14.07 o                         
   5   4   5        160.24        172.34         4.76 o                         
   6   4   5         38.03         36.53         2.86 o                         
   7   4   5        128.26        132.27         4.50 o                         
  -8   5   5         10.35         12.62         3.88 o                         
  -7   5   5        262.53        265.69         6.34 o                         
  -6   5   5        114.27        126.33         4.43 o                         
  -5   5   5        369.82        392.06        11.77 o                         
  -4   5   5        111.75        113.30         3.74 o                         
  -3   5   5       2374.19       2447.03        42.54 o                         
  -2   5   5        643.95        642.12        11.33 o                         
  -1   5   5        104.87         91.13         4.45 o                         
   0   5   5        489.48        480.08         9.24 o                         
   1   5   5       1634.74       1671.00        28.31 o                         
   2   5   5         46.83         52.73         2.11 o                         
   3   5   5        251.52        264.96         5.70 o                         
   4   5   5        180.77        194.61         5.06 o                         
   5   5   5        284.27        290.34         8.32 o                         
   6   5   5         15.42          9.41         2.54 o                         
   7   5   5        606.45        627.79        11.75 o                         
  -8   6   5         26.74         21.38         4.98 o                         
  -7   6   5        126.08        120.50         4.68 o                         
  -6   6   5        273.23        283.03         7.53 o                         
  -5   6   5         85.64         81.21         3.79 o                         
  -4   6   5        149.04        143.11         3.74 o                         
  -3   6   5        175.83        192.29         4.33 o                         
  -2   6   5        305.01        276.13         6.49 o                         
  -1   6   5         92.05         96.14         2.27 o                         
   0   6   5        243.64        261.34         6.82 o                         
   1   6   5         48.99         50.59         1.93 o                         
   2   6   5        278.18        273.35         5.79 o                         
   3   6   5        416.30        425.38         9.28 o                         
   4   6   5        204.31        194.71         5.05 o                         
   5   6   5        381.46        369.84         9.27 o                         
   6   6   5        119.09        111.73         4.17 o                         
   7   6   5         53.21         48.83         3.97 o                         
  -8   7   5        110.73         99.74         5.22 o                         
  -7   7   5        165.31        152.87         5.37 o                         
  -6   7   5        114.57        115.20         4.34 o                         
  -5   7   5        632.52        649.05        15.77 o                         
  -4   7   5        525.81        522.84        10.84 o                         
  -3   7   5        910.12        938.74        20.18 o                         
  -2   7   5        575.00        579.96        25.09 o                         
  -1   7   5       2111.12       2198.39        52.21 o                         
   0   7   5        564.01        569.72        10.27 o                         
   1   7   5         92.38        101.70         2.81 o                         
   2   7   5        417.73        426.60         9.37 o                         
   3   7   5        473.13        512.34         9.58 o                         
   4   7   5         70.11         74.88         3.46 o                         
   5   7   5        423.39        437.21        12.75 o                         
   6   7   5        210.51        204.03         5.60 o                         
  -7   8   5         35.94         26.43         3.61 o                         
  -6   8   5         75.81         73.47         3.89 o                         
  -5   8   5        169.18        181.98         9.64 o                         
  -4   8   5        156.80        147.54         6.51 o                         
  -3   8   5          9.66          7.44         2.94 o                         
  -2   8   5        131.30        117.89         4.92 o                         
  -1   8   5        563.85        590.69        16.13 o                         
   0   8   5        530.29        513.77        14.03 o                         
   1   8   5        141.07        142.60         4.25 o                         
   2   8   5         23.46         21.48         1.72 o                         
   3   8   5        128.85        131.84         3.87 o                         
   4   8   5        129.32        126.39         7.60 o                         
   5   8   5         64.93         60.12         3.38 o                         
   6   8   5        106.01         96.29         4.26 o                         
  -7   9   5         38.56         34.13         5.04 o                         
  -6   9   5         29.45         29.64         3.57 o                         
  -5   9   5        178.19        165.46         5.26 o                         
  -4   9   5        739.86        757.94        20.12 o                         
  -3   9   5        303.36        300.97        10.17 o                         
  -2   9   5        320.90        309.78         9.84 o                         
  -1   9   5        690.74        721.08        19.76 o                         
   0   9   5         76.38         75.63         4.02 o                         
   1   9   5        293.91        299.67         7.12 o                         
   2   9   5       1016.71       1026.01        17.85 o                         
   3   9   5        196.45        196.86         4.90 o                         
   4   9   5         38.35         38.39         2.83 o                         
   5   9   5        120.12        118.12         7.75 o                         
   6   9   5        171.31        165.49         5.34 o                         
  -7  10   5        106.41         94.75         9.03 o                         
  -6  10   5         22.54         22.34         6.15 o                         
  -5  10   5         79.51         76.87         3.74 o                         
  -4  10   5        271.27        278.44        25.75 o                         
  -3  10   5        150.86        155.13         6.69 o                         
  -2  10   5        376.59        366.97        11.16 o                         
  -1  10   5        679.64        716.49        19.10 o                         
   0  10   5        264.80        262.70         8.46 o                         
   1  10   5        241.93        247.26         5.67 o                         
   2  10   5         93.87         98.75         3.49 o                         
   3  10   5        282.47        302.06         6.66 o                         
   4  10   5         33.51         35.64         3.08 o                         
   5  10   5        101.75         99.89         4.45 o                         
  -6  11   5         84.13         77.36         5.12 o                         
  -5  11   5         46.24         38.50         3.87 o                         
  -4  11   5         44.95         45.85         5.43 o                         
  -3  11   5         10.62         13.05         4.05 o                         
  -2  11   5        185.49        169.11        11.43 o                         
  -1  11   5         42.02         33.89         6.03 o                         
   0  11   5        277.99        296.50        12.54 o                         
   1  11   5        113.73        107.30         5.04 o                         
   2  11   5         93.97         93.09         3.55 o                         
   3  11   5        170.26        179.08         7.72 o                         
   4  11   5        172.23        166.20         5.32 o                         
   5  11   5        111.24        102.16         6.60 o                         
  -5  12   5         58.00         57.67         7.02 o                         
  -4  12   5         79.59         62.26         6.00 o                         
  -3  12   5        432.96        430.91        13.61 o                         
  -2  12   5        149.38        139.84         7.11 o                         
  -1  12   5         61.59         59.80         5.07 o                         
   0  12   5        272.84        281.53         9.09 o                         
   1  12   5        562.89        600.11        16.22 o                         
   2  12   5         61.98         52.48         3.68 o                         
   3  12   5        103.99        102.29         5.13 o                         
   4  12   5        245.95        243.83         6.58 o                         
  -5  13   5          2.69          2.91         8.16 o                         
  -4  13   5          0.94          9.42         5.58 o                         
  -3  13   5         84.01         75.30         7.08 o                         
  -2  13   5          9.24          9.87         5.16 o                         
  -1  13   5         12.40          6.45         7.08 o                         
   0  13   5        195.56        216.28        11.97 o                         
   1  13   5        245.50        269.96        15.02 o                         
   2  13   5         14.27         12.12         4.47 o                         
   3  13   5         14.57         13.44         4.17 o                         
  -3  14   5         54.02         55.30         6.66 o                         
  -2  14   5        141.68        164.76        12.27 o                         
  -1  14   5         57.96         59.98         6.27 o                         
   0  14   5        428.29        442.72        12.93 o                         
   1  14   5        110.37        103.16         7.86 o                         
   2  14   5         19.00         25.73         5.10 o                         
  -2  15   5        240.27        242.34        10.20 o                         
  -1  15   5        129.81        141.10         8.22 o                         
   0  15   5         15.82         21.74         6.99 o                         
  -6   0   6         82.83         81.72         4.41 o                         
  -4   0   6       1944.06       2080.23        49.30 o                         
  -2   0   6       4133.01       4036.91        91.53 o                         
   0   0   6         79.59         78.30         3.18 o                         
   2   0   6       4289.19       4308.40        97.94 o                         
   4   0   6         84.85         93.83         4.56 o                         
   6   0   6        509.15        488.91        14.09 o                         
  -8   1   6         48.12         51.27         6.01 o                         
  -7   1   6          8.89          6.21         4.30 o                         
  -6   1   6         60.26         62.18         2.97 o                         
  -5   1   6        357.94        387.21         7.87 o                         
  -4   1   6        692.79        705.01        13.01 o                         
  -3   1   6        165.36        178.42         9.48 o                         
  -2   1   6        865.01        849.44        15.19 o                         
  -1   1   6        414.25        390.01         8.00 o                         
   0   1   6        143.82        136.38         3.47 o                         
   1   1   6         28.01         30.74         2.68 o                         
   2   1   6        105.97        102.05         2.88 o                         
   3   1   6        102.26         96.05         2.86 o                         
   4   1   6        261.61        265.38         5.93 o                         
   5   1   6        138.83        135.42         4.09 o                         
   6   1   6         69.85         71.89         3.33 o                         
   7   1   6         19.67         18.94         3.15 o                         
  -8   2   6        151.47        153.64         4.61 o                         
  -7   2   6        119.47        118.29         4.81 o                         
  -6   2   6        479.10        509.08        13.21 o                         
  -5   2   6        114.27        129.49         3.44 o                         
  -4   2   6       1153.36       1237.27        21.35 o                         
  -3   2   6        320.41        318.05        14.15 o                         
  -2   2   6       1138.35       1096.30        35.49 o                         
  -1   2   6        600.53        562.61        10.04 o                         
   0   2   6       1325.14       1252.24        38.33 o                         
   1   2   6        530.29        507.21        22.75 o                         
   2   2   6        677.41        714.19        13.55 o                         
   3   2   6        122.29        123.42         3.46 o                         
   4   2   6        823.91        886.20        22.76 o                         
   5   2   6        212.71        209.15         6.07 o                         
   6   2   6        220.61        218.14         7.74 o                         
   7   2   6         45.51         50.01         3.67 o                         
  -8   3   6         10.03         10.72         4.29 o                         
  -7   3   6        195.25        202.57         8.40 o                         
  -6   3   6        598.81        637.28        14.66 o                         
  -5   3   6          1.95         -1.00         2.31 o                         
  -4   3   6        695.08        745.58        25.49 o                         
  -3   3   6        255.52        250.19         5.65 o                         
  -2   3   6        630.04        610.61        23.09 o                         
  -1   3   6        232.30        237.53         5.09 o                         
   0   3   6        679.93        635.49        15.89 o                         
   1   3   6        229.45        239.73         7.38 o                         
   2   3   6        164.19        164.85         9.93 o                         
   3   3   6        189.77        189.19         4.70 o                         
   4   3   6       1003.55       1041.54        19.40 o                         
   5   3   6        291.07        285.77         6.99 o                         
   6   3   6        166.43        164.32         6.28 o                         
   7   3   6         74.39         68.66         4.08 o                         
  -8   4   6         11.42         13.46         4.03 o                         
  -7   4   6        172.68        162.18         6.66 o                         
  -6   4   6        243.83        255.55         6.99 o                         
  -5   4   6          6.34          2.82         2.61 o                         
  -4   4   6        174.69        194.75         5.31 o                         
  -3   4   6        848.51        930.25        24.95 o                         
  -2   4   6        145.51        157.60         3.75 o                         
  -1   4   6         85.42         85.83         2.39 o                         
   0   4   6        844.23        865.28        15.34 o                         
   1   4   6        894.85        928.96        21.71 o                         
   2   4   6         69.17         71.89         2.57 o                         
   3   4   6          7.64          7.35         2.83 o                         
   4   4   6        303.37        320.55         7.72 o                         
   5   4   6          1.78          1.20         2.08 o                         
   6   4   6         61.94         58.29         3.50 o                         
   7   4   6        461.30        462.96         9.40 o                         
  -8   5   6          9.78          7.78         4.58 o                         
  -7   5   6          8.45          2.64         3.28 o                         
  -6   5   6        809.83        822.75        15.41 o                         
  -5   5   6        227.61        235.56         6.30 o                         
  -4   5   6        373.88        387.57        11.77 o                         
  -3   5   6        209.23        210.26         6.53 o                         
  -2   5   6        210.14        212.86         5.68 o                         
  -1   5   6        145.74        146.53         4.81 o                         
   0   5   6       2918.50       2877.39        52.59 o                         
   1   5   6        276.77        276.18         5.62 o                         
   2   5   6         46.92         46.49         2.06 o                         
   3   5   6        473.89        486.32         9.41 o                         
   4   5   6        967.87       1008.14        17.91 o                         
   5   5   6         80.02         81.57         3.52 o                         
   6   5   6        257.44        266.14         6.22 o                         
  -8   6   6         37.36         32.76         4.89 o                         
  -7   6   6         83.22         78.89         5.03 o                         
  -6   6   6         78.82         76.90         3.96 o                         
  -5   6   6         60.03         63.82         3.54 o                         
  -4   6   6        540.22        557.98        10.89 o                         
  -3   6   6         22.30         21.67         1.59 o                         
  -2   6   6        747.86        713.65        12.87 o                         
  -1   6   6         42.94         45.10         2.44 o                         
   0   6   6        125.71        125.13         3.64 o                         
   1   6   6         50.64         53.04         2.51 o                         
   2   6   6        116.52        112.75         3.18 o                         
   3   6   6         75.26         80.25         2.87 o                         
   4   6   6         60.20         57.28         2.96 o                         
   5   6   6         42.32         44.23         3.10 o                         
   6   6   6         76.02         83.82         4.02 o                         
  -7   7   6         62.67         57.92         4.55 o                         
  -6   7   6        117.69        120.90        11.47 o                         
  -5   7   6        283.42        285.52         6.78 o                         
  -4   7   6        611.03        649.67        13.07 o                         
  -3   7   6         98.70         94.13         3.04 o                         
  -2   7   6        723.25        747.05        19.37 o                         
  -1   7   6        162.27        174.25         4.60 o                         
   0   7   6        709.89        722.75        13.75 o                         
   1   7   6        283.28        281.83         7.29 o                         
   2   7   6        695.80        740.88        13.72 o                         
   3   7   6        306.91        323.24         6.92 o                         
   4   7   6        208.67        204.35         5.18 o                         
   5   7   6        191.25        210.54         5.58 o                         
   6   7   6        379.96        400.84         8.51 o                         
  -7   8   6          0.77          2.84         3.44 o                         
  -6   8   6         18.21         10.80         3.87 o                         
  -5   8   6         61.91         65.12         3.43 o                         
  -4   8   6        128.86        124.56         4.21 o                         
  -3   8   6         92.63         88.18         2.76 o                         
  -2   8   6        460.25        440.12        13.40 o                         
  -1   8   6         64.96         67.59         3.51 o                         
   0   8   6         10.94         14.69         2.28 o                         
   1   8   6         81.81         78.49         3.21 o                         
   2   8   6        860.90        879.17        15.66 o                         
   3   8   6         45.79         44.28         2.66 o                         
   4   8   6         84.39         84.67         4.02 o                         
   5   8   6        117.76        126.09         4.33 o                         
   6   8   6        109.62        110.64         4.57 o                         
  -7   9   6         15.04         16.38         5.11 o                         
  -6   9   6         91.38         82.75         4.60 o                         
  -5   9   6        289.99        281.22         7.15 o                         
  -4   9   6        100.93        102.26         5.79 o                         
  -3   9   6          4.02          5.07         3.39 o                         
  -2   9   6        551.40        556.71        16.58 o                         
  -1   9   6        855.32        909.08        23.69 o                         
   0   9   6        212.06        227.20         7.92 o                         
   1   9   6        102.08        105.33         3.31 o                         
   2   9   6        453.07        483.31         9.17 o                         
   3   9   6        220.39        232.86         6.57 o                         
   4   9   6         24.16         21.88         2.80 o                         
   5   9   6        234.93        229.78         5.81 o                         
  -6  10   6          2.15          0.25         3.92 o                         
  -5  10   6         45.16         36.49         4.08 o                         
  -4  10   6        163.85        159.51         7.20 o                         
  -3  10   6         33.97         28.79         4.14 o                         
  -2  10   6        506.69        531.94        16.13 o                         
  -1  10   6        227.81        236.46         8.01 o                         
   0  10   6        121.17        132.97         5.82 o                         
   1  10   6        120.37        121.90         4.09 o                         
   2  10   6        436.31        448.00         8.96 o                         
   3  10   6        164.53        179.25         9.04 o                         
   4  10   6         89.82         87.81         4.72 o                         
   5  10   6         78.32         81.26         4.30 o                         
  -6  11   6        108.31         93.98         5.78 o                         
  -5  11   6         33.46         31.76         6.21 o                         
  -4  11   6        159.82        161.58         7.77 o                         
  -3  11   6        197.97        191.36         7.65 o                         
  -2  11   6        174.37        175.46         7.47 o                         
  -1  11   6        148.67        142.63         6.24 o                         
   0  11   6         57.87         53.44         4.53 o                         
   1  11   6        248.68        261.59         8.82 o                         
   2  11   6         21.16         18.88         2.54 o                         
   3  11   6        171.08        174.20         5.09 o                         
   4  11   6         72.12         66.87         4.45 o                         
  -5  12   6         25.40         18.89         6.84 o                         
  -4  12   6        111.46         97.22         7.14 o                         
  -3  12   6        271.44        263.51        10.05 o                         
  -2  12   6        162.66        144.97         7.56 o                         
  -1  12   6         37.42         34.58         4.56 o                         
   0  12   6        314.48        323.37        10.50 o                         
   1  12   6        290.55        301.24         9.99 o                         
   2  12   6         55.76         54.74         3.08 o                         
   3  12   6        105.78        116.82         6.96 o                         
  -4  13   6          4.18          0.27         6.48 o                         
  -3  13   6         75.05         71.43         6.90 o                         
  -2  13   6          1.26          7.35         5.07 o                         
  -1  13   6          1.07          2.82         5.16 o                         
   0  13   6        255.53        267.53         9.60 o                         
   1  13   6        162.33        143.92         7.20 o                         
   2  13   6         58.34         50.14         5.49 o                         
   3  13   6         18.63         13.64         5.92 o                         
  -3  14   6        220.79        203.50         9.96 o                         
  -2  14   6         62.87         61.27         7.17 o                         
  -1  14   6        129.06        116.57         6.99 o                         
   0  14   6        115.77        126.04         8.58 o                         
   1  14   6        242.99        239.49         9.66 o                         
  -7   0   7         26.60         23.30         4.35 o                         
  -5   0   7       1974.34       2084.16        52.24 o                         
  -3   0   7       1293.23       1384.64        33.11 o                         
  -1   0   7       4865.34       4804.21       108.17 o                         
   1   0   7        712.29        697.21        17.72 o                         
   3   0   7         39.56         48.52         3.24 o                         
   5   0   7       1188.56       1229.27        29.39 o                         
  -8   1   7        120.25        124.60         4.58 o                         
  -7   1   7         38.37         40.46         4.26 o                         
  -6   1   7         18.70         14.81         2.23 o                         
  -5   1   7        186.44        189.34        12.43 o                         
  -4   1   7        302.11        302.67         6.75 o                         
  -3   1   7         28.67         32.29         2.07 o                         
  -2   1   7       2116.81       2197.39        44.71 o                         
  -1   1   7        460.53        432.72         8.45 o                         
   0   1   7        658.97        674.14        12.00 o                         
   1   1   7        255.07        271.01         6.14 o                         
   2   1   7         70.30         73.23         2.45 o                         
   3   1   7        207.92        207.84         5.47 o                         
   4   1   7         77.71         76.33         3.33 o                         
   5   1   7         93.49         96.04         4.74 o                         
   6   1   7         22.28         22.94         2.93 o                         
  -8   2   7         53.38         56.23         4.12 o                         
  -7   2   7        141.70        138.90         4.58 o                         
  -6   2   7        173.51        174.23        11.61 o                         
  -5   2   7        707.55        761.55        14.67 o                         
  -4   2   7        660.51        679.20        12.79 o                         
  -3   2   7        937.96       1033.54        18.71 o                         
  -2   2   7        560.68        566.48        10.87 o                         
  -1   2   7       1881.96       1884.39        31.06 o                         
   0   2   7        208.87        226.49         5.58 o                         
   1   2   7       1021.03        981.86        18.16 o                         
   2   2   7         30.48         26.85         1.89 o                         
   3   2   7        721.57        734.66        23.38 o                         
   4   2   7         25.07         26.46         2.24 o                         
   5   2   7        315.63        307.16        12.46 o                         
   6   2   7        203.30        200.01         6.27 o                         
  -8   3   7         69.37         65.63         4.49 o                         
  -7   3   7        252.56        269.68         7.71 o                         
  -6   3   7        108.23        110.11         4.60 o                         
  -5   3   7        112.22        110.93         5.52 o                         
  -4   3   7        403.40        399.11         8.07 o                         
  -3   3   7       1249.36       1282.02        27.38 o                         
  -2   3   7        162.63        153.20         6.27 o                         
  -1   3   7        244.54        241.02        11.61 o                         
   0   3   7         89.74         92.56         2.63 o                         
   1   3   7        890.32        862.15        26.87 o                         
   2   3   7        105.95        102.59         4.50 o                         
   3   3   7        628.09        646.53        12.66 o                         
   4   3   7        125.09        120.47         5.34 o                         
   5   3   7         82.32         83.76         3.33 o                         
   6   3   7         51.41         57.81         3.48 o                         
  -8   4   7         15.27         21.26         4.86 o                         
  -7   4   7         63.33         57.48         3.93 o                         
  -6   4   7        154.86        162.75         4.54 o                         
  -5   4   7         98.83        100.93         3.80 o                         
  -4   4   7        110.69        132.71         4.57 o                         
  -3   4   7        318.00        346.57         8.83 o                         
  -2   4   7         98.72         96.62         3.75 o                         
  -1   4   7        115.25        120.02         4.77 o                         
   0   4   7       1419.25       1496.39        36.00 o                         
   1   4   7        382.74        395.96         9.88 o                         
   2   4   7         80.46         83.24         3.84 o                         
   3   4   7        249.91        272.06         5.97 o                         
   4   4   7        100.62        104.20         3.65 o                         
   5   4   7         32.20         28.49         2.48 o                         
   6   4   7         81.62         81.43         4.12 o                         
  -8   5   7          2.34          4.31         4.26 o                         
  -7   5   7        352.40        353.51        12.06 o                         
  -6   5   7        100.00        102.70         4.30 o                         
  -5   5   7         45.92         38.42         3.36 o                         
  -4   5   7         31.47         34.11         2.59 o                         
  -3   5   7       1197.33       1276.74        33.33 o                         
  -2   5   7         14.27         18.80         2.31 o                         
  -1   5   7        179.46        185.71        10.69 o                         
   0   5   7         57.41         61.75         2.17 o                         
   1   5   7       1404.38       1392.93        25.13 o                         
   2   5   7          7.44          9.58         1.78 o                         
   3   5   7       1168.54       1188.22        20.45 o                         
   4   5   7        133.26        138.35         5.13 o                         
   5   5   7         24.11         23.77         2.75 o                         
   6   5   7         23.71         16.08         3.56 o                         
  -8   6   7         20.61         16.88         4.75 o                         
  -7   6   7         79.92         77.12         4.25 o                         
  -6   6   7        145.51        131.52         5.16 o                         
  -5   6   7         17.23         18.14         2.43 o                         
  -4   6   7         32.15         36.94         2.90 o                         
  -3   6   7          1.92          2.64         2.22 o                         
  -2   6   7        216.58        205.41         6.28 o                         
  -1   6   7         75.24         77.01         2.84 o                         
   0   6   7        451.90        466.26         8.93 o                         
   1   6   7        337.14        347.14         7.80 o                         
   2   6   7        133.26        132.10         3.78 o                         
   3   6   7        257.78        245.77         5.61 o                         
   4   6   7        136.63        138.23         4.20 o                         
   5   6   7         47.36         44.29         3.35 o                         
   6   6   7         86.80         84.52         4.26 o                         
  -7   7   7        151.90        135.25         5.85 o                         
  -6   7   7        119.70        110.09         4.57 o                         
  -5   7   7        370.30        370.73         8.09 o                         
  -4   7   7        261.46        252.53         7.43 o                         
  -3   7   7         21.64         18.77         1.92 o                         
  -2   7   7        238.33        248.28         5.95 o                         
  -1   7   7        790.91        809.54        17.42 o                         
   0   7   7         86.88         87.74         2.80 o                         
   1   7   7        726.21        755.33        14.80 o                         
   2   7   7        374.24        386.67         8.14 o                         
   3   7   7        541.10        572.01        12.57 o                         
   4   7   7        134.28        137.86         4.36 o                         
   5   7   7        349.63        337.56         7.35 o                         
  -7   8   7          9.57          8.29         4.24 o                         
  -6   8   7         13.27         13.24         3.38 o                         
  -5   8   7        180.29        172.63         5.84 o                         
  -4   8   7         49.53         51.10         3.27 o                         
  -3   8   7          0.28          0.08         1.60 o                         
  -2   8   7        138.49        135.14         6.22 o                         
  -1   8   7        333.58        329.71         8.07 o                         
   0   8   7        169.99        169.98         7.17 o                         
   1   8   7        135.25        133.32         3.83 o                         
   2   8   7        293.65        297.19         6.41 o                         
   3   8   7         20.29         15.57         2.67 o                         
   4   8   7         12.61         16.09         2.68 o                         
   5   8   7        219.64        239.02         7.34 o                         
  -7   9   7         48.84         41.03         5.43 o                         
  -6   9   7         40.66         34.89         3.99 o                         
  -5   9   7         94.24         83.73         3.95 o                         
  -4   9   7         98.49         89.19         3.58 o                         
  -3   9   7        116.25        107.90         5.85 o                         
  -2   9   7        627.11        646.83        18.65 o                         
  -1   9   7        201.18        208.66         6.87 o                         
   0   9   7         99.22         88.50         3.38 o                         
   1   9   7        240.87        249.58         6.42 o                         
   2   9   7        561.69        561.13        12.81 o                         
   3   9   7         47.09         49.67         3.06 o                         
   4   9   7         95.41         94.70         4.57 o                         
   5   9   7        149.05        145.99         7.83 o                         
  -6  10   7        104.65         88.71         4.54 o                         
  -5  10   7        182.70        173.15         6.83 o                         
  -4  10   7        186.75        186.14         7.05 o                         
  -3  10   7         74.75         75.72         5.55 o                         
  -2  10   7         27.42         25.19         3.99 o                         
  -1  10   7        340.92        344.54        10.74 o                         
   0  10   7        120.11        123.13         8.25 o                         
   1  10   7         27.59         27.89         4.53 o                         
   2  10   7         67.06         64.76         3.04 o                         
   3  10   7         49.55         46.12         3.17 o                         
   4  10   7         93.92         89.39         4.13 o                         
  -5  11   7         11.54          5.16         4.32 o                         
  -4  11   7        123.23        139.63         7.65 o                         
  -3  11   7         16.01          7.47         7.11 o                         
  -2  11   7        114.81        106.61         6.18 o                         
  -1  11   7         69.67         60.25         4.83 o                         
   0  11   7        173.28        194.57         7.68 o                         
   1  11   7        125.12        115.58        11.02 o                         
   2  11   7         35.13         33.08         2.72 o                         
   3  11   7        113.16        108.71         7.90 o                         
   4  11   7        186.39        185.08         5.86 o                         
  -5  12   7         33.53         28.46         7.29 o                         
  -4  12   7        141.44        125.83         7.92 o                         
  -3  12   7        369.75        340.64        13.58 o                         
  -2  12   7         44.16         33.77         7.53 o                         
  -1  12   7          6.69          4.11         4.71 o                         
   0  12   7        291.83        314.82        10.44 o                         
   1  12   7         95.32         95.78         6.00 o                         
   2  12   7         56.64         43.46         4.31 o                         
   3  12   7        120.18        115.83         4.65 o                         
  -4  13   7         55.42         50.23         7.23 o                         
  -3  13   7        106.02        100.49         8.61 o                         
  -2  13   7          1.40         -0.99         5.79 o                         
  -1  13   7         35.49         26.39         8.34 o                         
   0  13   7         94.88         86.76         6.51 o                         
   1  13   7          3.10          6.06         5.70 o                         
   2  13   7          5.11          3.42         5.31 o                         
  -2  14   7         39.17         40.63         7.74 o                         
  -1  14   7         98.91        104.03         7.92 o                         
   0  14   7        335.68        340.82        12.15 o                         
  -8   0   8        508.48        501.89        13.79 o                         
  -6   0   8        354.91        377.35        12.06 o                         
  -4   0   8        120.67        130.54         5.10 o                         
  -2   0   8       3884.81       4110.81        90.87 o                         
   0   0   8        496.99        504.44        13.32 o                         
   2   0   8       1404.77       1476.92        36.62 o                         
   4   0   8        371.29        405.09        10.89 o                         
   6   0   8        131.47        125.77         6.48 o                         
  -8   1   8        109.90        113.66         4.81 o                         
  -7   1   8          6.30         11.16         3.08 o                         
  -6   1   8        168.95        167.43         6.58 o                         
  -5   1   8        101.17        104.44         3.55 o                         
  -4   1   8        179.83        190.88         4.69 o                         
  -3   1   8         14.30         16.89         3.13 o                         
  -2   1   8        302.57        305.82         6.47 o                         
  -1   1   8         61.04         66.34         2.45 o                         
   0   1   8         84.94         86.23         3.01 o                         
   1   1   8         12.16         16.57         2.46 o                         
   2   1   8        271.92        287.96        10.93 o                         
   3   1   8         85.94         83.32         3.21 o                         
   4   1   8         36.91         40.61         4.20 o                         
   5   1   8        227.15        223.87         5.68 o                         
   6   1   8         59.59         60.21         3.32 o                         
  -8   2   8        136.13        135.76         5.87 o                         
  -7   2   8         16.38         21.20         3.30 o                         
  -6   2   8        370.13        376.89         9.36 o                         
  -5   2   8         16.53         22.93         2.20 o                         
  -4   2   8        291.93        318.49         6.91 o                         
  -3   2   8        173.99        191.07         5.43 o                         
  -2   2   8        898.49        964.20        16.97 o                         
  -1   2   8        198.78        204.62         4.65 o                         
   0   2   8       1496.18       1533.38        25.67 o                         
   1   2   8        426.17        430.98         8.52 o                         
   2   2   8        617.17        633.24        17.69 o                         
   3   2   8        264.56        258.45         6.15 o                         
   4   2   8        425.56        419.64         8.93 o                         
   5   2   8         57.11         48.58         4.20 o                         
   6   2   8        166.09        151.51         5.07 o                         
  -8   3   8         89.49         88.00         5.71 o                         
  -7   3   8         46.21         46.94         3.69 o                         
  -6   3   8        144.07        138.62         4.27 o                         
  -5   3   8         30.80         34.63         2.58 o                         
  -4   3   8        577.96        593.07        11.86 o                         
  -3   3   8         49.70         43.06         2.91 o                         
  -2   3   8         96.44        110.51         3.81 o                         
  -1   3   8        108.23        114.51         3.25 o                         
   0   3   8       1289.70       1322.97        23.18 o                         
   1   3   8        252.09        261.28         8.13 o                         
   2   3   8        593.47        603.94        11.14 o                         
   3   3   8        228.31        200.72         5.08 o                         
   4   3   8        254.56        274.13         8.58 o                         
   5   3   8         41.18         43.28         4.65 o                         
   6   3   8        131.25        125.35         6.45 o                         
  -8   4   8          3.81          6.83         4.24 o                         
  -7   4   8        176.37        179.49         5.73 o                         
  -6   4   8         85.42         84.34         4.03 o                         
  -5   4   8         59.72         57.60         2.97 o                         
  -4   4   8        275.34        280.02         6.70 o                         
  -3   4   8        441.20        428.78         8.86 o                         
  -2   4   8         51.57         51.71         2.20 o                         
  -1   4   8         12.21          9.39         1.92 o                         
   0   4   8        421.23        450.73        11.49 o                         
   1   4   8         82.88         85.77         3.60 o                         
   2   4   8         58.12         63.65         2.69 o                         
   3   4   8        391.05        389.94         8.44 o                         
   4   4   8        137.63        133.26         4.24 o                         
   5   4   8         61.10         62.33         3.53 o                         
   6   4   8         63.64         53.90         3.77 o                         
  -8   5   8         12.40          7.25         3.54 o                         
  -7   5   8          2.08         -0.05         3.38 o                         
  -6   5   8        175.54        180.68         5.39 o                         
  -5   5   8         22.77         18.41         3.57 o                         
  -4   5   8       1113.96       1134.61        24.66 o                         
  -3   5   8          1.03          2.11         1.78 o                         
  -2   5   8         48.57         47.59         2.53 o                         
  -1   5   8        371.23        363.82         7.96 o                         
   0   5   8       1572.29       1573.60        39.12 o                         
   1   5   8        175.00        163.90         3.91 o                         
   2   5   8        458.05        474.21        12.55 o                         
   3   5   8         14.01         18.12         2.94 o                         
   4   5   8        373.80        381.55         8.02 o                         
   5   5   8         38.04         37.37         2.82 o                         
  -7   6   8         25.81         17.34         6.03 o                         
  -6   6   8        202.08        207.00         5.98 o                         
  -5   6   8         53.71         46.96         3.77 o                         
  -4   6   8        244.95        234.28         5.73 o                         
  -3   6   8         53.96         49.78         2.55 o                         
  -2   6   8          0.20          0.57         1.58 o                         
  -1   6   8         53.64         57.80         2.50 o                         
   0   6   8         84.60         84.24         2.96 o                         
   1   6   8        108.05        105.94         4.11 o                         
   2   6   8        101.00         97.00         3.36 o                         
   3   6   8        281.50        280.80         7.20 o                         
   4   6   8        157.30        149.82         4.43 o                         
   5   6   8          7.54         10.86         3.46 o                         
  -7   7   8         10.94          9.92         4.22 o                         
  -6   7   8        198.20        195.35         8.25 o                         
  -5   7   8        104.72        101.48         3.99 o                         
  -4   7   8        312.35        290.13         7.96 o                         
  -3   7   8        109.62        111.19         3.74 o                         
  -2   7   8        518.48        541.13        12.79 o                         
  -1   7   8        236.30        252.25         6.08 o                         
   0   7   8        226.04        221.15         5.13 o                         
   1   7   8        369.31        379.58         8.75 o                         
   2   7   8        618.65        631.13        12.07 o                         
   3   7   8         86.94         97.60         5.86 o                         
   4   7   8        138.94        131.58         4.18 o                         
   5   7   8         93.03         86.13         4.34 o                         
  -7   8   8          0.17          0.73         3.91 o                         
  -6   8   8         64.54         68.79         5.07 o                         
  -5   8   8         76.46         62.77         6.70 o                         
  -4   8   8         37.54         36.47         3.42 o                         
  -3   8   8         23.81         21.26         3.75 o                         
  -2   8   8        575.44        559.05        13.46 o                         
  -1   8   8         11.34         11.41         1.63 o                         
   0   8   8         39.46         40.67         2.35 o                         
   1   8   8        107.46        100.43         4.04 o                         
   2   8   8        206.55        204.42         5.21 o                         
   3   8   8         17.09         18.21         6.99 o                         
   4   8   8         32.96         33.74         3.23 o                         
  -6   9   8         65.61         59.20         6.00 o                         
  -5   9   8        427.40        404.28         9.31 o                         
  -4   9   8         63.84         61.41         3.32 o                         
  -3   9   8         35.62         31.70         4.38 o                         
  -2   9   8        269.34        282.13        10.65 o                         
  -1   9   8        306.44        327.12        11.16 o                         
   0   9   8         41.89         43.21         4.32 o                         
   1   9   8        118.29        119.33         3.55 o                         
   2   9   8         83.86         78.89         3.40 o                         
   3   9   8         10.42         11.56         3.39 o                         
   4   9   8        114.52        119.76         4.78 o                         
  -6  10   8        117.07         91.53         7.53 o                         
  -5  10   8         36.04         29.87         4.24 o                         
  -4  10   8         51.37         50.65         5.79 o                         
  -3  10   8         14.40         16.40         4.56 o                         
  -2  10   8        347.42        329.52        11.82 o                         
  -1  10   8        182.94        161.67        10.83 o                         
   0  10   8          7.72          6.48         3.93 o                         
   1  10   8        131.95        132.73         6.33 o                         
   2  10   8         22.55         21.79         2.87 o                         
   3  10   8         54.67         55.66         7.08 o                         
  -5  11   8         62.92         58.63         7.17 o                         
  -4  11   8         49.35         42.85         5.28 o                         
  -3  11   8        109.32        112.37         7.20 o                         
  -2  11   8         22.86         23.30         4.59 o                         
  -1  11   8        136.86        140.65         6.99 o                         
   0  11   8         68.63         63.49         5.58 o                         
   1  11   8         54.33         57.46         3.66 o                         
   2  11   8        118.22        109.63         4.37 o                         
   3  11   8         66.17         67.81         4.22 o                         
  -4  12   8        197.50        197.84        15.98 o                         
  -3  12   8        168.87        165.51         8.79 o                         
  -2  12   8          5.18          5.25         5.16 o                         
  -1  12   8         76.42         69.24         6.24 o                         
   0  12   8        160.05        174.65         8.28 o                         
   1  12   8        112.55        107.45         6.36 o                         
   2  12   8          0.90         -0.12         4.07 o                         
  -3  13   8         72.33         63.19         7.65 o                         
  -2  13   8         36.08         39.44         6.60 o                         
  -1  13   8         10.09         11.43         6.06 o                         
   0  13   8         42.66         35.69         6.06 o                         
   1  13   8          3.94         -1.35         6.09 o                         
  -7   0   9        185.14        192.29         7.44 o                         
  -5   0   9        853.94        952.80        24.98 o                         
  -3   0   9         93.53        101.09         4.83 o                         
  -1   0   9        519.08        511.64        14.84 o                         
   1   0   9       1957.24       2029.34        48.28 o                         
   3   0   9        165.79        168.57         6.84 o                         
   5   0   9       1036.03       1057.44        24.59 o                         
  -8   1   9        161.13        169.17         5.29 o                         
  -7   1   9          1.34          2.78         3.51 o                         
  -6   1   9        175.92        208.29         5.38 o                         
  -5   1   9        113.78        117.99         5.94 o                         
  -4   1   9        211.71        235.69         6.34 o                         
  -3   1   9        104.06         98.23         3.40 o                         
  -2   1   9         79.39         87.19         2.94 o                         
  -1   1   9        340.97        338.27        10.57 o                         
   0   1   9        188.08        188.22         4.80 o                         
   1   1   9        176.32        181.28         5.62 o                         
   2   1   9        123.05        136.28         3.75 o                         
   3   1   9         26.58         28.08         2.95 o                         
   4   1   9        207.48        203.70         5.51 o                         
   5   1   9         69.77         71.48         5.34 o                         
  -8   2   9         99.44        102.10         4.76 o                         
  -7   2   9        184.92        182.41         8.04 o                         
  -6   2   9        306.56        326.54         7.95 o                         
  -5   2   9        343.29        374.34         8.32 o                         
  -4   2   9          0.16          0.35         2.39 o                         
  -3   2   9        264.29        286.40         6.38 o                         
  -2   2   9          1.17          0.75         1.42 o                         
  -1   2   9        725.06        755.22        15.03 o                         
   0   2   9         97.39         96.18         3.08 o                         
   1   2   9        752.23        754.18        13.44 o                         
   2   2   9        215.32        218.72         5.03 o                         
   3   2   9        399.32        418.05        12.43 o                         
   4   2   9         58.64         62.84         3.14 o                         
   5   2   9        241.87        222.71         6.67 o                         
  -8   3   9         89.63         92.74         4.49 o                         
  -7   3   9        189.76        189.99         5.20 o                         
  -6   3   9         79.59         75.84         3.67 o                         
  -5   3   9         92.18         95.09         3.53 o                         
  -4   3   9         47.28         48.07         2.79 o                         
  -3   3   9        438.03        454.64         8.99 o                         
  -2   3   9         98.56         99.14         3.30 o                         
  -1   3   9        399.72        397.89         8.15 o                         
   0   3   9         97.39        100.73         3.10 o                         
   1   3   9        260.35        256.02        15.17 o                         
   2   3   9         78.49         70.48         4.20 o                         
   3   3   9        597.94        585.15        10.91 o                         
   4   3   9         32.91         34.60         3.01 o                         
   5   3   9         41.27         40.23         3.37 o                         
  -7   4   9         48.44         46.55         3.68 o                         
  -6   4   9          7.54          7.23         2.98 o                         
  -5   4   9         53.35         53.59         2.89 o                         
  -4   4   9        616.72        622.61        28.38 o                         
  -3   4   9        227.07        219.48         5.73 o                         
  -2   4   9         91.83         91.75         3.07 o                         
  -1   4   9        250.86        251.66         6.10 o                         
   0   4   9        334.58        348.37         7.88 o                         
   1   4   9         63.09         65.38         2.87 o                         
   2   4   9         13.96         13.35         2.91 o                         
   3   4   9        149.04        152.10         5.55 o                         
   4   4   9         27.87         25.41         6.34 o                         
   5   4   9         19.38         18.71         3.19 o                         
  -7   5   9        209.89        208.83        16.82 o                         
  -6   5   9         51.42         47.20         5.41 o                         
  -5   5   9        105.46         97.26         4.11 o                         
  -4   5   9         11.68         15.26         3.42 o                         
  -3   5   9       1207.47       1166.10        72.74 o                         
  -2   5   9         47.34         43.99         3.39 o                         
  -1   5   9        511.28        533.56        14.72 o                         
   0   5   9         58.08         58.82         2.54 o                         
   1   5   9         81.84         80.13         3.19 o                         
   2   5   9         26.70         26.77         2.68 o                         
   3   5   9        887.47        904.29        16.28 o                         
   4   5   9         59.19         56.44         3.43 o                         
   5   5   9          5.93          5.15         3.00 o                         
  -7   6   9          3.78          4.17         8.67 o                         
  -6   6   9         56.53         56.44         4.13 o                         
  -5   6   9         16.93          9.09         2.82 o                         
  -4   6   9        207.52        201.83         5.32 o                         
  -3   6   9        151.01        146.88         5.09 o                         
  -2   6   9        106.38        104.24         4.50 o                         
  -1   6   9        204.65        206.82         5.86 o                         
   0   6   9        122.96        115.06         3.45 o                         
   1   6   9         68.29         67.61         2.85 o                         
   2   6   9         47.32         46.61         2.84 o                         
   3   6   9         24.42         23.97         2.64 o                         
   4   6   9         18.36         18.30         3.13 o                         
   5   6   9         17.57         16.97         3.30 o                         
  -7   7   9          8.62          6.39         5.11 o                         
  -6   7   9        185.98        178.96         9.45 o                         
  -5   7   9        306.60        289.04         7.16 o                         
  -4   7   9         76.27         72.14         3.50 o                         
  -3   7   9        369.87        371.58         9.13 o                         
  -2   7   9        276.89        287.52         6.41 o                         
  -1   7   9        606.61        607.10        11.56 o                         
   0   7   9         64.49         68.68         4.51 o                         
   1   7   9        297.90        313.86         6.67 o                         
   2   7   9        153.25        157.77         4.74 o                         
   3   7   9         38.06         35.18         3.42 o                         
   4   7   9         88.15         83.01         4.04 o                         
  -6   8   9         67.48         61.90         4.44 o                         
  -5   8   9        115.94        102.29         5.59 o                         
  -4   8   9         21.93         16.73         3.49 o                         
  -3   8   9         82.70         69.39         3.25 o                         
  -2   8   9        184.66        185.50         5.86 o                         
  -1   8   9         65.52         62.77         3.19 o                         
   0   8   9          0.32          2.70         2.36 o                         
   1   8   9        162.05        162.38         4.50 o                         
   2   8   9         43.36         41.69         2.82 o                         
   3   8   9         11.46         10.79         3.32 o                         
   4   8   9         14.39         15.90         3.65 o                         
  -6   9   9        170.55        143.14         6.72 o                         
  -5   9   9        105.89        105.83         6.50 o                         
  -4   9   9         38.98         38.60         3.60 o                         
  -3   9   9        134.29        113.95         5.38 o                         
  -2   9   9        578.92        587.14        14.03 o                         
  -1   9   9         83.34         82.26         3.82 o                         
   0   9   9         23.24         21.62         2.60 o                         
   1   9   9        168.37        171.04         5.95 o                         
   2   9   9        182.47        174.92         4.96 o                         
   3   9   9         18.02         13.33         3.47 o                         
  -5  10   9        149.04        133.35         5.55 o                         
  -4  10   9         87.08         81.51         6.51 o                         
  -3  10   9         20.54         17.99         4.08 o                         
  -2  10   9         20.86         17.03         4.44 o                         
  -1  10   9         98.78         83.07         5.61 o                         
   0  10   9        117.52        116.05         8.73 o                         
   1  10   9        131.67        125.58         5.11 o                         
   2  10   9         84.66         82.33         3.96 o                         
   3  10   9         13.46         18.62         5.40 o                         
  -4  11   9         47.15         42.64         5.76 o                         
  -3  11   9         47.62         53.08         6.12 o                         
  -2  11   9         24.28         17.30         4.23 o                         
  -1  11   9         41.60         47.44         5.58 o                         
   0  11   9        279.67        292.27        10.20 o                         
   1  11   9         52.85         52.90         6.91 o                         
   2  11   9         25.44         25.18         3.72 o                         
  -3  12   9         88.50         82.20         7.41 o                         
  -2  12   9         64.26         68.70         6.72 o                         
  -1  12   9         75.18         73.11         9.69 o                         
   0  12   9        163.99        168.27         8.34 o                         
   1  12   9         84.10         81.81         6.60 o                         
  -6   0  10        774.17        795.24        22.79 o                         
  -4   0  10         80.01         83.37         4.77 o                         
  -2   0  10        823.14        863.86        22.49 o                         
   0   0  10        344.28        356.27        10.41 o                         
   2   0  10        453.64        441.20        12.24 o                         
   4   0  10        754.18        757.13        18.83 o                         
  -7   1  10          9.21          9.89         3.13 o                         
  -6   1  10         78.78         71.04         3.71 o                         
  -5   1  10        146.44        150.69         4.39 o                         
  -4   1  10          9.06         14.65         2.41 o                         
  -3   1  10         41.53         45.73         2.68 o                         
  -2   1  10        183.37        194.34         4.74 o                         
  -1   1  10        131.60        134.57         3.61 o                         
   0   1  10         10.37         11.47         2.17 o                         
   1   1  10        155.05        160.98         4.59 o                         
   2   1  10        149.47        151.83         4.44 o                         
   3   1  10          4.62          5.62         2.36 o                         
   4   1  10         88.46         88.18         3.39 o                         
   5   1  10        158.65        162.86         4.96 o                         
  -7   2  10         23.52         21.72         3.31 o                         
  -6   2  10        303.42        297.75         7.22 o                         
  -5   2  10         95.59        107.76         4.05 o                         
  -4   2  10        293.93        330.09         7.37 o                         
  -3   2  10        191.31        192.04         4.63 o                         
  -2   2  10        353.47        356.32         7.89 o                         
  -1   2  10        244.81        244.43         5.78 o                         
   0   2  10        475.21        485.14         9.42 o                         
   1   2  10         27.40         30.88         2.33 o                         
   2   2  10        263.36        268.49         6.01 o                         
   3   2  10          7.64          8.46         2.07 o                         
   4   2  10        280.50        275.87        10.36 o                         
   5   2  10         70.40         66.23         3.90 o                         
  -7   3  10         33.61         35.30         4.09 o                         
  -6   3  10         19.57         17.27         3.27 o                         
  -5   3  10         39.82         34.64         2.64 o                         
  -4   3  10        557.90        592.23        15.67 o                         
  -3   3  10         39.15         39.95         2.57 o                         
  -2   3  10        263.80        268.92         6.67 o                         
  -1   3  10        246.83        238.92         5.83 o                         
   0   3  10        234.61        234.57         6.33 o                         
   1   3  10         31.64         32.20         2.36 o                         
   2   3  10        219.25        208.63         5.49 o                         
   3   3  10         27.81         28.49         2.84 o                         
   4   3  10         82.19         76.70        10.26 o                         
  -7   4  10        173.29        182.65         5.02 o                         
  -6   4  10         28.64         29.06         3.47 o                         
  -5   4  10         25.45         30.11         3.51 o                         
  -4   4  10        223.91        239.76         5.69 o                         
  -3   4  10        176.86        174.70         6.84 o                         
  -2   4  10         99.64         88.55         8.02 o                         
  -1   4  10        186.12        187.21         4.70 o                         
   0   4  10        144.79        145.11         4.09 o                         
   1   4  10         52.35         50.58         3.42 o                         
   2   4  10         49.64         46.06         2.78 o                         
   3   4  10        309.65        321.29         6.84 o                         
   4   4  10         51.21         52.26         4.16 o                         
  -7   5  10          0.47          1.14         4.86 o                         
  -6   5  10         17.11         18.05         3.54 o                         
  -5   5  10         35.16         36.10         3.79 o                         
  -4   5  10        827.41        840.30        25.36 o                         
  -3   5  10         73.24         70.22         3.35 o                         
  -2   5  10        187.25        188.32         9.15 o                         
  -1   5  10         29.43         27.32         3.84 o                         
   0   5  10        376.75        367.84        10.86 o                         
   1   5  10         78.66         72.68         3.64 o                         
   2   5  10        238.98        257.99         8.25 o                         
   3   5  10         21.93         21.95         2.56 o                         
   4   5  10         27.85         20.88         3.12 o                         
  -6   6  10         16.18         15.57         4.26 o                         
  -5   6  10         21.23         27.63         6.28 o                         
  -4   6  10          5.20          4.86         3.62 o                         
  -3   6  10         98.04         96.56         5.19 o                         
  -2   6  10          0.30          2.63         2.24 o                         
  -1   6  10        187.50        177.96         5.99 o                         
   0   6  10        149.50        134.41         4.71 o                         
   1   6  10         15.14         13.81         2.48 o                         
   2   6  10        138.92        136.97         7.99 o                         
   3   6  10          7.03          5.29         2.64 o                         
   4   6  10         14.35         15.05         3.40 o                         
  -6   7  10        162.89        157.91         5.84 o                         
  -5   7  10         70.52         67.60         3.88 o                         
  -4   7  10        100.47         89.55         4.85 o                         
  -3   7  10        214.34        218.28         6.38 o                         
  -2   7  10        559.99        549.31        10.96 o                         
  -1   7  10        127.00        133.93         4.11 o                         
   0   7  10        182.09        175.80         4.92 o                         
   1   7  10         93.39         83.62         3.56 o                         
   2   7  10        213.23        218.58        10.26 o                         
   3   7  10         34.76         32.32         3.39 o                         
  -6   8  10         93.31         77.63         6.85 o                         
  -5   8  10         14.29          8.66         5.25 o                         
  -4   8  10         18.43         18.76         4.24 o                         
  -3   8  10         43.39         32.29         3.99 o                         
  -2   8  10        182.08        171.18         9.57 o                         
  -1   8  10         28.07         29.19         4.54 o                         
   0   8  10          5.39          5.25         2.74 o                         
   1   8  10         63.30         61.62         3.50 o                         
   2   8  10         39.54         37.63         3.14 o                         
   3   8  10         53.52         52.42         3.86 o                         
  -5   9  10        148.96        127.93         5.41 o                         
  -4   9  10         29.92         26.47         3.77 o                         
  -3   9  10         24.74         24.38         4.26 o                         
  -2   9  10        120.54        107.50         5.94 o                         
  -1   9  10         56.08         52.34         3.98 o                         
   0   9  10        162.54        165.27        10.48 o                         
   1   9  10        494.85        486.01        10.67 o                         
   2   9  10         57.73         55.17         3.66 o                         
  -4  10  10          0.24         -3.06         5.31 o                         
  -3  10  10         28.80         19.07         5.46 o                         
  -2  10  10         77.29         70.41         5.79 o                         
  -1  10  10         82.16         81.54         5.76 o                         
   0  10  10        104.18         96.91         4.70 o                         
   1  10  10         60.97         58.30         3.89 o                         
   2  10  10        105.08         96.96         4.42 o                         
  -3  11  10         26.61         50.47        11.37 o                         
  -2  11  10         28.66         30.14         6.48 o                         
  -1  11  10        113.91        117.23         6.99 o                         
   0  11  10         80.79         72.33         6.60 o                         
   1  11  10        112.47         98.99         4.24 o                         
  -7   0  11         10.29         16.61         5.31 o                         
  -5   0  11        243.27        247.50         8.34 o                         
  -3   0  11        666.63        726.09        19.79 o                         
  -1   0  11        397.13        406.89        11.91 o                         
   1   0  11       1110.85       1092.43        26.09 o                         
   3   0  11         14.69         13.88         4.11 o                         
  -7   1  11         12.68         10.73         3.67 o                         
  -6   1  11         66.23         68.10         3.85 o                         
  -5   1  11        117.57        123.28         4.29 o                         
  -4   1  11         10.58         10.06         4.32 o                         
  -3   1  11         81.14         87.53         5.91 o                         
  -2   1  11        314.28        328.38         7.36 o                         
  -1   1  11         76.22         68.17         3.06 o                         
   0   1  11         65.73         70.05         5.44 o                         
   1   1  11         90.74         92.04         3.32 o                         
   2   1  11          4.19          4.94         2.10 o                         
   3   1  11         23.61         27.51         3.10 o                         
   4   1  11         86.16         89.63         3.80 o                         
  -7   2  11         43.89         42.08         4.06 o                         
  -6   2  11         27.62         25.65         3.45 o                         
  -5   2  11        185.03        195.46         8.13 o                         
  -4   2  11         41.16         40.25         4.93 o                         
  -3   2  11        411.62        431.08         8.77 o                         
  -2   2  11        190.83        188.85         4.82 o                         
  -1   2  11        433.79        459.61         9.25 o                         
   0   2  11        130.14        131.30         4.49 o                         
   1   2  11        257.34        251.88         5.84 o                         
   2   2  11         68.40         62.30         4.54 o                         
   3   2  11        130.56        123.19         4.16 o                         
   4   2  11         44.58         46.90         5.26 o                         
  -7   3  11         53.41         52.78         4.24 o                         
  -6   3  11          7.38          4.02         3.24 o                         
  -5   3  11         99.07        102.18         4.28 o                         
  -4   3  11         45.90         46.91         3.42 o                         
  -3   3  11        156.58        173.24         5.50 o                         
  -2   3  11         52.00         52.84         2.99 o                         
  -1   3  11        332.79        332.40         9.87 o                         
   0   3  11         24.32         24.97         2.36 o                         
   1   3  11         35.74         32.00         2.71 o                         
   2   3  11         36.77         26.35         2.80 o                         
   3   3  11        172.20        178.20         5.71 o                         
   4   3  11          4.81          5.24         2.89 o                         
  -6   4  11          7.59          7.62         3.61 o                         
  -5   4  11         76.54         75.82         4.14 o                         
  -4   4  11        240.44        242.00         6.31 o                         
  -3   4  11         62.05         65.02         3.40 o                         
  -2   4  11          5.47          6.27         1.93 o                         
  -1   4  11        142.21        144.80         4.26 o                         
   0   4  11         83.50         82.52         3.35 o                         
   1   4  11         17.02         15.42         2.51 o                         
   2   4  11        115.14        113.30         3.91 o                         
   3   4  11        143.62        146.71         5.17 o                         
   4   4  11          9.79         11.70         3.46 o                         
  -6   5  11          9.97          8.55         4.21 o                         
  -5   5  11         73.73         70.04         3.76 o                         
  -4   5  11         48.05         45.65         3.75 o                         
  -3   5  11        100.03        100.53         6.03 o                         
  -2   5  11         35.56         30.90         2.83 o                         
  -1   5  11        459.07        455.35        12.15 o                         
   0   5  11         92.33         88.46         4.53 o                         
   1   5  11         20.56         19.24         2.53 o                         
   2   5  11         12.12         15.98         3.96 o                         
   3   5  11        402.60        385.98        13.69 o                         
  -6   6  11         37.49         31.65         4.10 o                         
  -5   6  11        111.85         95.73         4.49 o                         
  -4   6  11         26.62         23.43         3.57 o                         
  -3   6  11         87.75         93.19         7.02 o                         
  -2   6  11          7.72          9.66         2.94 o                         
  -1   6  11         24.37         18.84         4.27 o                         
   0   6  11         23.02         21.45         2.78 o                         
   1   6  11         31.44         27.55         2.82 o                         
   2   6  11         67.60         62.83         5.62 o                         
   3   6  11         34.84         33.15         3.32 o                         
  -5   7  11        216.56        186.50         8.04 o                         
  -4   7  11         38.11         34.59         3.22 o                         
  -3   7  11        132.66        123.08         6.90 o                         
  -2   7  11         97.63         98.76         3.70 o                         
  -1   7  11         74.96         75.38         5.05 o                         
   0   7  11        157.89        154.19         5.28 o                         
   1   7  11        314.99        337.52         7.21 o                         
   2   7  11         36.43         28.80         3.20 o                         
   3   7  11         68.39         69.80         4.12 o                         
  -5   8  11         38.50         31.54         3.84 o                         
  -4   8  11          8.00          8.65         3.78 o                         
  -3   8  11         25.13         26.69         4.65 o                         
  -2   8  11          5.17          5.44         2.75 o                         
  -1   8  11          5.22          5.14         2.88 o                         
   0   8  11         23.49         22.70         5.11 o                         
   1   8  11        110.80        118.00         5.31 o                         
   2   8  11          2.70          3.40         3.39 o                         
  -4   9  11          1.24         -0.42         3.41 o                         
  -3   9  11         94.62         86.41         5.18 o                         
  -2   9  11        126.03        127.53         4.60 o                         
  -1   9  11         48.09         40.54         5.53 o                         
   0   9  11         90.29         94.27         5.49 o                         
   1   9  11        122.17        118.53         4.74 o                         
  -3  10  11         55.87         41.59         5.25 o                         
  -2  10  11         89.29         79.02         6.45 o                         
  -1  10  11         13.98         11.70         3.14 o                         
   0  10  11         27.75         29.24         4.56 o                         
  -6   0  12        198.63        192.44         7.77 o                         
  -4   0  12         27.40         31.43         3.96 o                         
  -2   0  12        545.47        550.62        15.95 o                         
   0   0  12        757.19        773.95        18.89 o                         
   2   0  12         29.70         27.95         3.75 o                         
  -6   1  12         29.05         28.72         3.30 o                         
  -5   1  12         12.47          9.76         3.25 o                         
  -4   1  12          2.94          4.65         2.96 o                         
  -3   1  12        153.53        152.74         4.77 o                         
  -2   1  12         68.99         65.74         3.06 o                         
  -1   1  12         10.02         12.06         2.52 o                         
   0   1  12        115.38        121.52         4.08 o                         
   1   1  12        202.24        198.35         6.06 o                         
   2   1  12         20.06         22.26         2.85 o                         
   3   1  12          0.01          0.74         3.11 o                         
  -6   2  12         67.13         63.53         6.90 o                         
  -5   2  12         88.85         90.47         3.82 o                         
  -4   2  12        154.89        170.56         5.17 o                         
  -3   2  12         41.46         35.59         4.02 o                         
  -2   2  12        196.09        200.68        11.10 o                         
  -1   2  12          9.84          9.48         2.47 o                         
   0   2  12        411.00        427.00        10.63 o                         
   1   2  12        120.30        121.73         4.77 o                         
   2   2  12        118.55        116.15         4.27 o                         
   3   2  12         81.53         86.17         4.13 o                         
  -6   3  12         26.68         22.29         3.89 o                         
  -5   3  12         92.70         86.83        13.93 o                         
  -4   3  12         98.58         99.07         4.81 o                         
  -3   3  12         24.09         22.41         2.71 o                         
  -2   3  12         75.24         78.97         3.61 o                         
  -1   3  12         17.49         17.08         2.47 o                         
   0   3  12         94.51         94.45         8.80 o                         
   1   3  12          7.51         10.75         2.86 o                         
   2   3  12        173.29        179.97         4.80 o                         
   3   3  12         52.02         62.87         3.93 o                         
  -6   4  12         13.13         11.05         3.90 o                         
  -5   4  12         25.20         20.20         3.44 o                         
  -4   4  12         92.79         89.42         4.29 o                         
  -3   4  12          4.26          6.68         2.79 o                         
  -2   4  12         43.02         41.63         3.08 o                         
  -1   4  12        288.81        280.29         6.64 o                         
   0   4  12        107.25        102.85         3.82 o                         
   1   4  12          7.81          6.82         2.86 o                         
   2   4  12        105.77        105.08        11.31 o                         
   3   4  12        185.99        183.69         5.07 o                         
  -5   5  12         17.83         12.39         3.90 o                         
  -4   5  12        199.30        190.53         5.72 o                         
  -3   5  12         30.66         31.55         3.45 o                         
  -2   5  12         81.61         80.94         3.70 o                         
  -1   5  12         34.14         34.11         3.93 o                         
   0   5  12         46.83         46.20         3.30 o                         
   1   5  12         34.66         32.98         3.03 o                         
   2   5  12        364.31        362.07        24.34 o                         
  -5   6  12         34.02         30.36         4.08 o                         
  -4   6  12         14.06         12.04         3.43 o                         
  -3   6  12          5.26          2.78         3.50 o                         
  -2   6  12        113.95        112.21         4.26 o                         
  -1   6  12          2.49         -0.34         3.45 o                         
   0   6  12          7.36          2.49         4.53 o                         
   1   6  12         13.41         14.60         3.42 o                         
   2   6  12         12.43         10.19         3.87 o                         
  -5   7  12         56.72         49.46         5.89 o                         
  -4   7  12         78.06         67.29         6.42 o                         
  -3   7  12         45.11         38.93         5.55 o                         
  -2   7  12        141.02        138.61        10.24 o                         
  -1   7  12         42.97         48.08         3.82 o                         
   0   7  12         96.53        101.77         4.19 o                         
   1   7  12         58.44         51.55         3.70 o                         
  -4   8  12          3.71          2.81         4.21 o                         
  -3   8  12         11.04          9.94         4.05 o                         
  -2   8  12         47.63         43.60         3.98 o                         
  -1   8  12         67.00         73.76         4.35 o                         
   0   8  12         32.69         34.08         8.25 o                         
   1   8  12         13.00          9.88         4.34 o                         
  -2   9  12         48.85         39.46         5.22 o                         
  -1   9  12          6.62          3.66         3.69 o                         
  -5   0  13        100.34        101.51         6.69 o                         
  -3   0  13        307.60        327.39        15.59 o                         
  -1   0  13         18.55         17.51         4.20 o                         
   1   0  13        256.45        240.63         8.01 o                         
  -5   1  13         25.32         24.73         4.23 o                         
  -4   1  13          8.94          5.31         3.17 o                         
  -3   1  13         32.84         34.48         3.38 o                         
  -2   1  13          6.49          4.13         2.78 o                         
  -1   1  13         25.21         24.65         2.99 o                         
   0   1  13         37.66         36.13         3.13 o                         
   1   1  13         48.88         47.35         3.39 o                         
   2   1  13          2.25          1.59         3.23 o                         
  -5   2  13        112.79        116.13         8.08 o                         
  -4   2  13         34.38         34.55         3.16 o                         
  -3   2  13         98.60         93.94         4.16 o                         
  -2   2  13         41.91         42.76         3.34 o                         
  -1   2  13        110.99        110.89         4.20 o                         
   0   2  13         58.22         56.75         3.27 o                         
   1   2  13        145.56        144.46         4.68 o                         
   2   2  13         29.05         28.77         3.00 o                         
  -5   3  13         91.22         80.57         6.31 o                         
  -4   3  13         12.05          9.32         4.05 o                         
  -3   3  13         19.94         19.25         2.70 o                         
  -2   3  13         27.68         25.85         3.20 o                         
  -1   3  13         94.64         94.95         4.28 o                         
   0   3  13          2.54          4.96         2.90 o                         
   1   3  13         14.78         14.10         3.28 o                         
   2   3  13         13.54         19.89         3.45 o                         
  -5   4  13         42.08         36.59         6.06 o                         
  -4   4  13         39.07         41.13         4.81 o                         
  -3   4  13         22.33         21.65         3.61 o                         
  -2   4  13         58.65         55.29         3.64 o                         
  -1   4  13        137.08        142.57         4.92 o                         
   0   4  13          3.40          2.89         2.99 o                         
   1   4  13         40.89         40.44         4.93 o                         
  -4   5  13         61.68         70.65         6.49 o                         
  -3   5  13         39.07         39.25         3.61 o                         
  -2   5  13          2.91          0.74         3.44 o                         
  -1   5  13        322.39        317.11        12.01 o                         
   0   5  13         23.58         27.27         3.60 o                         
   1   5  13         33.57         28.61         3.30 o                         
  -4   6  13         18.84         13.88         4.43 o                         
  -3   6  13         25.97         21.28         3.97 o                         
  -2   6  13         42.02         39.01         4.62 o                         
  -1   6  13          3.00          1.95         3.76 o                         
   0   6  13         22.41         18.82         4.42 o                         
  -3   7  13        178.37        161.19        14.75 o                         
  -2   7  13         47.90         51.25         5.39 o                         
  -1   7  13         51.32         40.89         4.57 o                         
  -4   0  14        210.77        214.03         8.79 o                         
  -2   0  14         34.62         29.15         5.49 o                         
   0   0  14        120.99        112.22         6.27 o                         
  -4   1  14         48.09         45.47         4.04 o                         
  -3   1  14         65.64         53.90         3.93 o                         
  -2   1  14          7.83          3.98         3.26 o                         
  -1   1  14         32.26         32.72         3.32 o                         
   0   1  14         10.10          6.95         3.28 o                         
  -4   2  14        181.49        181.59         5.58 o                         
  -3   2  14         35.37         32.23         3.40 o                         
  -2   2  14         50.50         47.59         3.90 o                         
  -1   2  14          8.06          9.93         4.92 o                         
   0   2  14         96.08         96.21         7.39 o                         
  -4   3  14         78.06         81.21         6.37 o                         
  -3   3  14          4.53          2.16         4.06 o                         
  -2   3  14        118.21        114.86         4.59 o                         
  -1   3  14          8.25          2.94         3.90 o                         
   0   3  14         20.34         19.18         3.25 o                         
  -3   4  14          0.53         -0.15         4.40 o                         
  -2   4  14         53.52         51.78         4.63 o                         
  -1   4  14        177.59        174.90         8.44 o                         
                                                                                
